# Supplementary material for: Ancient DNA reveals a two-clanned matrilineal community in Neolithic China
Source: Nature. 2025 Jun 4;643(8074):1304–11. doi: 10.1038/s41586-025-09103-x (PMC12310535; doi:10.1038/s41586-025-09103-x)
Supplement: Supplementary file 4 — Stable Isotope Analysis. [file 41586_2025_9103_MOESM4_ESM.xlsx]

## Sheet: A.Measured C and N Isotopes
Site name	Archeaeological ID	DNA Analyses ID	Sex	Age	Sample type	C (%)	N (%)	C:N	δ13C(‰,VPDB)	δ15N(‰, AIR)	Sample weight (g)	Collagen yield (mg)	Collagen extraction rate (%)	Notes
Fujia	2021GRFM2 2-1	FJ_N10	Female	Adult	second molar	38.98	13.88	3.27833	-8.18582	9.20494	0.5342	35.6	6.66417
Fujia	M17	FJ_N07	Female	Middle-aged and elderly	third molar	32.74	11.95	3.19667	-7.77181	8.94072	0.4662	14.4	3.0888
Fujia	M19（3-1）	FJ_N01	Female	Middle-aged and elderly	petrous bone	37.08	13.32	3.24333	-8.54333	10.4638	0.3822	19.1	4.99738
Fujia	2021GRFT1Layer3M20	FJ_N12	Female	n/a	petrous bone	10.2	4.31	2.765	-7.56014	9.82269	0.4459	2.2	0.493384	Excluded due to low C:N value
Fujia	M031	FJ_S06	Female	Adult	petrous bone	42.44	15.37	3.22	-8.15327	9.00903	0.5307	32.5	6.12399
Fujia	T7-M33	FJ_S45	Female	Adult	petrous bone	42.23	15.21	3.24333	-8.06064	9.7314	0.4253	24.8	5.83118
Fujia	T8-M34-1	FJ_S48	Male	Youth	petrous bone	41.88	14.95	3.26667	-8.294	9.13085	0.5204	25.8	4.95772
Fujia	M40	FJ_N04	Female	Middle-aged and elderly	third molar	n/a	n/a	n/a	n/a	n/a	0.2302	0.48	0.208514	Failed in collagen extraction
Fujia	T8-M44	FJ_S49	Female	Adult	petrous bone	42.46	15.39	3.22	-7.98326	9.83798	0.5647	73.5	13.0158
Fujia	T8-M49	FJ_S50	Female	Adult	petrous bone	42.36	15.26	3.24333	-8.39493	10.3253	0.4919	35.5	7.21691
Fujia	T8-M104	FJ_S46	Female	Adult	petrous bone	41.2	15.03	3.19667	-7.90979	10.0168	0.4852	22	4.53421
Fujia	M115	FJ_S09	Female	Adult	petrous bone	32.53	11.76	3.23167	-8.55185	9.13037	0.4287	5.8	1.35293
Fujia	T8-M124	FJ_S47	Female	Adult	petrous bone	42.56	15.36	3.23167	-7.59735	8.4311	0.4978	28.7	5.76537
Fujia	M152	FJ_S12	Female	Adult	petrous bone	40.8	14.73	3.23167	-7.88142	9.77598	0.5145	61	11.8562
Fujia	T6-M195	FJ_S42	Male	Elderly	petrous bone	41.24	15.1	3.185	-7.97613	9.33129	0.4244	63.5	14.9623
Fujia	M313	FJ_S14	Female	20-25	petrous bone	40.45	14.52	3.255	-7.626	9.46889	0.4927	16	3.24741
Fujia	M374	FJ_S19	Female	35-45	petrous bone	42.77	15.38	3.24333	-8.00975	9.28859	0.5	81.4	16.28
Fujia	M382	FJ_S20	Male	12-14	petrous bone	42.7	15.56	3.19667	-8.58209	9.29146	0.5628	107	19.0121
Fujia	M390	FJ_S21	Male	14-16	petrous bone	42.13	15.46	3.17333	-7.84986	8.76833	0.4515	50.1	11.0963
Fujia	M412	FJ_S23	Female	30-35	petrous bone	42.54	15.36	3.23167	-8.2394	9.76192	0.5105	41.1	8.05093
Fujia	M433	FJ_S25	Female	13-15	petrous bone	37.48	13.81	3.16167	-8.28754	9.04175	0.4777	25	5.23341
Fujia	M486	FJ_S30	Male	35-40	petrous bone	42.62	15.34	3.24333	-7.91357	9.41767	0.5662	52.3	9.23702
Fujia	M496	FJ_S34	Female	30-35	petrous bone	9.22	3.91	2.75333	-8.72111	8.61196	0.5418	2.4	0.442968	Excluded due to low C:N value
Fujia	T1Layer2ML1	FJ_N17	Female	Adult	third molar	36.6	13.45	3.17333	-8.58361	10.5251	0.4155	16.6	3.99519
Fujia	GRFT3ML2	FJ_N05	Female	Middle-aged and elderly	petrous bone	31.94	11.62	3.20833	-8.32067	9.67247	0.5406	25.9	4.79097
Fujia	GRFT1ML2Layer2	FJ_N06	Female	n/a	petrous bone	38.02	13.61	3.255	-8.32537	8.76008	0.5044	12.7	2.51784
Fujia	T1ML3T1Layer2	FJ_N11	Male	Adult	petrous bone	26.58	9.79	3.17333	-8.45819	9.58854	0.4813	8.2	1.70372
Fujia	T2ML3Layer2	FJ_N02	Male	Adult	petrous bone	n/a	n/a	n/a	n/a	n/a	0.3631	0.63	0.173506	Failed in collagen extraction
Fujia	T1Layer2ML4	FJ_N15	Female	Adult	petrous bone	31.06	11.5	3.15	-9.17499	10.0854	0.5482	18.7	3.41116
Fujia	T2ML4Layer2	FJ_N03	Female	Adult	petrous bone	20.79	7.64	3.17333	-7.95378	9.56521	0.6352	6.1	0.960327
Fujia	Layer3ML8	FJ_N13	Female	Minor	third molar	29.39	10.79	3.17333	-9.25249	9.77157	0.6082	18.8	3.09109
Fujia	T2ML10Layer3	FJ_N09	Female	Adult	third molar	n/a	n/a	n/a	n/a	n/a	0.5126	0.52	0.101444	Failed in collagen extraction
Fujia	T1SouthernBeam	FJ_N16	Male	Adult	petrous bone	29.19	10.85	3.13833	-7.51096	8.83253	0.5412	7.5	1.38581
Fujia	H4	FJ_S05	Female	Adult	petrous bone	33.37	11.97	3.255	-8.80506	8.9121	0.6701	30.1	4.49187
Samples shaded in gray were excluded from the analysis either due to low C:N values (FJ_N12 and FJ_S34) or poor collagen preservation (FJ_N04, FJ_N02, and FJ_N09).

## Sheet: B.Published C and N isotopes
Site name	Archaeological ID	Analyses ID	Sex	Speicies	Sample type	C (%)	N (%)	C:N	δ13C (‰,VPDB)	δ15N (‰, AIR)	Collagen extraction rate (%)	References
Jiaojia	M2	NP39	n/a	human	tibia	37.9	13.1	3.4	-8	7.8	9	Liu, M., Tang, Z., & Zhao, Y. Human diet and social complexity during the middle and late Dawenkou period at the Jiaojia Site, China. Journal of Archaeological Science: Reports, (2024).
Jiaojia	M10	NP40	male	human	fibula	36.7	13.1	3.3	-5.3	7.5	5.6	Liu, M., Tang, Z., & Zhao, Y. Human diet and social complexity during the middle and late Dawenkou period at the Jiaojia Site, China. Journal of Archaeological Science: Reports, (2024).
Jiaojia	M15	NP41	female	human	fibula	36.6	13.2	3.2	-6.2	8.2	3.3	Liu, M., Tang, Z., & Zhao, Y. Human diet and social complexity during the middle and late Dawenkou period at the Jiaojia Site, China. Journal of Archaeological Science: Reports, (2024).
Jiaojia	M18	NP43	male	human	fibula	38.5	13.6	3.3	-9.4	8.7	7.4	Liu, M., Tang, Z., & Zhao, Y. Human diet and social complexity during the middle and late Dawenkou period at the Jiaojia Site, China. Journal of Archaeological Science: Reports, (2024).
Jiaojia	M21North	NP44	female	human	fibula	35.3	13.3	3.1	-8.6	8	2.7	Liu, M., Tang, Z., & Zhao, Y. Human diet and social complexity during the middle and late Dawenkou period at the Jiaojia Site, China. Journal of Archaeological Science: Reports, (2024).
Jiaojia	M21South	NP45	female	human	fibula	38.4	13.6	3.3	-7.9	7.5	5	Liu, M., Tang, Z., & Zhao, Y. Human diet and social complexity during the middle and late Dawenkou period at the Jiaojia Site, China. Journal of Archaeological Science: Reports, (2024).
Jiaojia	M23	NP46	male	human	fibula	31.8	11.4	3.3	-9.4	9.2	6.3	Liu, M., Tang, Z., & Zhao, Y. Human diet and social complexity during the middle and late Dawenkou period at the Jiaojia Site, China. Journal of Archaeological Science: Reports, (2024).
Jiaojia	M26	NP47	female	human	fibula	37.7	13.4	3.3	-8.3	7.5	3.8	Liu, M., Tang, Z., & Zhao, Y. Human diet and social complexity during the middle and late Dawenkou period at the Jiaojia Site, China. Journal of Archaeological Science: Reports, (2024).
Jiaojia	M30	NP48	male	human	fibula	37.5	13.3	3.3	-9.4	9	7.7	Liu, M., Tang, Z., & Zhao, Y. Human diet and social complexity during the middle and late Dawenkou period at the Jiaojia Site, China. Journal of Archaeological Science: Reports, (2024).
Jiaojia	M40	NP49	female	human	fibula	34	12	3.3	-9.1	8.6	3.7	Liu, M., Tang, Z., & Zhao, Y. Human diet and social complexity during the middle and late Dawenkou period at the Jiaojia Site, China. Journal of Archaeological Science: Reports, (2024).
Jiaojia	M43	NP50	male	human	fibula	39.4	13.9	3.3	-7.8	9.4	6.2	Liu, M., Tang, Z., & Zhao, Y. Human diet and social complexity during the middle and late Dawenkou period at the Jiaojia Site, China. Journal of Archaeological Science: Reports, (2024).
Jiaojia	M44	NP51	male	human	fibula	38	13.7	3.2	-8.5	8.7	3.6	Liu, M., Tang, Z., & Zhao, Y. Human diet and social complexity during the middle and late Dawenkou period at the Jiaojia Site, China. Journal of Archaeological Science: Reports, (2024).
Jiaojia	M56	NP53	n/a	human	ulna	39.4	14.2	3.2	-8.3	9	9.6	Liu, M., Tang, Z., & Zhao, Y. Human diet and social complexity during the middle and late Dawenkou period at the Jiaojia Site, China. Journal of Archaeological Science: Reports, (2024).
Jiaojia	M58	NP54	female	human	ulna	40.3	14.6	3.2	-9.6	9.1	10.7	Liu, M., Tang, Z., & Zhao, Y. Human diet and social complexity during the middle and late Dawenkou period at the Jiaojia Site, China. Journal of Archaeological Science: Reports, (2024).
Jiaojia	M62	NP55	male	human	fibula	36.4	13.3	3.2	-8.6	9.6	6.8	Liu, M., Tang, Z., & Zhao, Y. Human diet and social complexity during the middle and late Dawenkou period at the Jiaojia Site, China. Journal of Archaeological Science: Reports, (2024).
Jiaojia	M67	NP56	female	human	fibula	38.9	13.3	3.2	-12.1	9.1	4.9	Liu, M., Tang, Z., & Zhao, Y. Human diet and social complexity during the middle and late Dawenkou period at the Jiaojia Site, China. Journal of Archaeological Science: Reports, (2024).
Jiaojia	M72South	NP57	male	human	fibula	38.1	13.9	3.2	-11.2	9.3	4.4	Liu, M., Tang, Z., & Zhao, Y. Human diet and social complexity during the middle and late Dawenkou period at the Jiaojia Site, China. Journal of Archaeological Science: Reports, (2024).
Jiaojia	M72North	NP58	female	human	fibula	37.3	13.4	3.2	-9.2	8	5.5	Liu, M., Tang, Z., & Zhao, Y. Human diet and social complexity during the middle and late Dawenkou period at the Jiaojia Site, China. Journal of Archaeological Science: Reports, (2024).
Jiaojia	M73	NP59	female	human	fibula	38.1	13.9	3.2	-8.8	8.4	3.6	Liu, M., Tang, Z., & Zhao, Y. Human diet and social complexity during the middle and late Dawenkou period at the Jiaojia Site, China. Journal of Archaeological Science: Reports, (2024).
Jiaojia	M76	NP60	female	human	fibula	36.2	13.3	3.2	-9	8.9	3.5	Liu, M., Tang, Z., & Zhao, Y. Human diet and social complexity during the middle and late Dawenkou period at the Jiaojia Site, China. Journal of Archaeological Science: Reports, (2024).
Jiaojia	M80	NP61	female	human	radius	32.1	11.7	3.2	-9.7	10.2	4.8	Liu, M., Tang, Z., & Zhao, Y. Human diet and social complexity during the middle and late Dawenkou period at the Jiaojia Site, China. Journal of Archaeological Science: Reports, (2024).
Jiaojia	M81	NP62	male	human	radius	40.4	14.7	3.2	-7.4	7.8	10.1	Liu, M., Tang, Z., & Zhao, Y. Human diet and social complexity during the middle and late Dawenkou period at the Jiaojia Site, China. Journal of Archaeological Science: Reports, (2024).
Jiaojia	M84	NP64	male	human	fibula	40.5	14.8	3.2	-9.2	8.9	11.5	Liu, M., Tang, Z., & Zhao, Y. Human diet and social complexity during the middle and late Dawenkou period at the Jiaojia Site, China. Journal of Archaeological Science: Reports, (2024).
Jiaojia	M88	NP65	n/a	human	fibula	36	13.1	3.2	-9.1	9.1	11.1	Liu, M., Tang, Z., & Zhao, Y. Human diet and social complexity during the middle and late Dawenkou period at the Jiaojia Site, China. Journal of Archaeological Science: Reports, (2024).
Jiaojia	M91	NP66	female	human	fibula	41.1	14.2	3.4	-10.2	9	5.4	Liu, M., Tang, Z., & Zhao, Y. Human diet and social complexity during the middle and late Dawenkou period at the Jiaojia Site, China. Journal of Archaeological Science: Reports, (2024).
Jiaojia	M93	NP67	female	human	fibula	40.1	14.6	3.2	-8.6	9.9	10.9	Liu, M., Tang, Z., & Zhao, Y. Human diet and social complexity during the middle and late Dawenkou period at the Jiaojia Site, China. Journal of Archaeological Science: Reports, (2024).
Jiaojia	M117	NP69	female	human	fibula	32.2	11.7	3.2	-7.6	8.7	5.9	Liu, M., Tang, Z., & Zhao, Y. Human diet and social complexity during the middle and late Dawenkou period at the Jiaojia Site, China. Journal of Archaeological Science: Reports, (2024).
Jiaojia	M122South	NP70	male	human	fibula	40.7	14.8	3.2	-9.1	9.3	8.6	Liu, M., Tang, Z., & Zhao, Y. Human diet and social complexity during the middle and late Dawenkou period at the Jiaojia Site, China. Journal of Archaeological Science: Reports, (2024).
Jiaojia	M122North	NP71	male	human	fibula	40.3	14.7	3.2	-11	9.6	8.9	Liu, M., Tang, Z., & Zhao, Y. Human diet and social complexity during the middle and late Dawenkou period at the Jiaojia Site, China. Journal of Archaeological Science: Reports, (2024).
Jiaojia	M123	NP72	female	human	fibula	37.6	13.8	3.2	-8.1	8.9	5.5	Liu, M., Tang, Z., & Zhao, Y. Human diet and social complexity during the middle and late Dawenkou period at the Jiaojia Site, China. Journal of Archaeological Science: Reports, (2024).
Jiaojia	M127	NP73	male	human	fibula	32.5	11.9	3.2	-8.8	8.4	5.8	Liu, M., Tang, Z., & Zhao, Y. Human diet and social complexity during the middle and late Dawenkou period at the Jiaojia Site, China. Journal of Archaeological Science: Reports, (2024).
Jiaojia	M133	NP74	n/a	human	fibula	38.9	14.1	3.2	-10.2	8	9.3	Liu, M., Tang, Z., & Zhao, Y. Human diet and social complexity during the middle and late Dawenkou period at the Jiaojia Site, China. Journal of Archaeological Science: Reports, (2024).
Jiaojia	M143	NP85	n/a	human	fibula	37.8	13.9	3.2	-9	8.3	5.4	Liu, M., Tang, Z., & Zhao, Y. Human diet and social complexity during the middle and late Dawenkou period at the Jiaojia Site, China. Journal of Archaeological Science: Reports, (2024).
Jiaojia	M146	NP86	male	human	metatarsal	27.9	10	3.3	-10.2	8.6	4.3	Liu, M., Tang, Z., & Zhao, Y. Human diet and social complexity during the middle and late Dawenkou period at the Jiaojia Site, China. Journal of Archaeological Science: Reports, (2024).
Jiaojia	M149	NP87	female	human	rib	38.8	14.3	3.2	-8.4	9.3	7.3	Liu, M., Tang, Z., & Zhao, Y. Human diet and social complexity during the middle and late Dawenkou period at the Jiaojia Site, China. Journal of Archaeological Science: Reports, (2024).
Jiaojia	M150	NP88	female	human	femur	34.5	13	3.1	-8.9	8.7	3.7	Liu, M., Tang, Z., & Zhao, Y. Human diet and social complexity during the middle and late Dawenkou period at the Jiaojia Site, China. Journal of Archaeological Science: Reports, (2024).
Jiaojia	M152	NP89	male	human	phalange	34.5	12.9	3.1	-10.8	9.1	4.8	Liu, M., Tang, Z., & Zhao, Y. Human diet and social complexity during the middle and late Dawenkou period at the Jiaojia Site, China. Journal of Archaeological Science: Reports, (2024).
Jiaojia	M154	NP90	male	human	metacarpal	36.3	13.2	3.2	-8	8.5	6.8	Liu, M., Tang, Z., & Zhao, Y. Human diet and social complexity during the middle and late Dawenkou period at the Jiaojia Site, China. Journal of Archaeological Science: Reports, (2024).
Jiaojia	M161	NP91	male	human	tibia	20.4	7.6	3.1	-10.3	8.2	1	Liu, M., Tang, Z., & Zhao, Y. Human diet and social complexity during the middle and late Dawenkou period at the Jiaojia Site, China. Journal of Archaeological Science: Reports, (2024).
Jiaojia	M162	NP92	male	human	phalange	30.5	11.4	3.1	-9.6	9.1	3.2	Liu, M., Tang, Z., & Zhao, Y. Human diet and social complexity during the middle and late Dawenkou period at the Jiaojia Site, China. Journal of Archaeological Science: Reports, (2024).
Jiaojia	M165	NP93	male	human	ulna	32.1	11.6	3.2	-9.1	8.8	3.7	Liu, M., Tang, Z., & Zhao, Y. Human diet and social complexity during the middle and late Dawenkou period at the Jiaojia Site, China. Journal of Archaeological Science: Reports, (2024).
Jiaojia	M166	NP94	n/a	human	phalange	39.5	14.4	3.2	-10.4	9.3	11.7	Liu, M., Tang, Z., & Zhao, Y. Human diet and social complexity during the middle and late Dawenkou period at the Jiaojia Site, China. Journal of Archaeological Science: Reports, (2024).
Jiaojia	M167	NP95	n/a	human	humerus	31.1	11.2	3.2	-9.6	10	4.7	Liu, M., Tang, Z., & Zhao, Y. Human diet and social complexity during the middle and late Dawenkou period at the Jiaojia Site, China. Journal of Archaeological Science: Reports, (2024).
Jiaojia	M169	NP96	female	human	rib	37.8	13.2	3.3	-10.5	8.9	4.5	Liu, M., Tang, Z., & Zhao, Y. Human diet and social complexity during the middle and late Dawenkou period at the Jiaojia Site, China. Journal of Archaeological Science: Reports, (2024).
Jiaojia	M170	NP97	female	human	tibia	39.3	14.4	3.2	-7.5	9.2	12.8	Liu, M., Tang, Z., & Zhao, Y. Human diet and social complexity during the middle and late Dawenkou period at the Jiaojia Site, China. Journal of Archaeological Science: Reports, (2024).
Jiaojia	M173	NP98	male	human	humerus	27.5	10	3.2	-9.3	9.7	6.9	Liu, M., Tang, Z., & Zhao, Y. Human diet and social complexity during the middle and late Dawenkou period at the Jiaojia Site, China. Journal of Archaeological Science: Reports, (2024).
Jiaojia	M174	NP99	male	human	phalange	34.9	12.6	3.2	-8.2	9.9	8	Liu, M., Tang, Z., & Zhao, Y. Human diet and social complexity during the middle and late Dawenkou period at the Jiaojia Site, China. Journal of Archaeological Science: Reports, (2024).
Jiaojia	M176	NP100	male	human	fibula	31.2	11.7	3.1	-9.9	8.5	2.1	Liu, M., Tang, Z., & Zhao, Y. Human diet and social complexity during the middle and late Dawenkou period at the Jiaojia Site, China. Journal of Archaeological Science: Reports, (2024).
Jiaojia	M184	NP101	n/a	human	fibula	37.2	13.5	3.2	-10.7	9.6	7	Liu, M., Tang, Z., & Zhao, Y. Human diet and social complexity during the middle and late Dawenkou period at the Jiaojia Site, China. Journal of Archaeological Science: Reports, (2024).
Jiaojia	M185	NP102	male	human	metatarsal	34.4	12.7	3.2	-10.9	10.2	3.5	Liu, M., Tang, Z., & Zhao, Y. Human diet and social complexity during the middle and late Dawenkou period at the Jiaojia Site, China. Journal of Archaeological Science: Reports, (2024).
Jiaojia	M186	NP103	female	human	fibula	18.7	6.8	3.2	-9.2	9.7	9	Liu, M., Tang, Z., & Zhao, Y. Human diet and social complexity during the middle and late Dawenkou period at the Jiaojia Site, China. Journal of Archaeological Science: Reports, (2024).
Jiaojia	M188	NP104	female	human	phalange	33.3	11.9	3.3	-9.5	9.9	13.2	Liu, M., Tang, Z., & Zhao, Y. Human diet and social complexity during the middle and late Dawenkou period at the Jiaojia Site, China. Journal of Archaeological Science: Reports, (2024).
Jiaojia	M191	NP105	n/a	human	rib	33.3	12.6	3.1	-10.3	8.6	2.6	Liu, M., Tang, Z., & Zhao, Y. Human diet and social complexity during the middle and late Dawenkou period at the Jiaojia Site, China. Journal of Archaeological Science: Reports, (2024).
Jiaojia	M193	NP106	female	human	humerus	36	13.2	3.2	-10.2	10.2	8.1	Liu, M., Tang, Z., & Zhao, Y. Human diet and social complexity during the middle and late Dawenkou period at the Jiaojia Site, China. Journal of Archaeological Science: Reports, (2024).
Jiaojia	M194	NP107	male	human	metacarpal	37	13.6	3.2	-9.9	10	11.9	Liu, M., Tang, Z., & Zhao, Y. Human diet and social complexity during the middle and late Dawenkou period at the Jiaojia Site, China. Journal of Archaeological Science: Reports, (2024).
Jiaojia	M198	NP109	female	human	tibia	35.2	13	3.1	-10.1	8.9	3.5	Liu, M., Tang, Z., & Zhao, Y. Human diet and social complexity during the middle and late Dawenkou period at the Jiaojia Site, China. Journal of Archaeological Science: Reports, (2024).
Jiaojia	M205	NP110	female	human	metacarpal	37.4	13.6	3.2	-7.8	9.7	11.2	Liu, M., Tang, Z., & Zhao, Y. Human diet and social complexity during the middle and late Dawenkou period at the Jiaojia Site, China. Journal of Archaeological Science: Reports, (2024).
Jiaojia	M206	NP111	female	human	fibula	35.9	13.3	3.1	-8.9	8.9	6.4	Liu, M., Tang, Z., & Zhao, Y. Human diet and social complexity during the middle and late Dawenkou period at the Jiaojia Site, China. Journal of Archaeological Science: Reports, (2024).
Jiaojia	M214	NP112	n/a	human	femur	32.3	12.1	3.1	-9.7	9.2	3.4	Liu, M., Tang, Z., & Zhao, Y. Human diet and social complexity during the middle and late Dawenkou period at the Jiaojia Site, China. Journal of Archaeological Science: Reports, (2024).
Jiaojia	M216	NP113	n/a	human	metacarpal	33.9	12.6	3.1	-10.3	10.1	6.5	Liu, M., Tang, Z., & Zhao, Y. Human diet and social complexity during the middle and late Dawenkou period at the Jiaojia Site, China. Journal of Archaeological Science: Reports, (2024).
Beiqian	M153_1	M153_1	n/a	human	tibia	40	14	3.1	-9.6	9.6	4.3	Wang, F., Fan, R., & Kang, H., et al. Stable Isotope Analysis of Human Bones from the Beiqian Site in Jimo: Dietary Structure of Coastal Ancestors. Chinese Science Bulletin 57(12), 1037-1044 (2012); Wang, F., Song, Y., & Li, B., et al. C and N Stable Isotope Analysis of Human and Animal Bones from the Beiqian Site. Science China Earth Sciences 43(12), 2029-2036 (2013).
Beiqian	M153_2	M153_2	male	human	tibia	37.3	13.2	3.3	-8.6	10	4.7	Wang, F., Fan, R., & Kang, H., et al. Stable Isotope Analysis of Human Bones from the Beiqian Site in Jimo: Dietary Structure of Coastal Ancestors. Chinese Science Bulletin 57(12), 1037-1044 (2012); Wang, F., Song, Y., & Li, B., et al. C and N Stable Isotope Analysis of Human and Animal Bones from the Beiqian Site. Science China Earth Sciences 43(12), 2029-2036 (2013).
Beiqian	M153_3	M153_3	female	human	tibia	38.1	14.8	3	-9.8	9.8	9.2	Wang, F., Fan, R., & Kang, H., et al. Stable Isotope Analysis of Human Bones from the Beiqian Site in Jimo: Dietary Structure of Coastal Ancestors. Chinese Science Bulletin 57(12), 1037-1044 (2012); Wang, F., Song, Y., & Li, B., et al. C and N Stable Isotope Analysis of Human and Animal Bones from the Beiqian Site. Science China Earth Sciences 43(12), 2029-2036 (2013).
Beiqian	M161_2	M161_2	female	human	tibia	38.5	14.2	3.2	-10.8	9.9	9.6	Wang, F., Fan, R., & Kang, H., et al. Stable Isotope Analysis of Human Bones from the Beiqian Site in Jimo: Dietary Structure of Coastal Ancestors. Chinese Science Bulletin 57(12), 1037-1044 (2012); Wang, F., Song, Y., & Li, B., et al. C and N Stable Isotope Analysis of Human and Animal Bones from the Beiqian Site. Science China Earth Sciences 43(12), 2029-2036 (2013).
Beiqian	M196_1	M196_1	male	human	tibia	37.9	14.3	3.1	-9.1	8.9	9.6	Wang, F., Fan, R., & Kang, H., et al. Stable Isotope Analysis of Human Bones from the Beiqian Site in Jimo: Dietary Structure of Coastal Ancestors. Chinese Science Bulletin 57(12), 1037-1044 (2012); Wang, F., Song, Y., & Li, B., et al. C and N Stable Isotope Analysis of Human and Animal Bones from the Beiqian Site. Science China Earth Sciences 43(12), 2029-2036 (2013).
Beiqian	M196_3	M196_3	female	human	tibia	37.6	14.7	3	-10.1	8.7	7.5	Wang, F., Fan, R., & Kang, H., et al. Stable Isotope Analysis of Human Bones from the Beiqian Site in Jimo: Dietary Structure of Coastal Ancestors. Chinese Science Bulletin 57(12), 1037-1044 (2012); Wang, F., Song, Y., & Li, B., et al. C and N Stable Isotope Analysis of Human and Animal Bones from the Beiqian Site. Science China Earth Sciences 43(12), 2029-2036 (2013).
Beiqian	M196_4	M196_4	female	human	femur	39.3	14.5	3.2	-10.5	9.1	6.4	Wang, F., Fan, R., & Kang, H., et al. Stable Isotope Analysis of Human Bones from the Beiqian Site in Jimo: Dietary Structure of Coastal Ancestors. Chinese Science Bulletin 57(12), 1037-1044 (2012); Wang, F., Song, Y., & Li, B., et al. C and N Stable Isotope Analysis of Human and Animal Bones from the Beiqian Site. Science China Earth Sciences 43(12), 2029-2036 (2013).
Beiqian	M200_2	M200_2	male	human	tibia	35.5	13.2	3.2	-10.2	9.2	5.7	Wang, F., Fan, R., & Kang, H., et al. Stable Isotope Analysis of Human Bones from the Beiqian Site in Jimo: Dietary Structure of Coastal Ancestors. Chinese Science Bulletin 57(12), 1037-1044 (2012); Wang, F., Song, Y., & Li, B., et al. C and N Stable Isotope Analysis of Human and Animal Bones from the Beiqian Site. Science China Earth Sciences 43(12), 2029-2036 (2013).
Beiqian	M200_3	M200_3	male	human	tibia	38.6	14.7	3.1	-9.7	9.5	9	Wang, F., Fan, R., & Kang, H., et al. Stable Isotope Analysis of Human Bones from the Beiqian Site in Jimo: Dietary Structure of Coastal Ancestors. Chinese Science Bulletin 57(12), 1037-1044 (2012); Wang, F., Song, Y., & Li, B., et al. C and N Stable Isotope Analysis of Human and Animal Bones from the Beiqian Site. Science China Earth Sciences 43(12), 2029-2036 (2013).
Beiqian	M200_4	M200_4	female	human	tibia	36.6	14.2	3	-10.9	9.4	13.4	Wang, F., Fan, R., & Kang, H., et al. Stable Isotope Analysis of Human Bones from the Beiqian Site in Jimo: Dietary Structure of Coastal Ancestors. Chinese Science Bulletin 57(12), 1037-1044 (2012); Wang, F., Song, Y., & Li, B., et al. C and N Stable Isotope Analysis of Human and Animal Bones from the Beiqian Site. Science China Earth Sciences 43(12), 2029-2036 (2013).
Beiqian	M200_5	M200_5	female	human	tibia	37.6	14.6	3	-10.7	9.7	5.5	Wang, F., Fan, R., & Kang, H., et al. Stable Isotope Analysis of Human Bones from the Beiqian Site in Jimo: Dietary Structure of Coastal Ancestors. Chinese Science Bulletin 57(12), 1037-1044 (2012); Wang, F., Song, Y., & Li, B., et al. C and N Stable Isotope Analysis of Human and Animal Bones from the Beiqian Site. Science China Earth Sciences 43(12), 2029-2036 (2013).
Beiqian	M200_6	M200_6	female	human	tibia	37.3	14.8	3	-10.2	10	7.3	Wang, F., Fan, R., & Kang, H., et al. Stable Isotope Analysis of Human Bones from the Beiqian Site in Jimo: Dietary Structure of Coastal Ancestors. Chinese Science Bulletin 57(12), 1037-1044 (2012); Wang, F., Song, Y., & Li, B., et al. C and N Stable Isotope Analysis of Human and Animal Bones from the Beiqian Site. Science China Earth Sciences 43(12), 2029-2036 (2013).
Beiqian	M197	M197	n/a	human	fibula	39	14.9	3.1	-10.3	9.6	14.3	Wang, F., Fan, R., & Kang, H., et al. Stable Isotope Analysis of Human Bones from the Beiqian Site in Jimo: Dietary Structure of Coastal Ancestors. Chinese Science Bulletin 57(12), 1037-1044 (2012); Wang, F., Song, Y., & Li, B., et al. C and N Stable Isotope Analysis of Human and Animal Bones from the Beiqian Site. Science China Earth Sciences 43(12), 2029-2036 (2013).
Beiqian	M202_3	M202_3	male	human	tibia	37	14.5	3	-9.9	9.8	6.5	Wang, F., Fan, R., & Kang, H., et al. Stable Isotope Analysis of Human Bones from the Beiqian Site in Jimo: Dietary Structure of Coastal Ancestors. Chinese Science Bulletin 57(12), 1037-1044 (2012); Wang, F., Song, Y., & Li, B., et al. C and N Stable Isotope Analysis of Human and Animal Bones from the Beiqian Site. Science China Earth Sciences 43(12), 2029-2036 (2013).
Beiqian	M202_5	M202_5	male	human	tibia	36.9	14.3	3	-10.3	9.2	4	Wang, F., Fan, R., & Kang, H., et al. Stable Isotope Analysis of Human Bones from the Beiqian Site in Jimo: Dietary Structure of Coastal Ancestors. Chinese Science Bulletin 57(12), 1037-1044 (2012); Wang, F., Song, Y., & Li, B., et al. C and N Stable Isotope Analysis of Human and Animal Bones from the Beiqian Site. Science China Earth Sciences 43(12), 2029-2036 (2013).
Beiqian	M202_6	M202_6	male	human	tibia	36.1	13.8	3	-9.6	8.9	6.3	Wang, F., Fan, R., & Kang, H., et al. Stable Isotope Analysis of Human Bones from the Beiqian Site in Jimo: Dietary Structure of Coastal Ancestors. Chinese Science Bulletin 57(12), 1037-1044 (2012); Wang, F., Song, Y., & Li, B., et al. C and N Stable Isotope Analysis of Human and Animal Bones from the Beiqian Site. Science China Earth Sciences 43(12), 2029-2036 (2013).
Beiqian	M202_8	M202_8	male	human	tibia	36.2	14.6	3	-10.3	9	9.5	Wang, F., Fan, R., & Kang, H., et al. Stable Isotope Analysis of Human Bones from the Beiqian Site in Jimo: Dietary Structure of Coastal Ancestors. Chinese Science Bulletin 57(12), 1037-1044 (2012); Wang, F., Song, Y., & Li, B., et al. C and N Stable Isotope Analysis of Human and Animal Bones from the Beiqian Site. Science China Earth Sciences 43(12), 2029-2036 (2013).
Beiqian	M202_9	M202_9	female	human	femur	37.1	14.3	3	-9.9	9.9	3.2	Wang, F., Fan, R., & Kang, H., et al. Stable Isotope Analysis of Human Bones from the Beiqian Site in Jimo: Dietary Structure of Coastal Ancestors. Chinese Science Bulletin 57(12), 1037-1044 (2012); Wang, F., Song, Y., & Li, B., et al. C and N Stable Isotope Analysis of Human and Animal Bones from the Beiqian Site. Science China Earth Sciences 43(12), 2029-2036 (2013).
Beiqian	M4_A	M4_A	male	human	tibia	37.68	14.44	3.04	-9.56	6.36	6.09	Wang, F., Fan, R., & Kang, H., et al. Stable Isotope Analysis of Human Bones from the Beiqian Site in Jimo: Dietary Structure of Coastal Ancestors. Chinese Science Bulletin 57(12), 1037-1044 (2012); Wang, F., Song, Y., & Li, B., et al. C and N Stable Isotope Analysis of Human and Animal Bones from the Beiqian Site. Science China Earth Sciences 43(12), 2029-2036 (2013).
Beiqian	M4_B	M4_B	male	human	tibia	37.33	14.04	3.1	-9.2	7.38	3.38	Wang, F., Fan, R., & Kang, H., et al. Stable Isotope Analysis of Human Bones from the Beiqian Site in Jimo: Dietary Structure of Coastal Ancestors. Chinese Science Bulletin 57(12), 1037-1044 (2012); Wang, F., Song, Y., & Li, B., et al. C and N Stable Isotope Analysis of Human and Animal Bones from the Beiqian Site. Science China Earth Sciences 43(12), 2029-2036 (2013).
Beiqian	M4_C	M4_C	male	human	tibia	39.32	15.16	3.03	-9.59	7.64	6.14	Wang, F., Fan, R., & Kang, H., et al. Stable Isotope Analysis of Human Bones from the Beiqian Site in Jimo: Dietary Structure of Coastal Ancestors. Chinese Science Bulletin 57(12), 1037-1044 (2012); Wang, F., Song, Y., & Li, B., et al. C and N Stable Isotope Analysis of Human and Animal Bones from the Beiqian Site. Science China Earth Sciences 43(12), 2029-2036 (2013).
Beiqian	M4_D	M4_D	female	human	tibia	39.3	14.9	3.08	-8.03	7.5	8.01	Wang, F., Fan, R., & Kang, H., et al. Stable Isotope Analysis of Human Bones from the Beiqian Site in Jimo: Dietary Structure of Coastal Ancestors. Chinese Science Bulletin 57(12), 1037-1044 (2012); Wang, F., Song, Y., & Li, B., et al. C and N Stable Isotope Analysis of Human and Animal Bones from the Beiqian Site. Science China Earth Sciences 43(12), 2029-2036 (2013).
Beiqian	M4_E	M4_E	female	human	tibia	37.35	14.39	3.03	-8.89	7.87	3.5	Wang, F., Fan, R., & Kang, H., et al. Stable Isotope Analysis of Human Bones from the Beiqian Site in Jimo: Dietary Structure of Coastal Ancestors. Chinese Science Bulletin 57(12), 1037-1044 (2012); Wang, F., Song, Y., & Li, B., et al. C and N Stable Isotope Analysis of Human and Animal Bones from the Beiqian Site. Science China Earth Sciences 43(12), 2029-2036 (2013).
Beiqian	M6	M6	n/a	human	tibia	41.18	14.66	3.28	-8.34	9.03	4.03	Wang, F., Fan, R., & Kang, H., et al. Stable Isotope Analysis of Human Bones from the Beiqian Site in Jimo: Dietary Structure of Coastal Ancestors. Chinese Science Bulletin 57(12), 1037-1044 (2012); Wang, F., Song, Y., & Li, B., et al. C and N Stable Isotope Analysis of Human and Animal Bones from the Beiqian Site. Science China Earth Sciences 43(12), 2029-2036 (2013).
Beiqian	M22_A	M22_A	male	human	tibia	36.97	14.38	3	-9.81	6.52	3.7	Wang, F., Fan, R., & Kang, H., et al. Stable Isotope Analysis of Human Bones from the Beiqian Site in Jimo: Dietary Structure of Coastal Ancestors. Chinese Science Bulletin 57(12), 1037-1044 (2012); Wang, F., Song, Y., & Li, B., et al. C and N Stable Isotope Analysis of Human and Animal Bones from the Beiqian Site. Science China Earth Sciences 43(12), 2029-2036 (2013).
Beiqian	M22_B	M22_B	female	human	tibia	37.5	14.9	2.95	-9.71	6.15	1.76	Wang, F., Fan, R., & Kang, H., et al. Stable Isotope Analysis of Human Bones from the Beiqian Site in Jimo: Dietary Structure of Coastal Ancestors. Chinese Science Bulletin 57(12), 1037-1044 (2012); Wang, F., Song, Y., & Li, B., et al. C and N Stable Isotope Analysis of Human and Animal Bones from the Beiqian Site. Science China Earth Sciences 43(12), 2029-2036 (2013).
Beiqian	M22_C	M22_C	female	human	tibia	40.93	15.1	3.16	-8.7	8.44	9.96	Wang, F., Fan, R., & Kang, H., et al. Stable Isotope Analysis of Human Bones from the Beiqian Site in Jimo: Dietary Structure of Coastal Ancestors. Chinese Science Bulletin 57(12), 1037-1044 (2012); Wang, F., Song, Y., & Li, B., et al. C and N Stable Isotope Analysis of Human and Animal Bones from the Beiqian Site. Science China Earth Sciences 43(12), 2029-2036 (2013).
Beiqian	M22_D	M22_D	n/a	human	tibia	41.1	15.3	3.13	-10.03	7.3	10.3	Wang, F., Fan, R., & Kang, H., et al. Stable Isotope Analysis of Human Bones from the Beiqian Site in Jimo: Dietary Structure of Coastal Ancestors. Chinese Science Bulletin 57(12), 1037-1044 (2012); Wang, F., Song, Y., & Li, B., et al. C and N Stable Isotope Analysis of Human and Animal Bones from the Beiqian Site. Science China Earth Sciences 43(12), 2029-2036 (2013).
Beiqian	M31_A	M31_A	male	human	tibia	41.4	15.2	3.17	-9.89	8.8	2.3	Wang, F., Fan, R., & Kang, H., et al. Stable Isotope Analysis of Human Bones from the Beiqian Site in Jimo: Dietary Structure of Coastal Ancestors. Chinese Science Bulletin 57(12), 1037-1044 (2012); Wang, F., Song, Y., & Li, B., et al. C and N Stable Isotope Analysis of Human and Animal Bones from the Beiqian Site. Science China Earth Sciences 43(12), 2029-2036 (2013).
Beiqian	M31_B	M31_B	male	human	tibia	42.48	15.36	3.23	-9.36	8.67	4.59	Wang, F., Fan, R., & Kang, H., et al. Stable Isotope Analysis of Human Bones from the Beiqian Site in Jimo: Dietary Structure of Coastal Ancestors. Chinese Science Bulletin 57(12), 1037-1044 (2012); Wang, F., Song, Y., & Li, B., et al. C and N Stable Isotope Analysis of Human and Animal Bones from the Beiqian Site. Science China Earth Sciences 43(12), 2029-2036 (2013).
Beiqian	M31_C	M31_C	female	human	tibia	40.07	14.67	3.19	-10.22	8.58	2.82	Wang, F., Fan, R., & Kang, H., et al. Stable Isotope Analysis of Human Bones from the Beiqian Site in Jimo: Dietary Structure of Coastal Ancestors. Chinese Science Bulletin 57(12), 1037-1044 (2012); Wang, F., Song, Y., & Li, B., et al. C and N Stable Isotope Analysis of Human and Animal Bones from the Beiqian Site. Science China Earth Sciences 43(12), 2029-2036 (2013).
Beiqian	M62_A	M62_A	male	human	tibia	41.47	15.2	3.19	-9.33	8.99	3.08	Wang, F., Fan, R., & Kang, H., et al. Stable Isotope Analysis of Human Bones from the Beiqian Site in Jimo: Dietary Structure of Coastal Ancestors. Chinese Science Bulletin 57(12), 1037-1044 (2012); Wang, F., Song, Y., & Li, B., et al. C and N Stable Isotope Analysis of Human and Animal Bones from the Beiqian Site. Science China Earth Sciences 43(12), 2029-2036 (2013).
Beiqian	M62_B	M62_B	male	human	tibia	38.01	13.67	3.24	-8.36	8.16	0.6	Wang, F., Fan, R., & Kang, H., et al. Stable Isotope Analysis of Human Bones from the Beiqian Site in Jimo: Dietary Structure of Coastal Ancestors. Chinese Science Bulletin 57(12), 1037-1044 (2012); Wang, F., Song, Y., & Li, B., et al. C and N Stable Isotope Analysis of Human and Animal Bones from the Beiqian Site. Science China Earth Sciences 43(12), 2029-2036 (2013).
Beiqian	M62_C	M62_C	female	human	tibia	41.6	15.2	3.19	-8.25	8.62	4.2	Wang, F., Fan, R., & Kang, H., et al. Stable Isotope Analysis of Human Bones from the Beiqian Site in Jimo: Dietary Structure of Coastal Ancestors. Chinese Science Bulletin 57(12), 1037-1044 (2012); Wang, F., Song, Y., & Li, B., et al. C and N Stable Isotope Analysis of Human and Animal Bones from the Beiqian Site. Science China Earth Sciences 43(12), 2029-2036 (2013).
Beiqian	M62_D	M62_D	n/a	human	tibia	44.3	15.9	3.26	-9.72	8.66	12.5	Wang, F., Fan, R., & Kang, H., et al. Stable Isotope Analysis of Human Bones from the Beiqian Site in Jimo: Dietary Structure of Coastal Ancestors. Chinese Science Bulletin 57(12), 1037-1044 (2012); Wang, F., Song, Y., & Li, B., et al. C and N Stable Isotope Analysis of Human and Animal Bones from the Beiqian Site. Science China Earth Sciences 43(12), 2029-2036 (2013).
Beiqian	M90_A	M90_A	male	human	tibia	41.6	15.1	3.23	-8.7	9.06	7.6	Wang, F., Fan, R., & Kang, H., et al. Stable Isotope Analysis of Human Bones from the Beiqian Site in Jimo: Dietary Structure of Coastal Ancestors. Chinese Science Bulletin 57(12), 1037-1044 (2012); Wang, F., Song, Y., & Li, B., et al. C and N Stable Isotope Analysis of Human and Animal Bones from the Beiqian Site. Science China Earth Sciences 43(12), 2029-2036 (2013).
Beiqian	M90_B	M90_B	female	human	tibia	42	15.3	3.2	-8.59	10.02	4.5	Wang, F., Fan, R., & Kang, H., et al. Stable Isotope Analysis of Human Bones from the Beiqian Site in Jimo: Dietary Structure of Coastal Ancestors. Chinese Science Bulletin 57(12), 1037-1044 (2012); Wang, F., Song, Y., & Li, B., et al. C and N Stable Isotope Analysis of Human and Animal Bones from the Beiqian Site. Science China Earth Sciences 43(12), 2029-2036 (2013).
Beiqian	M139	M139	n/a	human	tibia	42.95	15.5	3.24	-10.27	9.14	4.8	Wang, F., Fan, R., & Kang, H., et al. Stable Isotope Analysis of Human Bones from the Beiqian Site in Jimo: Dietary Structure of Coastal Ancestors. Chinese Science Bulletin 57(12), 1037-1044 (2012); Wang, F., Song, Y., & Li, B., et al. C and N Stable Isotope Analysis of Human and Animal Bones from the Beiqian Site. Science China Earth Sciences 43(12), 2029-2036 (2013).
Xigongqiao	M36	XM36	n/a	human	n/a	36.82	14.7	2.92	-12.08	8.14	0.87	Hu, Y., et al. Stable Isotope Analysis of Human Bones from the Xigongqiao Site in Tengzhou, Shandong. Quaternary Research 05, 561-567 (2005).
Xigongqiao	M41	XM41	n/a	human	n/a	15.48	5.2	3.47	-16.46	6.03	4.84	Hu, Y., et al. Stable Isotope Analysis of Human Bones from the Xigongqiao Site in Tengzhou, Shandong. Quaternary Research 05, 561-567 (2005).
Xigongqiao	M28	XM28	n/a	human	n/a	8.59	3.2	3.18	-12.88	8.79	2.35	Hu, Y., et al. Stable Isotope Analysis of Human Bones from the Xigongqiao Site in Tengzhou, Shandong. Quaternary Research 05, 561-567 (2005).
Xigongqiao	M24	XM24	female	human	n/a	44.16	16.4	3.13	-19.26	4.56	0.24	Hu, Y., et al. Stable Isotope Analysis of Human Bones from the Xigongqiao Site in Tengzhou, Shandong. Quaternary Research 05, 561-567 (2005).
Xigongqiao	M29	XM29	female	human	n/a	31.86	12.72	2.92	-10.16	10.44	1.01	Hu, Y., et al. Stable Isotope Analysis of Human Bones from the Xigongqiao Site in Tengzhou, Shandong. Quaternary Research 05, 561-567 (2005).
Xigongqiao	M20	XM20	n/a	human	n/a	7.6	3.1	2.9	-15.7	8.63	0.4	Hu, Y., et al. Stable Isotope Analysis of Human Bones from the Xigongqiao Site in Tengzhou, Shandong. Quaternary Research 05, 561-567 (2005).
Xigongqiao	M42	XM42	female	human	n/a	2.15	0.76	3.3	-15.41	7.96	3.06	Hu, Y., et al. Stable Isotope Analysis of Human Bones from the Xigongqiao Site in Tengzhou, Shandong. Quaternary Research 05, 561-567 (2005).
Dawenkou	M12	NP5	n/a	human	fibula	36.2	13	3.24	-12.2	9	7.6	Chen, S., Yu, Q., Gao, M., et al. Dietary Evidence of Incipient Social Stratification at the Dawenkou Type Site, China. Quaternary International 521, 44-53 (2019).
Dawenkou	M26	NP6	n/a	human	femur	31.6	11.3	3.26	-13.1	9.8	10	Chen, S., Yu, Q., Gao, M., et al. Dietary Evidence of Incipient Social Stratification at the Dawenkou Type Site, China. Quaternary International 521, 44-53 (2019).
Dawenkou	M28	NP7	female	human	femur	21.4	7.7	3.23	-10.1	8.4	8.9	Chen, S., Yu, Q., Gao, M., et al. Dietary Evidence of Incipient Social Stratification at the Dawenkou Type Site, China. Quaternary International 521, 44-53 (2019).
Dawenkou	M7	NP3	female	human	femur	19.1	6.9	3.24	-10	8.6	8.4	Chen, S., Yu, Q., Gao, M., et al. Dietary Evidence of Incipient Social Stratification at the Dawenkou Type Site, China. Quaternary International 521, 44-53 (2019).
Dawenkou	M111	NP23	male	human	femur	40	14.3	3.25	-11.2	9.5	18.7	Chen, S., Yu, Q., Gao, M., et al. Dietary Evidence of Incipient Social Stratification at the Dawenkou Type Site, China. Quaternary International 521, 44-53 (2019).
Dawenkou	M112	NP24	male	human	mandible	33.6	12.1	3.24	-12.5	9.1	9.3	Chen, S., Yu, Q., Gao, M., et al. Dietary Evidence of Incipient Social Stratification at the Dawenkou Type Site, China. Quaternary International 521, 44-53 (2019).
Dawenkou	M73	NP14	male	human	mandible	19	6.7	3.32	-11.8	9.8	2.8	Chen, S., Yu, Q., Gao, M., et al. Dietary Evidence of Incipient Social Stratification at the Dawenkou Type Site, China. Quaternary International 521, 44-53 (2019).
Dawenkou	M34	NP8	male	human	fibula	41.9	15.1	3.23	-10.5	8.2	5	Chen, S., Yu, Q., Gao, M., et al. Dietary Evidence of Incipient Social Stratification at the Dawenkou Type Site, China. Quaternary International 521, 44-53 (2019).
Dawenkou	M99	NP19	male	human	mandible	26.9	10	3.15	-12.2	9.6	6.6	Chen, S., Yu, Q., Gao, M., et al. Dietary Evidence of Incipient Social Stratification at the Dawenkou Type Site, China. Quaternary International 521, 44-53 (2019).
Dawenkou	M107	NP22	male	human	mandible	26.9	9.5	3.31	-11	8.6	4.9	Chen, S., Yu, Q., Gao, M., et al. Dietary Evidence of Incipient Social Stratification at the Dawenkou Type Site, China. Quaternary International 521, 44-53 (2019).
Dawenkou	M91	NP16	male	human	mandible	26.3	9.8	3.14	-10.1	8.5	5.6	Chen, S., Yu, Q., Gao, M., et al. Dietary Evidence of Incipient Social Stratification at the Dawenkou Type Site, China. Quaternary International 521, 44-53 (2019).
Dawenkou	M130	NP28	female	human	ulna	38.2	13.7	3.25	-8.8	9.2	5.7	Chen, S., Yu, Q., Gao, M., et al. Dietary Evidence of Incipient Social Stratification at the Dawenkou Type Site, China. Quaternary International 521, 44-53 (2019).
Dawenkou	M55	NP12	female	human	mandible	34.7	12.7	3.18	-11.4	8.7	2.4	Chen, S., Yu, Q., Gao, M., et al. Dietary Evidence of Incipient Social Stratification at the Dawenkou Type Site, China. Quaternary International 521, 44-53 (2019).
Dawenkou	M82	NP15	female	human	mandible	38.6	13.8	3.26	-10.1	8.4	7.9	Chen, S., Yu, Q., Gao, M., et al. Dietary Evidence of Incipient Social Stratification at the Dawenkou Type Site, China. Quaternary International 521, 44-53 (2019).
Dawenkou	M45	NP11	n/a	human	mandible	14	5	3.3	-10.6	8.5	4.3	Chen, S., Yu, Q., Gao, M., et al. Dietary Evidence of Incipient Social Stratification at the Dawenkou Type Site, China. Quaternary International 521, 44-53 (2019).
Dawenkou	M9	NP4	male	human	fibula	39.2	14.1	3.25	-10.1	8.2	7.7	Chen, S., Yu, Q., Gao, M., et al. Dietary Evidence of Incipient Social Stratification at the Dawenkou Type Site, China. Quaternary International 521, 44-53 (2019).
Dawenkou	M67	NP13	female	human	mandible	35.6	13	3.21	-9.5	9.4	11.7	Chen, S., Yu, Q., Gao, M., et al. Dietary Evidence of Incipient Social Stratification at the Dawenkou Type Site, China. Quaternary International 521, 44-53 (2019).
Dawenkou	M36	NP9	n/a	human	humerus	25.9	9.6	3.16	-12	8.9	5.9	Chen, S., Yu, Q., Gao, M., et al. Dietary Evidence of Incipient Social Stratification at the Dawenkou Type Site, China. Quaternary International 521, 44-53 (2019).
Dawenkou	M93	NP17	n/a	human	mandible	40.8	14.8	3.22	-9.5	8.8	16.4	Chen, S., Yu, Q., Gao, M., et al. Dietary Evidence of Incipient Social Stratification at the Dawenkou Type Site, China. Quaternary International 521, 44-53 (2019).
Dawenkou	M97	NP18	n/a	human	mandible	27.9	10.1	3.23	-8.9	8	8.9	Chen, S., Yu, Q., Gao, M., et al. Dietary Evidence of Incipient Social Stratification at the Dawenkou Type Site, China. Quaternary International 521, 44-53 (2019).
Dawenkou	M4	NP2	n/a	human	clavicle	21.6	8	3.16	-11.6	9.2	11.4	Chen, S., Yu, Q., Gao, M., et al. Dietary Evidence of Incipient Social Stratification at the Dawenkou Type Site, China. Quaternary International 521, 44-53 (2019).
Dawenkou	M126	NP26	n/a	human	fibula	16.4	5.7	3.34	-11.1	9.9	5.5	Chen, S., Yu, Q., Gao, M., et al. Dietary Evidence of Incipient Social Stratification at the Dawenkou Type Site, China. Quaternary International 521, 44-53 (2019).
Dawenkou	M104	NP20	n/a	human	ulna	16.1	5.8	3.23	-10.2	8.5	6.6	Chen, S., Yu, Q., Gao, M., et al. Dietary Evidence of Incipient Social Stratification at the Dawenkou Type Site, China. Quaternary International 521, 44-53 (2019).
Dawenkou	M105	NP21	female	human	fibula	40.3	14.6	3.23	-10.2	8.7	13.3	Chen, S., Yu, Q., Gao, M., et al. Dietary Evidence of Incipient Social Stratification at the Dawenkou Type Site, China. Quaternary International 521, 44-53 (2019).
Dawenkou	M122	NP25	male	human	fibula	28.8	10.5	3.2	-9.7	8.7	4.1	Chen, S., Yu, Q., Gao, M., et al. Dietary Evidence of Incipient Social Stratification at the Dawenkou Type Site, China. Quaternary International 521, 44-53 (2019).
Dawenkou	M2	NP1	n/a	human	radius	38.1	14.1	3.16	-10	9	9	Chen, S., Yu, Q., Gao, M., et al. Dietary Evidence of Incipient Social Stratification at the Dawenkou Type Site, China. Quaternary International 521, 44-53 (2019).
Dawenkou	M127	NP27	n/a	human	metatarsal	32.5	11.7	3.24	-10.4	8.6	5.4	Chen, S., Yu, Q., Gao, M., et al. Dietary Evidence of Incipient Social Stratification at the Dawenkou Type Site, China. Quaternary International 521, 44-53 (2019).
Dawenkou	M39	NP10	n/a	human	mandible	7.7	2.6	3.38	-14.6	9.7	3.9	Chen, S., Yu, Q., Gao, M., et al. Dietary Evidence of Incipient Social Stratification at the Dawenkou Type Site, China. Quaternary International 521, 44-53 (2019).
Dawenkou	M133	NP29	n/a	human	mandible	11	4	3.25	-14.7	9.1	7	Chen, S., Yu, Q., Gao, M., et al. Dietary Evidence of Incipient Social Stratification at the Dawenkou Type Site, China. Quaternary International 521, 44-53 (2019).
Liangwangcheng	M81	M81	male	human	n/a	43.1	16.6	3	-10.3	8.4	3	Dong, Y., Lin, L., Zhu, X., et al. Mortuary Ritual and Social Identities during the Late Dawenkou Period in China. Antiquity 93(368), 378-392 (2019).
Liangwangcheng	M82-N	M82-N	female	human	n/a	40.8	15.7	3	-12.3	8.9	1.7	Dong, Y., Lin, L., Zhu, X., et al. Mortuary Ritual and Social Identities during the Late Dawenkou Period in China. Antiquity 93(368), 378-392 (2019).
Liangwangcheng	M89	M89	male	human	n/a	36.6	14.2	3	-11.2	8.8	0.2	Dong, Y., Lin, L., Zhu, X., et al. Mortuary Ritual and Social Identities during the Late Dawenkou Period in China. Antiquity 93(368), 378-392 (2019).
Liangwangcheng	M97	M97	female	human	n/a	43.3	16.5	3.1	-8.8	9.1	9.5	Dong, Y., Lin, L., Zhu, X., et al. Mortuary Ritual and Social Identities during the Late Dawenkou Period in China. Antiquity 93(368), 378-392 (2019).
Liangwangcheng	M99	M99	female	human	n/a	42.2	16.1	3.1	-16.6	10	2.9	Dong, Y., Lin, L., Zhu, X., et al. Mortuary Ritual and Social Identities during the Late Dawenkou Period in China. Antiquity 93(368), 378-392 (2019).
Liangwangcheng	M104	M104	female	human	n/a	45.8	17.2	3.1	-8.9	8.7	11	Dong, Y., Lin, L., Zhu, X., et al. Mortuary Ritual and Social Identities during the Late Dawenkou Period in China. Antiquity 93(368), 378-392 (2019).
Liangwangcheng	M106-N	M106-N	female	human	n/a	40.5	15.1	3.1	-15	10	2.3	Dong, Y., Lin, L., Zhu, X., et al. Mortuary Ritual and Social Identities during the Late Dawenkou Period in China. Antiquity 93(368), 378-392 (2019).
Liangwangcheng	M120	M120	female	human	n/a	43.2	16	3.1	-11.9	9.1	12	Dong, Y., Lin, L., Zhu, X., et al. Mortuary Ritual and Social Identities during the Late Dawenkou Period in China. Antiquity 93(368), 378-392 (2019).
Liangwangcheng	M121	M121	male	human	n/a	41	15.3	3.1	-13.3	9.5	2	Dong, Y., Lin, L., Zhu, X., et al. Mortuary Ritual and Social Identities during the Late Dawenkou Period in China. Antiquity 93(368), 378-392 (2019).
Liangwangcheng	M125	M125	female	human	n/a	43.5	16.1	3.2	-15.1	10.9	3.4	Dong, Y., Lin, L., Zhu, X., et al. Mortuary Ritual and Social Identities during the Late Dawenkou Period in China. Antiquity 93(368), 378-392 (2019).
Liangwangcheng	M129	M129	male	human	n/a	44.3	16.3	3.2	-10.5	9.7	11.2	Dong, Y., Lin, L., Zhu, X., et al. Mortuary Ritual and Social Identities during the Late Dawenkou Period in China. Antiquity 93(368), 378-392 (2019).
Liangwangcheng	M146	M146	female	human	n/a	42.7	15.8	3.1	-10.9	8.6	3.2	Dong, Y., Lin, L., Zhu, X., et al. Mortuary Ritual and Social Identities during the Late Dawenkou Period in China. Antiquity 93(368), 378-392 (2019).
Liangwangcheng	M154	M154	male	human	n/a	42	15.9	3.1	-11	8.2	3.3	Dong, Y., Lin, L., Zhu, X., et al. Mortuary Ritual and Social Identities during the Late Dawenkou Period in China. Antiquity 93(368), 378-392 (2019).
Liangwangcheng	M160	M160	female	human	n/a	35.3	13.3	3.1	-7.9	8.1	2.3	Dong, Y., Lin, L., Zhu, X., et al. Mortuary Ritual and Social Identities during the Late Dawenkou Period in China. Antiquity 93(368), 378-392 (2019).
Liangwangcheng	M223	M223	female	human	n/a	41.8	15.6	3.1	-8.2	8.6	3.2	Dong, Y., Lin, L., Zhu, X., et al. Mortuary Ritual and Social Identities during the Late Dawenkou Period in China. Antiquity 93(368), 378-392 (2019).
Liangwangcheng	M225	M225	male	human	n/a	44.5	16.4	3.2	-11.9	9.5	6.6	Dong, Y., Lin, L., Zhu, X., et al. Mortuary Ritual and Social Identities during the Late Dawenkou Period in China. Antiquity 93(368), 378-392 (2019).
Liangwangcheng	M226	M226	male	human	n/a	40.7	15	3.2	-9.5	8.4	4	Dong, Y., Lin, L., Zhu, X., et al. Mortuary Ritual and Social Identities during the Late Dawenkou Period in China. Antiquity 93(368), 378-392 (2019).
Liangwangcheng	M238	M238	female	human	n/a	42.7	15.6	3.2	-10.7	8.6	5.7	Dong, Y., Lin, L., Zhu, X., et al. Mortuary Ritual and Social Identities during the Late Dawenkou Period in China. Antiquity 93(368), 378-392 (2019).
Liangwangcheng	M248	M248	female	human	n/a	42	15.3	3.2	-15.8	9.8	3.1	Dong, Y., Lin, L., Zhu, X., et al. Mortuary Ritual and Social Identities during the Late Dawenkou Period in China. Antiquity 93(368), 378-392 (2019).
Liangwangcheng	M249	M249	female	human	n/a	38.6	14.2	3.2	-10	8.9	3	Dong, Y., Lin, L., Zhu, X., et al. Mortuary Ritual and Social Identities during the Late Dawenkou Period in China. Antiquity 93(368), 378-392 (2019).
Liangwangcheng	M251-E	M251-E	female	human	n/a	41.9	15.4	3.2	-13.4	9.4	3.9	Dong, Y., Lin, L., Zhu, X., et al. Mortuary Ritual and Social Identities during the Late Dawenkou Period in China. Antiquity 93(368), 378-392 (2019).
Liangwangcheng	M252	M252	female	human	n/a	40.9	15.1	3.2	-10.2	7.6	2.6	Dong, Y., Lin, L., Zhu, X., et al. Mortuary Ritual and Social Identities during the Late Dawenkou Period in China. Antiquity 93(368), 378-392 (2019).
Liangwangcheng	M253	M253	male	human	n/a	37.6	14.1	3.1	-9.5	7.7	1.5	Dong, Y., Lin, L., Zhu, X., et al. Mortuary Ritual and Social Identities during the Late Dawenkou Period in China. Antiquity 93(368), 378-392 (2019).
Liangwangcheng	M254	M254	male	human	n/a	40.4	14.8	3.2	-10.1	8.7	1.7	Dong, Y., Lin, L., Zhu, X., et al. Mortuary Ritual and Social Identities during the Late Dawenkou Period in China. Antiquity 93(368), 378-392 (2019).
Liangwangcheng	M268	M268	female	human	n/a	43	15.7	3.2	-9.1	8.3	3.9	Dong, Y., Lin, L., Zhu, X., et al. Mortuary Ritual and Social Identities during the Late Dawenkou Period in China. Antiquity 93(368), 378-392 (2019).
Liangwangcheng	M271	M271	female	human	n/a	40.8	14.9	3.2	-11.4	8.6	2.3	Dong, Y., Lin, L., Zhu, X., et al. Mortuary Ritual and Social Identities during the Late Dawenkou Period in China. Antiquity 93(368), 378-392 (2019).
Liangwangcheng	M272	M272	male	human	n/a	42.6	15.5	3.2	-11.6	9.2	3.9	Dong, Y., Lin, L., Zhu, X., et al. Mortuary Ritual and Social Identities during the Late Dawenkou Period in China. Antiquity 93(368), 378-392 (2019).
Dongjiaying	M1	DWK1	n/a	human	cranuim	35.6	12.8	3.2	-7.6	8.1	0.3	Dong, Y., Chen, S., Ambrose, S. H., et al. Social and Environmental Factors Influencing Dietary Choices among Dawenkou Culture Sites, Late Neolithic China. The Holocene 31(2), 271-284 (2021).
Dongjiaying	M4	DWK3	n/a	human	cranuim	35.7	12.7	3.3	-10.3	9.8	1.4	Dong, Y., Chen, S., Ambrose, S. H., et al. Social and Environmental Factors Influencing Dietary Choices among Dawenkou Culture Sites, Late Neolithic China. The Holocene 31(2), 271-284 (2021).
Dongjiaying	M5	DWK5	n/a	human	cranuim	37.4	13.6	3.2	-7.7	7.7	0.9	Dong, Y., Chen, S., Ambrose, S. H., et al. Social and Environmental Factors Influencing Dietary Choices among Dawenkou Culture Sites, Late Neolithic China. The Holocene 31(2), 271-284 (2021).
Dongjiaying	M7	DWK7	n/a	human	cervical vertebra	15.9	5.6	3.3	-9.3	5.8	0.9	Dong, Y., Chen, S., Ambrose, S. H., et al. Social and Environmental Factors Influencing Dietary Choices among Dawenkou Culture Sites, Late Neolithic China. The Holocene 31(2), 271-284 (2021).
Dongjiaying	M8	DWK9	n/a	human	cranuim	31.3	12.4	3	-7.5	5.2	0.6	Dong, Y., Chen, S., Ambrose, S. H., et al. Social and Environmental Factors Influencing Dietary Choices among Dawenkou Culture Sites, Late Neolithic China. The Holocene 31(2), 271-284 (2021).
Dongjiaying	M10	DWK11	n/a	human	cervical vertebra	37.3	13.5	3.2	-7.1	8.4	1.9	Dong, Y., Chen, S., Ambrose, S. H., et al. Social and Environmental Factors Influencing Dietary Choices among Dawenkou Culture Sites, Late Neolithic China. The Holocene 31(2), 271-284 (2021).
Dongjiaying	M11	DWK13	n/a	human	cranuim	28.4	10.7	3.1	-7.5	8	1.2	Dong, Y., Chen, S., Ambrose, S. H., et al. Social and Environmental Factors Influencing Dietary Choices among Dawenkou Culture Sites, Late Neolithic China. The Holocene 31(2), 271-284 (2021).
Dongjiaying	M13	DWK15	n/a	human	cranuim	26.8	10.1	3.1	-8.9	5.5	0.2	Dong, Y., Chen, S., Ambrose, S. H., et al. Social and Environmental Factors Influencing Dietary Choices among Dawenkou Culture Sites, Late Neolithic China. The Holocene 31(2), 271-284 (2021).
Dongjiaying	M16	DWK17	n/a	human	cranuim	32.9	12.2	3.2	-7	6.7	0.3	Dong, Y., Chen, S., Ambrose, S. H., et al. Social and Environmental Factors Influencing Dietary Choices among Dawenkou Culture Sites, Late Neolithic China. The Holocene 31(2), 271-284 (2021).
Dongjiaying	M17	DWK19	n/a	human	cranuim	38.6	14.2	3.2	-6.7	8	1	Dong, Y., Chen, S., Ambrose, S. H., et al. Social and Environmental Factors Influencing Dietary Choices among Dawenkou Culture Sites, Late Neolithic China. The Holocene 31(2), 271-284 (2021).
Dongjiaying	M24	DWK23	n/a	human	cranuim	37.5	13.7	3.2	-6.8	7.4	0.9	Dong, Y., Chen, S., Ambrose, S. H., et al. Social and Environmental Factors Influencing Dietary Choices among Dawenkou Culture Sites, Late Neolithic China. The Holocene 31(2), 271-284 (2021).
Dongjiaying	M25	DWK25	n/a	human	cervical vertebra	43.1	15.8	3.2	-6.4	7.4	6.4	Dong, Y., Chen, S., Ambrose, S. H., et al. Social and Environmental Factors Influencing Dietary Choices among Dawenkou Culture Sites, Late Neolithic China. The Holocene 31(2), 271-284 (2021).
Dongjiaying	M44	DWK221	n/a	human	femur	26.7	10.6	2.9	-7.5	6.6	0.2	Dong, Y., Chen, S., Ambrose, S. H., et al. Social and Environmental Factors Influencing Dietary Choices among Dawenkou Culture Sites, Late Neolithic China. The Holocene 31(2), 271-284 (2021).
Dongjiaying	M45	DWK41	n/a	human	radius	41.1	15	3.2	-6.8	7.1	2.4	Dong, Y., Chen, S., Ambrose, S. H., et al. Social and Environmental Factors Influencing Dietary Choices among Dawenkou Culture Sites, Late Neolithic China. The Holocene 31(2), 271-284 (2021).
Fujia	M6	DWK161	female	human	Tibia	43.6	15.9	3.2	-7.8	9.1	7	Dong, Y., Chen, S., Ambrose, S. H., et al. Social and Environmental Factors Influencing Dietary Choices among Dawenkou Culture Sites, Late Neolithic China. The Holocene 31(2), 271-284 (2021).
Fujia	M7	DWK163	male	human	humerus	44	15.8	3.2	-8	8.8	9.2	Dong, Y., Chen, S., Ambrose, S. H., et al. Social and Environmental Factors Influencing Dietary Choices among Dawenkou Culture Sites, Late Neolithic China. The Holocene 31(2), 271-284 (2021).
Fujia	M9	DWK165	male	human	femur	46.6	16.8	3.3	-7	9.2	10.5	Dong, Y., Chen, S., Ambrose, S. H., et al. Social and Environmental Factors Influencing Dietary Choices among Dawenkou Culture Sites, Late Neolithic China. The Holocene 31(2), 271-284 (2021).
Fujia	M10	DWK167	male	human	humerus	44	15.9	3.2	-7.4	9.2	9	Dong, Y., Chen, S., Ambrose, S. H., et al. Social and Environmental Factors Influencing Dietary Choices among Dawenkou Culture Sites, Late Neolithic China. The Holocene 31(2), 271-284 (2021).
Fujia	M12	DWK169	female	human	femur	42.7	15.5	3.2	-7.2	9	9.4	Dong, Y., Chen, S., Ambrose, S. H., et al. Social and Environmental Factors Influencing Dietary Choices among Dawenkou Culture Sites, Late Neolithic China. The Holocene 31(2), 271-284 (2021).
Fujia	M16	DWK171	n/a	human	tibia	42.7	15.5	3.2	-7.8	9.8	9.7	Dong, Y., Chen, S., Ambrose, S. H., et al. Social and Environmental Factors Influencing Dietary Choices among Dawenkou Culture Sites, Late Neolithic China. The Holocene 31(2), 271-284 (2021).
Fujia	M17	DWK173	female	human	femur	43.4	15.7	3.2	-8.1	8.1	4.5	Dong, Y., Chen, S., Ambrose, S. H., et al. Social and Environmental Factors Influencing Dietary Choices among Dawenkou Culture Sites, Late Neolithic China. The Holocene 31(2), 271-284 (2021).
Fujia	M21	DWK175	female	human	humerus	41.8	15	3.3	-7.6	8.7	10.6	Dong, Y., Chen, S., Ambrose, S. H., et al. Social and Environmental Factors Influencing Dietary Choices among Dawenkou Culture Sites, Late Neolithic China. The Holocene 31(2), 271-284 (2021).
Fujia	M24	DWK177	female	human	tibia	42.3	15.3	3.2	-7.6	8.8	10.3	Dong, Y., Chen, S., Ambrose, S. H., et al. Social and Environmental Factors Influencing Dietary Choices among Dawenkou Culture Sites, Late Neolithic China. The Holocene 31(2), 271-284 (2021).
Fujia	M28	DWK179	male	human	humerus	44.5	16.6	3.1	-7.3	9.6	9.6	Dong, Y., Chen, S., Ambrose, S. H., et al. Social and Environmental Factors Influencing Dietary Choices among Dawenkou Culture Sites, Late Neolithic China. The Holocene 31(2), 271-284 (2021).
Fujia	M31	DWK181	female	human	femur	45.7	16.9	3.2	-7.3	9.1	6	Dong, Y., Chen, S., Ambrose, S. H., et al. Social and Environmental Factors Influencing Dietary Choices among Dawenkou Culture Sites, Late Neolithic China. The Holocene 31(2), 271-284 (2021).
Fujia	M32	DWK183	male	human	tibia	45.3	16.8	3.1	-7	9	4.9	Dong, Y., Chen, S., Ambrose, S. H., et al. Social and Environmental Factors Influencing Dietary Choices among Dawenkou Culture Sites, Late Neolithic China. The Holocene 31(2), 271-284 (2021).
Fujia	M34	DWK185	female	human	humerus	45	16.7	3.1	-8	9.3	6.2	Dong, Y., Chen, S., Ambrose, S. H., et al. Social and Environmental Factors Influencing Dietary Choices among Dawenkou Culture Sites, Late Neolithic China. The Holocene 31(2), 271-284 (2021).
Fujia	M101	DWK187	female	human	tibia	45.5	16.7	3.2	-6.6	9.7	9.9	Dong, Y., Chen, S., Ambrose, S. H., et al. Social and Environmental Factors Influencing Dietary Choices among Dawenkou Culture Sites, Late Neolithic China. The Holocene 31(2), 271-284 (2021).
Fujia	M112	DWK235	male	human	femur	44	16	3.2	-8.5	8.5	11.4	Dong, Y., Chen, S., Ambrose, S. H., et al. Social and Environmental Factors Influencing Dietary Choices among Dawenkou Culture Sites, Late Neolithic China. The Holocene 31(2), 271-284 (2021).
Fujia	M117	DWK237	male	human	tibia	43.1	15.7	3.2	-7.2	9.5	10	Dong, Y., Chen, S., Ambrose, S. H., et al. Social and Environmental Factors Influencing Dietary Choices among Dawenkou Culture Sites, Late Neolithic China. The Holocene 31(2), 271-284 (2021).
Fujia	M118	DWK193	female	human	tibia	45.8	16.9	3.2	-8.1	8.7	8.2	Dong, Y., Chen, S., Ambrose, S. H., et al. Social and Environmental Factors Influencing Dietary Choices among Dawenkou Culture Sites, Late Neolithic China. The Holocene 31(2), 271-284 (2021).
Fujia	M128	DWK195	female	human	tibia	43.1	16	3.2	-7.6	9.4	11.1	Dong, Y., Chen, S., Ambrose, S. H., et al. Social and Environmental Factors Influencing Dietary Choices among Dawenkou Culture Sites, Late Neolithic China. The Holocene 31(2), 271-284 (2021).
Fujia	M133	DWK197	female	human	tibia	44.7	16.6	3.2	-8.2	9.5	13.7	Dong, Y., Chen, S., Ambrose, S. H., et al. Social and Environmental Factors Influencing Dietary Choices among Dawenkou Culture Sites, Late Neolithic China. The Holocene 31(2), 271-284 (2021).
Fujia	M140	DWK199	male	human	tibia	43.9	16.4	3.1	-7.3	8.9	14.3	Dong, Y., Chen, S., Ambrose, S. H., et al. Social and Environmental Factors Influencing Dietary Choices among Dawenkou Culture Sites, Late Neolithic China. The Holocene 31(2), 271-284 (2021).
Fujia	M145	DWK201	male	human	fibula	45	16.6	3.2	-8	9.5	13.3	Dong, Y., Chen, S., Ambrose, S. H., et al. Social and Environmental Factors Influencing Dietary Choices among Dawenkou Culture Sites, Late Neolithic China. The Holocene 31(2), 271-284 (2021).
Fujia	M154	DWK203	female	human	ulna	43.4	16.2	3.1	-7.6	9.4	11.8	Dong, Y., Chen, S., Ambrose, S. H., et al. Social and Environmental Factors Influencing Dietary Choices among Dawenkou Culture Sites, Late Neolithic China. The Holocene 31(2), 271-284 (2021).
Fujia	M156	DWK205	male	human	humerus	45.5	16.9	3.1	-7.7	9.8	11.2	Dong, Y., Chen, S., Ambrose, S. H., et al. Social and Environmental Factors Influencing Dietary Choices among Dawenkou Culture Sites, Late Neolithic China. The Holocene 31(2), 271-284 (2021).

## Sheet: C.Human strontium isotopes
Site name	Archeaeological ID	Analyses ID	Tooth type	Material type	Sex	87Sr/86Sr	2σ
Fujia	M313	FJ_S14	first molar	tooth enamel	Female	0.711233	7.63618e-06
Fujia	M313	FJ_S14	third molar	tooth enamel	Female	0.711196	5.71527e-06
Fujia	M489	FJ_S32	third molar	tooth enamel	Male	0.711302	7.06768e-06
Fujia	M489	FJ_S32	first molar	tooth enamel	Male	0.711403	6.92131e-06
Fujia	M382	FJ_S20	first molar	tooth enamel	Male	0.711453	7.40648e-06
Fujia	M382	FJ_S20	third molar	tooth enamel	Male	0.711404	7.05165e-06
Fujia	M399	FJ_S22	third molar	tooth enamel	Male	0.711487	7.64909e-06
Fujia	M500L	FJ_S35	first molar	tooth enamel	Female	0.711478	6.22686e-06
Fujia	M500L	FJ_S35	third molar	tooth enamel	Female	0.711372	7.35597e-06
Fujia	T8M60	FJ_S51	third molar	tooth enamel	Male	0.711314	7.20645e-06
Fujia	M460	FJ_S27	first molar	tooth enamel	Female	0.711326	6.92872e-06
Fujia	M460	FJ_S27	third molar	tooth enamel	Female	0.711367	8.09055e-06
Fujia	T8M124	FJ_S47	first molar	tooth enamel	Female	0.711394	7.76983e-06
Fujia	T8M124	FJ_S47	third molar	tooth enamel	Female	0.711107	6.66191e-06
Fujia	M54	FJ_S39	first molar	tooth enamel	Female	0.711332	7.0163e-06
Fujia	M54	FJ_S39	third molar	tooth enamel	Female	0.711469	6.9036e-06
Fujia	M486	FJ_S30	first molar	tooth enamel	Male	0.71145	6.83423e-06
Fujia	M486	FJ_S30	third molar	tooth enamel	Male	0.711441	7.0923e-06
Fujia	T3M021	FJ_S40	first molar	tooth enamel	Female	0.711494	6.68563e-06
Fujia	T3M021	FJ_S40	third molar	tooth enamel	Female	0.711336	6.22741e-06
Fujia	M145B	M145B	first molar	tooth enamel	undetermined	0.711554	6.73571e-06
Fujia	M145B	M145B	third molar	tooth enamel	undetermined	0.711521	6.78376e-06
Fujia	T8M34-1	FJ_S48	first molar	tooth enamel	Male	0.711388	6.99714e-06
Fujia	T8M34-1	FJ_S48	third molar	tooth enamel	Male	0.711357	6.36584e-06
Fujia	M33	FJ_S45	first molar	tooth enamel	Female	0.711366	7.42685e-06
Fujia	M33	FJ_S45	third molar	tooth enamel	Female	0.711203	6.45922e-06
Fujia	A119	FJ_N01	third molar	tooth enamel	Female	0.711529	7.64087e-06
Fujia	A122	FJ_N04	third molar	tooth enamel	Female	0.711357	6.68691e-06
Fujia	A125	FJ_N07	third molar	tooth enamel	Female	0.711132	5.71154e-06
Fujia	A128	FJ_N10	third molar	tooth enamel	Female	0.71103	7.20916e-06
Fujia	A131	FJ_N13	third molar	tooth enamel	Female	0.711432	6.3656e-06
Fujia	A135	FJ_N17	third molar	tooth enamel	Female	0.711309	6.22e-06

## Sheet: D.Baseline strontium isotopes
Lab No.	Original_ID	Longitude	Latitude	Material Type	Taxa of plants and animals	87Sr/86Sr	2σ	Lithology
308-3	927-6	118.232	37.0812	plant	Phragmites australis	0.710916	6.53644e-06	Quaternary alluvial plain deposits
308-4	927-10	118.275	36.8763	plant	Abutilon theophrasti Medicus	0.710649	8.85258e-06	Quaternary lacustrine and swamp sediments
308-5	927-11	118.322	36.8537	plant	Humulus scandens	0.71096	8.38188e-06	Quaternary alluvial plain deposits
308-6	928-2	118.444	37.0314	plant	Sonchus wightianus DC.	0.711179	6.58951e-06	Quaternary fluvial sediments
308-7	928-5	118.627	37.0415	plant	Sonchus oleraceus L.	0.711263	7.05288e-06	Quaternary alluvial plain deposits
308-8	928-7	118.737	37.1744	plant	Phragmites australis	0.710761	7.7679e-06	coastal Quaternary deposits
308-9	928-10	118.892	37.2643	plant	Phragmites australis	0.71031	8.62882e-06	coastal Quaternary deposits
308-10	928-12	118.514	37.1322	plant	Setaria viridis (L.) P. Beauv.	0.710726	7.31918e-06	Quaternary alluvial plain deposits
308-11	928-13	118.417	37.073	plant	Bidens bipinnata L.	0.710792	8.8973e-06	Quaternary alluvial plain deposits
308-12	928-14	118.429	37.1109	plant	Amaranthus tricolor L.	0.711571	8.53025e-06	Quaternary alluvial plain deposits
308-13	928-16	118.449	37.2283	plant	Cynanchum chinense R. Br.	0.710365	8.57742e-06	coastal Quaternary deposits
308-14	928-17	118.334	37.2585	plant	Cynanchum chinense R. Br.	0.711269	6.19266e-06	coastal Quaternary deposits
308-15	928-18	118.216	37.2291	plant	Lactuca indica L.	0.711054	6.28726e-06	Quaternary alluvial plain deposits
308-16	928-25	118.234	36.896	plant	Artemisia argyi H. Lév. & Vaniot	0.71141	7.62577e-06	Instrusive rock
308-17	928-28	118.214	36.8859	plant	Xanthium strumarium L.	0.710888	7.93816e-06	Instrusive rock
308-18	929-1	118.294	36.836	plant	Humulus scandens	0.711233	7.48221e-06	Quaternary alluvial plain deposits
308-19	929-2	118.295	36.8363	plant	Humulus scandens	0.710911	7.4973e-06	Quaternary alluvial plain deposits
308-20	929-3	118.295	36.8365	plant	Chenopodium album L.	0.711535	7.7386e-06	Quaternary alluvial plain deposits
308-21	929-7	118.408	36.7831	plant	Metaplexis japonica (Thunb.) Makino	0.710871	7.92523e-06	Quaternary deposits in Lushan Mountain
308-22	929-8	118.48	36.7688	plant	Metaplexis japonica (Thunb.) Makino	0.710317	9.01464e-06	Quaternary deposits in Lushan Mountain
308-23	929-10	118.651	36.8072	plant	Melia azedarach L.	0.710999	7.43797e-06	Quaternary fluvial sediments
308-24	929-11	118.663	36.91	plant	Euonymus fortunei (Turcz.) Hand.-Mazz.	0.710921	9.07876e-06	Quaternary alluvial plain deposits
308-25	929-13	118.541	36.972	plant	Amaranthus tricolor L.	0.711655	9.10991e-06	Quaternary alluvial plain deposits
308-26	929-16	118.377	36.9843	plant	Metaplexis japonica (Thunb.) Makino	0.710819	7.72588e-06	Quaternary alluvial plain deposits
308-27	929-17	118.399	37.0176	plant	Commelina communis L.	0.711531	7.94115e-06	Quaternary alluvial plain deposits
308-28	FJ-1	118.401	37.0414	plant	Broussonetia papyrifera (L.) L'Hér. ex Vent.	0.711614	7.13404e-06	Quaternary alluvial plain deposits
308-29	FJ-2	118.401	37.0414	plant	Rhus typhina L.	0.711456	9.83737e-06	Quaternary alluvial plain deposits
313-1	109-2	118.359	36.7615	plant	Cirsium setosum	0.710822	7.05936e-06	Ordovician dolostone and limestone
313-2	109-5	118.365	36.7535	plant	Vitex negundo var. cannabifolia (Sieb.et Zucc.) Hand.-Mazz	0.710942	7.40113e-06	Ordovician dolostone and limestone
313-3	109-7	118.379	36.7466	plant	Ixeris polycephala Cass. ex DC.	0.710708	6.39078e-06	Cambrian dolostone
313-4	109-16	118.344	36.7072	plant	Youngia japonica (L.) DC.	0.710746	7.89045e-06	Ordovician dolostone and limestone
313-5	109-18	118.321	36.711	plant	Leonurus japonicus Houtt.	0.711124	6.81732e-06	Ordovician dolostone and limestone
313-6	109-20	118.306	36.7446	plant	Chelidonium majus L.	0.710594	7.30973e-06	Quaternary deposits in Lushan Mountain
313-7	1010-3	118.142	36.8466	plant	Artemisia argyi H. Lév. & Vaniot	0.711423	7.13635e-06	Instrusive rock
313-8	1010-6	118.096	36.8147	plant	Ipomoea nil (L.) Roth	0.710953	5.90279e-06	Ordovician dolostone and limestone
313-9	1010-12	118.18	36.8079	plant	Erigeron canadensis L.	0.710968	5.4335e-06	Quaternary alluvial plain deposits
313-10	1010-13	118.07	36.7989	plant	Ixeris polycephala Cass. ex DC.	0.710631	6.31638e-06	Quaternary deposits in Lushan Mountain
313-11	1010-15	118.072	36.7468	plant	Humulus scandens	0.710571	5.79369e-06	Quaternary deposits in Lushan Mountain
313-12	1010-17	118.022	36.7555	plant	Artemisia argyi H. Lév. & Vaniot	0.711614	6.73285e-06	Permian terrigenous clastic rock (e.g. sandstone and mudstone)
313-13	1010-20	118.014	36.6706	plant	Bidens bipinnata L.	0.711715	7.35531e-06	Permian terrigenous clastic rock (e.g. sandstone and mudstone)
313-14	1010-22	118.039	36.6821	plant	Setaria viridis (L.) P. Beauv.	0.711419	6.78453e-06	Permian terrigenous clastic rock (e.g. sandstone and mudstone)
313-15	1011-2	118.217	36.7652	plant	Artemisia argyi H. Lév. & Vaniot	0.711141	8.31884e-06	Ordovician dolostone and limestone
313-16	1011-4	118.172	36.7702	plant	Cirsium setosum	0.711301	7.39799e-06	Ordovician dolostone and limestone
313-17	1011-11	118.143	36.7544	plant	Xanthium strumarium L.	0.711317	8.34232e-06	Ordovician dolostone and limestone
313-18	1011-12	118.143	36.7687	plant	Trachelospermum jasminoides (Lindl.) Lem.	0.71109	7.28769e-06	Ordovician dolostone and limestone
313-19	1011-13	118.221	36.7868	plant	Humulus scandens	0.710545	7.07001e-06	Quaternary deposits in Lushan Mountain
313-20	1014-1	118.078	36.6981	plant	Ixeris polycephala Cass. ex DC.	0.710371	6.30775e-06	Carboniferous limestone
313-21	1014-3	118.083	36.698	plant	Artemisia annua L.	0.710543	8.07288e-06	Carboniferous limestone
313-22	1014-7	118.108	36.709	plant	Vincetoxicum chinense S. Moore	0.71131	8.11906e-06	Ordovician dolostone and limestone
313-23	1014-10	118.344	36.813	plant	Solanum lyratum Thunb.	0.711097	8.21281e-06	Quaternary fluvial sediments
313-24	1014-11	118.344	36.8128	plant	Chenopodium album L.	0.711028	7.10444e-06	Quaternary fluvial sediments
313-25	1014-14	118.249	36.8132	plant	Xanthium strumarium L.	0.711277	6.96397e-06	Quaternary alluvial plain deposits
313-26	1014-15	118.249	36.8125	plant	Sonchus oleraceus L.	0.711517	7.34125e-06	Quaternary alluvial plain deposits
308-53	FJ-A02	118.401	37.0414	animal	Freshwater mussels	0.711516	8.167e-06	Quaternary alluvial plain deposits
308-54	FJ-A03	118.401	37.0414	animal	Freshwater mussels	0.711271	9.21291e-06	Quaternary alluvial plain deposits
308-55	FJ-5	118.401	37.0414	animal	Snail Shell	0.711383	6.97219e-06	Quaternary alluvial plain deposits

## Sheet: E.C,N comparisons between sites
	Human					Pig					Wild herbivores (Deer)					Aquatic animal
Site	number	δ13C (‰,VPDB)	SD	δ15N (‰, AIR)	SD	number	δ13C (‰,VPDB)	SD	δ15N (‰, AIR)	SD	number	δ13C (‰,VPDB)	SD	δ15N (‰, AIR)	SD	number	δ13C (‰,VPDB)	SD	δ15N (‰, AIR)	SD	References
Fujia	52	-7.93262	0.533195	9.33723	0.51717	8	-10.225	2.04643	6.95	0.6											This study; Dong, Y., Chen, S., Ambrose, S. H., et al. Social and Environmental Factors Influencing Dietary Choices among Dawenkou Culture Sites, Late Neolithic China. The Holocene 31(2), 271-284 (2021).
Dongjiaying	14	-7.65	1.10992	7.26429	1.24134	7	-9.47143	1.81173	4.64286	1.95607											Dong, Y., Chen, S., Ambrose, S. H., et al. Social and Environmental Factors Influencing Dietary Choices among Dawenkou Culture Sites, Late Neolithic China. The Holocene 31(2), 271-284 (2021).
Beiqian	38	-9.60658	0.754988	8.76553	1.03236	7	-16.8167	6.74424	4.29157	0.959599	5	-21.34	0.684105	3.1	0.984886						Wang, F., Fan, R., & Kang, H., et al. Stable Isotope Analysis of Human Bones from the Beiqian Site in Jimo: Dietary Structure of Coastal Ancestors. Chinese Science Bulletin 57(12), 1037-1044 (2012); Wang, F., Song, Y., & Li, B., et al. C and N Stable Isotope Analysis of Human and Animal Bones from the Beiqian Site. Science China Earth Sciences 43(12), 2029-2036 (2013).
Liangwangcheng	27	-11.3	2.30217	8.93704	0.747894	3	-12.5333	4.15853	6.26667	1.18462	5	-18.84	1.41527	4.08	2.17876	3	-19.8	1.22882	5.7	2.1166	Dong, Y., Lin, L., Zhu, X., et al. Mortuary Ritual and Social Identities during the Late Dawenkou Period in China. Antiquity 93(368), 378-392 (2019).
Dawenkou type	29	-10.969	1.47723	8.91724	0.527845	5	-19.16	1.10136	3.68	1.18617	6	-20.6143	0.552052	2.21429	0.474091						Chen, S., Yu, Q., Gao, M., et al. Dietary Evidence of Incipient Social Stratification at the Dawenkou Type Site, China. Quaternary International 521, 44-53 (2019).
Jiaojia	60	-9.18167	1.2012	8.97333	0.709707																Liu, M., Tang, Z., & Zhao, Y. Human diet and social complexity during the middle and late Dawenkou period at the Jiaojia Site, China. Journal of Archaeological Science: Reports, (2024).
Xigongqiao	7	-14.5643	3.05654	7.79286	1.93261																Hu, Y., et al. Stable Isotope Analysis of Human Bones from the Xigongqiao Site in Tengzhou, Shandong. Quaternary Research 05, 561-567 (2005).
