# Supplementary material for: Ancient DNA reveals a two-clanned matrilineal community in Neolithic China
Source: Nature. 2025 Jun 4;643(8074):1304–11. doi: 10.1038/s41586-025-09103-x (PMC12310535; doi:10.1038/s41586-025-09103-x)
Supplement: Supplementary file 6 — Kinship estimation for Fujia individuals. [file 41586_2025_9103_MOESM6_ESM.xlsx]

## Sheet: A.ancIBD
iid1	iid2	max_IBD	sum_IBD>8	n_IBD>8	sum_IBD>12	n_IBD>12	sum_IBD>16	n_IBD>16	sum_IBD>20	n_IBD>20	kinship
FJ_S11	FJ_S41	283.827	3333.14	20	3333.14	20	3333.14	20	3333.14	20	Parent-Child
FJ_S35	FJ_S52	283.796	3311.33	22	3311.33	22	3311.33	22	3311.33	22	Parent-Child
FJ_N12	FJ_N13	246.936	2141.36	30	2111.92	27	2096.99	26	2060.9	24	Siblings
FJ_S09	FJ_S52	214.189	2114.82	37	2071.28	32	2031.55	29	1911.61	22	Second-Degree
FJ_S09	FJ_S36	184.253	2029.04	40	1963.16	33	1934.07	31	1916.51	30	Second-Degree
FJ_N15	FJ_N17	171.677	1998.39	36	1953.88	31	1909.46	28	1889.82	27	Second-Degree
FJ_N11	FJ_N13	266.154	1988.92	36	1923.09	29	1862.94	25	1826.59	23	Second-Degree
FJ_S03	FJ_S16	141.217	1964.51	44	1894.32	37	1812.62	31	1794.35	30	Second-Degree
FJ_S21	FJ_S30	206.25	1942.86	26	1884.08	20	1844.88	17	1825.99	16	Second-Degree
FJ_S20	FJ_S23	111.373	1878.18	47	1841.63	43	1815.23	41	1765.47	38	Second-Degree
FJ_S36	FJ_S46	116.603	1839.13	43	1772.11	36	1690.81	30	1690.81	30	Second-Degree
FJ_S18	FJ_S23	117.726	1729.74	49	1658.44	42	1560.4	35	1504.63	32	Second-Degree
FJ_S12	FJ_S25	117.255	1696.75	40	1638.19	34	1579.76	30	1579.76	30	Second-Degree
FJ_S36	FJ_S41	93.7238	1655.23	46	1618.22	42	1535.76	36	1444.2	31	Second-Degree
FJ_S03	FJ_S08	191.68	1692.21	39	1603.69	30	1533.98	25	1517.11	24	Second-Degree
FJ_N06	FJ_N15	98.241	1680.83	59	1554.39	47	1429.93	38	1287.33	30	Second-Degree
FJ_S26	FJ_S35	171.917	1556.86	30	1514.04	26	1514.04	26	1460.53	23	Second-Degree
FJ_S26	FJ_S52	102.023	1518.3	44	1440.07	36	1399.79	33	1272.09	26	Second-Degree
FJ_S09	FJ_S46	103.152	1534.83	55	1346.99	36	1237.62	28	1218.25	27	Second-Degree
FJ_S03	FJ_S14	123.774	1349.19	37	1266.18	29	1144.47	20	1106.63	18	Above-Second
FJ_S03	FJ_S33	81.2727	1424.95	63	1239.72	44	1081.6	32	917.716	23	Second-Degree
FJ_S41	FJ_S46	75.2959	1233.76	43	1134.96	33	1067.94	28	1049.97	27	Above-Second
FJ_S40	FJ_S41	76.1685	1293.95	49	1220.67	42	1077.11	32	975.615	26	Second-Degree
FJ_S18	FJ_S20	69.5512	1154.55	41	1071.04	33	1012.53	29	960.435	26	Above-Second
FJ_S03	FJ_S44	102.537	1078.26	39	965.965	28	886.879	22	868.928	21	Above-Second
FJ_N11	FJ_N12	247.046	1062.29	32	997.486	25	942.582	21	852.354	16	Above-Second
FJ_N06	FJ_N17	92.8156	1256.28	54	1128.3	40	941.965	27	812.356	20	Above-Second
FJ_N07	FJ_N13	137.584	1041.66	35	932.521	24	861.336	19	809.068	16	Above-Second
FJ_S17	FJ_S27	72.3043	1430.54	72	1222.97	50	997.534	34	800.927	23	Above-Second
FJ_N03	FJ_N07	91.6433	1049.89	42	955.527	32	882.159	27	774.419	21	Above-Second
FJ_N01	FJ_S32	111.111	1157.45	51	974.423	33	814.042	22	780.456	20	Second-Degree
FJ_S01	FJ_S42	92.7391	1014.17	46	874.06	31	807.565	26	752.654	23	Above-Second
FJ_S11	FJ_S36	83.6258	938.867	35	842.599	25	801.369	22	748.739	19	Above-Second
FJ_N02	FJ_N12	79.128	1072.36	41	986.221	32	826.131	20	739.243	15	Above-Second
FJ_N13	FJ_N17	67.6175	996.107	48	885.501	36	790.723	29	682.43	23	Above-Second
FJ_S11	FJ_S40	71.4028	1108.86	54	903.314	33	790.142	25	660.294	18	Above-Second
FJ_S35	FJ_S42	70.7523	938.749	41	832.831	30	747.653	24	635.453	18	Above-Second
FJ_N17	FJ_S20	84.3344	902.578	35	851.841	30	737.795	22	630.563	16	Above-Second
FJ_S09	FJ_S41	75.951	912.599	41	770.997	27	663.232	20	629.581	18	Above-Second
FJ_S09	FJ_S26	127.911	947.953	42	808.223	28	716.04	21	627.765	16	Above-Second
FJ_N12	FJ_N17	81.9061	868.211	40	751.798	28	684.314	23	614.683	19	Above-Second
FJ_S08	FJ_S16	92.0173	970.179	42	839.776	29	697.961	19	606.798	14	Above-Second
FJ_S16	FJ_S44	123.561	841.362	33	775.284	26	674.608	19	604.796	15	Above-Second
FJ_N01	FJ_S47	60.8788	829.921	37	723.923	26	694.234	24	604.466	19	Above-Second
FJ_S16	FJ_S42	126.683	851.857	34	744.293	23	607.507	13	591.289	12	Above-Second
FJ_S12	FJ_S30	98.5865	854.581	36	780.987	29	684.056	22	589.07	17	Above-Second
FJ_S42	FJ_S49	78.1146	845.404	36	752.104	26	639.739	18	583.514	15	Above-Second
FJ_S33	FJ_S40	51.8737	1194.4	68	996.142	47	777.586	31	578.96	20	Above-Second
FJ_S27	FJ_S33	40.2352	1206.71	73	933.121	44	728.671	29	569.308	20	Above-Second
FJ_N02	FJ_N13	59.5297	872.872	40	777.776	30	641.188	20	568.368	16	Above-Second
FJ_S14	FJ_S16	56.5499	942.015	44	859.67	36	761.041	29	567.631	18	Above-Second
FJ_S16	FJ_S32	59.4833	811.763	43	663.605	27	576.295	21	542.796	19	Above-Second
FJ_S05	FJ_S20	71.1269	861.877	40	742.001	27	658.292	21	534.658	14	Above-Second
FJ_S27	FJ_S40	43.7439	1275.41	78	1004.75	49	748.846	31	530.987	19	Above-Second
FJ_S11	FJ_S46	74.1125	733.829	32	649.089	23	597.341	19	524.307	15	Above-Second
FJ_S18	FJ_S42	60.3723	786.2	40	608.21	21	582.905	19	509.738	15	Above-Second
FJ_N06	FJ_S40	42.2924	1275.89	82	943.316	48	700.902	30	503.151	19	Above-Second
FJ_N06	FJ_S33	54.7976	1205.15	75	897.106	43	623.623	23	497.7	16	Above-Second
FJ_S01	FJ_S32	76.4695	806.193	41	607.197	21	524.813	15	488.427	13	Above-Second
FJ_S17	FJ_S33	47.8207	1111.91	70	795.377	37	592.734	22	480.883	16	Above-Second
FJ_S06	FJ_S32	80.1502	843.943	42	686.862	27	630.97	23	473.043	14	Above-Second
FJ_N07	FJ_N12	73.2187	755.426	32	667.741	23	582.933	17	471.033	11	Above-Second
FJ_S42	FJ_S45	105.603	823.767	41	667.664	25	572.086	18	464.342	12	Above-Second
FJ_N05	FJ_N16	69.4074	671.251	31	584.041	22	501.833	16	447.687	13	Above-Second
FJ_S08	FJ_S44	59.8326	600.579	26	519.782	18	464.276	14	446.199	13	Above-Second
FJ_S25	FJ_S30	67.8283	725.908	37	567.225	21	513.605	17	442.52	13	Above-Second
FJ_S18	FJ_S32	79.5185	775.831	42	568.072	21	495.383	16	440.065	13	Above-Second
FJ_N17	FJ_S40	72.9937	797.961	41	608.814	21	494.934	13	437.449	10	Above-Second
FJ_S18	FJ_S35	76.6953	621.115	28	500.869	15	471.632	13	436.578	11	Above-Second
FJ_N06	FJ_S27	33.6811	1128.58	70	895.224	46	676.222	30	426.836	16	Above-Second
FJ_N17	FJ_S16	74.7286	671.043	30	578.98	21	523.228	17	416.438	11	Above-Second
FJ_N07	FJ_N15	65.0031	681.849	36	579.573	25	466.98	17	412.756	14	Above-Second
FJ_S17	FJ_S34	61.3464	789.764	43	654.125	29	502.506	18	412.023	13	Above-Second
FJ_N07	FJ_N17	67.0932	695.637	37	573.72	24	475.451	17	405.04	13	Above-Second
FJ_N06	FJ_N12	74.8519	806.803	47	614.463	27	473.604	17	404.028	13	Above-Second
FJ_N06	FJ_S17	44.5774	1044.37	63	828.095	41	647.185	28	402.835	14	Above-Second
FJ_S30	FJ_S32	45.824	589.486	29	534.312	23	437.471	16	401.741	14	Above-Second
FJ_S32	FJ_S36	37.4222	726.684	39	653.829	32	488.289	20	399.955	15	Above-Second
FJ_N02	FJ_N17	53.2034	818.65	48	612.992	26	504.368	18	394.214	12	Above-Second
FJ_N02	FJ_N05	59.0757	773.287	39	647.344	26	565.497	20	391.205	10	Above-Second
FJ_S14	FJ_S23	70.8073	779.866	39	681.779	29	525.97	18	381.469	10	Above-Second
FJ_S32	FJ_S47	74.1845	733.468	39	575.691	24	498.445	18	380.982	11	Above-Second
FJ_S06	FJ_S30	77.5569	635.113	31	552.396	23	457.568	16	379.721	12	Above-Second
FJ_S30	FJ_S44	46.323	734.192	39	641.949	29	531.236	21	373.467	12	Above-Second
FJ_N01	FJ_S06	43.7501	586.218	31	478.785	20	421.694	16	366.145	13	Above-Second
FJ_S02	FJ_S25	34.2622	622.33	34	514.781	22	472.654	19	365.626	13	Above-Second
FJ_N17	FJ_S32	60.8318	665.29	38	512.825	22	419.89	15	365.408	12	Above-Second
FJ_N16	FJ_S30	73.2873	585.749	31	432.703	15	364.995	10	364.995	10	Above-Second
FJ_N02	FJ_N16	61.3043	630.548	32	499.934	19	432.623	14	357.599	10	Above-Second
FJ_N07	FJ_N11	71.3184	637.568	33	505.183	19	408.389	12	355.868	9	Above-Second
FJ_N03	FJ_N15	69.1246	598.066	31	507.661	22	410.443	15	355.499	12	Above-Second
FJ_S23	FJ_S32	41.0438	796.726	45	648.041	30	549.37	23	353.94	12	Above-Second
FJ_S14	FJ_S18	40.9621	605.138	35	458.715	20	402.792	16	351.377	13	Above-Second
FJ_S16	FJ_S49	89.6991	665.781	33	521.889	18	479.115	15	349.942	8	Above-Second
FJ_S42	FJ_S52	53.1038	689.244	37	568.845	24	470.099	17	349.532	10	Above-Second
FJ_S17	FJ_S40	39.6637	945.102	62	669.072	34	507.239	22	347.855	13	Above-Second
FJ_S01	FJ_S45	52.1145	695.716	42	495.74	21	397.051	14	340.998	11	Above-Second
FJ_N01	FJ_S16	133.761	700.932	39	539.153	23	371.298	11	335.752	9	Above-Second
FJ_S32	FJ_S42	73.9097	593.14	33	445.709	17	348.992	10	331.172	9	Above-Second
FJ_S01	FJ_S16	42.0822	699.385	40	573.044	27	436.811	17	331.151	11	Above-Second
FJ_N01	FJ_S11	56.2854	674.969	36	563.758	24	458.142	16	330.302	9	Above-Second
FJ_N12	FJ_N15	64.2011	599.86	32	485.697	20	362.736	11	327.766	9	Above-Second
FJ_N06	FJ_N13	67.2984	592.723	33	463.753	20	381.784	14	326.224	11	Above-Second
FJ_S34	FJ_S47	71.2034	591.409	35	409.503	16	352.182	12	319.831	10	Above-Second
FJ_N02	FJ_S32	58.5256	555.319	31	443.434	20	350.769	13	317.091	11	Above-Second
FJ_S18	FJ_S25	52.759	597.9	32	509.296	23	348.589	12	316.321	10	Above-Second
FJ_S32	FJ_S34	40.5749	501.663	28	372.301	15	332.688	12	313.96	11	Above-Second
FJ_N17	FJ_S09	53.783	600.226	35	452.821	20	384.35	15	313.536	11	Above-Second
FJ_S06	FJ_S11	47.3196	641.311	36	550.522	26	419.556	17	311.476	11	Above-Second
FJ_S14	FJ_S20	35.7782	557.899	33	441.213	21	362.241	15	309.498	12	Above-Second
FJ_S01	FJ_S20	55.8488	562.003	29	488.571	22	406.66	16	306.28	10	Above-Second
FJ_N01	FJ_S14	35.0027	627.067	38	508.517	25	411.337	18	304.208	12	Above-Second
FJ_N01	FJ_N07	52.61	620.747	37	476.788	22	410.825	17	303.068	11	Above-Second
FJ_S32	FJ_S35	46.4446	613.461	34	510.447	24	413.599	17	302.82	11	Above-Second
FJ_N11	FJ_N17	42.3772	574.882	34	410.975	18	339.532	13	300.161	11	Above-Second
FJ_N01	FJ_S23	36.0283	600.619	36	469.268	22	388.738	16	300.137	11	Above-Second
FJ_S26	FJ_S32	40.2527	639.128	38	479.904	22	409.849	17	300.029	11	Above-Second
FJ_N12	FJ_S44	68.1557	524.019	28	419.956	17	354.039	12	299.39	9	Above-Second
FJ_S14	FJ_S44	34.3448	566.699	31	528.829	27	363.72	15	296.893	11	Above-Second
FJ_S09	FJ_S11	40.9519	609.56	38	431.599	20	331.788	13	296.316	11	Above-Second
FJ_S14	FJ_S32	32.7577	544.506	35	408.369	20	346.709	15	295.172	12	Above-Second
FJ_N15	FJ_S16	82.1926	595.884	31	488.393	20	402.052	14	294.837	8	Above-Second
FJ_S14	FJ_S25	65.5776	553.751	31	425.923	18	381.763	15	294.025	10	Above-Second
FJ_N17	FJ_S05	73.9765	635.604	37	503.37	23	347.915	12	293.973	9	Above-Second
FJ_S06	FJ_S47	68.8198	605.926	34	476.497	21	346.602	11	293.448	8	Above-Second
FJ_N01	FJ_S36	50.9176	556.711	31	427.313	18	329.239	11	293.074	9	Above-Second
FJ_S01	FJ_S06	40.1889	558.984	31	453.573	20	383.646	15	292.662	10	Above-Second
FJ_N07	FJ_S18	43.813	617.952	35	489.33	22	382.425	14	286.608	9	Above-Second
FJ_S06	FJ_S34	47.1018	495.122	27	425.999	20	358.106	15	286.049	11	Above-Second
FJ_S01	FJ_S08	76.8712	573.406	33	457.109	20	356.67	13	285.744	9	Above-Second
FJ_N01	FJ_N15	82.7222	588.106	33	447.324	18	340.862	10	285.201	7	Above-Second
FJ_N07	FJ_S47	49.3531	569.966	33	443.975	20	351.96	13	282.057	9	Above-Second
FJ_S06	FJ_S23	31.3166	609.925	37	470.056	23	373.75	16	281.852	11	Above-Second
FJ_N11	FJ_S34	49.6636	591.272	37	416.27	19	281.615	9	281.615	9	Above-Second
FJ_N17	FJ_S34	47.1544	672.852	43	507.637	26	310.122	12	277.402	10	Above-Second
FJ_S16	FJ_S33	34.3543	685.867	43	536.09	28	385.995	17	276.327	11	Above-Second
FJ_S11	FJ_S32	57.6318	578.729	32	481.694	22	362.812	14	275.389	9	Above-Second
FJ_S08	FJ_S23	43.3271	482.052	29	328.759	13	275.32	9	275.32	9	Above-Second
FJ_S08	FJ_S40	39.5324	687.019	44	531.31	28	392.298	18	274.065	11	Above-Second
FJ_S08	FJ_S34	48.1804	557.44	33	430.009	20	307.406	11	271.215	9	Above-Second
FJ_S16	FJ_S45	37.924	714.047	46	531.045	27	393.787	17	269.183	10	Above-Second
FJ_N13	FJ_S52	44.5679	474.298	26	386.283	17	287.094	10	268.038	9	Above-Second
FJ_S21	FJ_S23	37.0284	471.254	28	347.975	15	302.806	12	266.645	10	Above-Second
FJ_S30	FJ_S34	46.0633	526.268	30	479.55	25	303.747	12	265.216	10	Above-Second
FJ_S01	FJ_S18	41.5611	548.741	34	377.139	17	320.639	13	264.242	10	Above-Second
FJ_N01	FJ_N17	72.6296	558.164	31	415.154	16	318.032	9	264.217	6	Above-Second
FJ_S35	FJ_S49	44.1146	480.747	28	368.155	16	299.043	11	262.884	9	Above-Second
FJ_N12	FJ_S16	47.6333	611.2	36	502.276	25	363.837	15	260.902	9	Above-Second
FJ_N07	FJ_S06	60.5491	500.35	28	383.21	16	314.491	11	259.962	8	Above-Second
FJ_S16	FJ_S41	39.917	555.134	32	446.802	21	327.572	13	258.828	9	Above-Second
FJ_S12	FJ_S27	37.4806	764.352	48	596.597	31	420.587	18	257.145	9	Above-Second
FJ_N06	FJ_N10	32.4334	600.355	39	421.339	21	290.549	12	255.357	10	Above-Second
FJ_N17	FJ_S03	63.8232	419.965	22	325.291	12	271.148	8	254.92	7	Above-Second
FJ_N12	FJ_S47	36.4691	555.644	34	422.405	20	306.281	12	254.374	9	Above-Second
FJ_N17	FJ_S33	59.0671	633.742	38	449.678	19	362.621	13	253.728	7	Above-Second
FJ_S32	FJ_S44	39.2064	527.824	31	428.232	20	362.12	15	252.915	9	Above-Second
FJ_N01	FJ_S25	35.2347	611.017	39	420.493	20	322.795	13	251.101	9	Above-Second
FJ_S25	FJ_S42	65.6194	446.73	25	326.249	12	287.361	9	250.931	7	Above-Second
FJ_N17	FJ_S11	43.636	498.231	29	413.925	20	304.709	12	249.994	9	Above-Second
FJ_N12	FJ_S25	49.5001	521.103	30	404.563	18	304.064	11	249.116	8	Above-Second
FJ_N05	FJ_S16	63.2429	467.318	26	331.978	12	304.208	10	248.89	7	Above-Second
FJ_S32	FJ_S52	64.6551	564.733	35	406.98	18	297.676	10	247.733	7	Above-Second
FJ_S06	FJ_S08	77.4223	528.014	30	369.807	14	302.371	9	247.023	6	Above-Second
FJ_N07	FJ_S11	41.4475	483.426	28	368.358	16	279.52	10	246.996	8	Above-Second
FJ_N01	FJ_S03	40.5974	566.444	34	451.282	23	320.686	13	246.632	9	Above-Second
FJ_S08	FJ_S14	70.9152	472.497	25	379.965	15	296.515	9	245.914	6	Above-Second
FJ_N03	FJ_N10	51.5522	572.051	36	407.837	19	300.476	11	245.639	8	Above-Second
FJ_S36	FJ_S47	40.7024	509.392	31	365.448	16	336.135	14	245.5	9	Above-Second
FJ_N03	FJ_N17	42.9155	558.03	35	385.319	18	277.99	10	244.905	8	Above-Second
FJ_N02	FJ_N07	47.12	683.422	42	500.791	24	403.372	17	244.156	8	Above-Second
FJ_S02	FJ_S14	46.0111	383.978	22	294.252	13	243.144	9	243.144	9	Above-Second
FJ_N17	FJ_S30	43.4496	528.29	32	392.902	18	314.766	12	243.026	8	Above-Second
FJ_N01	FJ_S34	45.0416	566.33	36	409.812	19	368.502	16	242.311	9	Above-Second
FJ_N07	FJ_S16	51.2191	561.74	34	426.478	20	330.384	13	241.897	8	Above-Second
FJ_S03	FJ_S06	67.4879	583.8	35	446.498	21	332.305	13	241.522	8	Above-Second
FJ_S08	FJ_S30	51.3952	557.029	34	386.373	17	331.269	13	241.1	8	Above-Second
FJ_N13	FJ_S06	34.4126	387.502	22	321.522	15	291.941	13	240.708	10	Above-Second
FJ_S36	FJ_S44	49.7805	519.854	31	406.713	20	307.761	13	239.534	9	Above-Second
FJ_S16	FJ_S46	56.8304	456.019	25	374.266	17	272.221	10	238.685	8	Above-Second
FJ_S23	FJ_S42	68.0974	495.22	28	346.939	13	272.488	8	238.642	6	Above-Second
FJ_S20	FJ_S21	55.3434	431.772	22	374.001	16	275.247	9	238.004	7	Above-Second
FJ_N12	FJ_S36	32.5337	562.902	37	405.178	20	289.16	12	235.702	9	Above-Second
FJ_N12	FJ_S52	57.7505	480.766	26	381.955	16	307.475	11	235.697	7	Above-Second
FJ_N01	FJ_S46	56.8374	479.227	27	381.547	17	301.463	11	235.667	7	Above-Second
FJ_N01	FJ_S42	36.3869	532.469	32	435.747	22	341.691	15	235.076	9	Above-Second
FJ_N15	FJ_S30	35.6386	420.559	25	305.17	13	305.17	13	234.905	9	Above-Second
FJ_S18	FJ_S30	40.5383	453.733	28	317.688	14	304.934	13	233.709	9	Above-Second
FJ_S06	FJ_S40	46.4023	655.174	43	489.524	25	349.914	15	233.018	8	Above-Second
FJ_S08	FJ_S20	62.388	541.609	32	356.583	14	318.004	11	232.761	6	Above-Second
FJ_S17	FJ_S32	37.7392	502.434	33	315.381	14	287.633	12	232.104	9	Above-Second
FJ_N17	FJ_S18	40.8566	426.95	27	287.251	12	247.934	9	231.756	8	Above-Second
FJ_S03	FJ_S32	43.4045	533.283	33	398.887	19	319.681	13	231.323	8	Above-Second
FJ_S06	FJ_S36	60.4191	506.722	30	398.326	19	249.673	8	230.316	7	Above-Second
FJ_N02	FJ_S47	38.8262	493.337	31	339.255	16	267.336	11	230.169	9	Above-Second
FJ_S03	FJ_S11	47.2766	486.828	31	330.218	14	247.473	8	230.001	7	Above-Second
FJ_N12	FJ_S11	44.7913	418.318	25	303.515	13	263.515	10	229.663	8	Above-Second
FJ_S08	FJ_S33	57.6854	730.194	48	479.381	22	340.509	12	229.461	6	Above-Second
FJ_S33	FJ_S44	49.3339	498.346	28	401.627	18	334.108	13	228.486	7	Above-Second
FJ_N03	FJ_S11	44.2068	499.304	31	376.932	19	298.856	13	228.457	9	Above-Second
FJ_S08	FJ_S42	41.4511	460.768	25	389.933	18	334.885	14	227.54	8	Above-Second
FJ_S06	FJ_S21	38.7365	493.218	31	370.808	18	275.773	11	226.552	8	Above-Second
FJ_S12	FJ_S47	37.4046	462.493	28	370.892	18	261.09	10	226.371	8	Above-Second
FJ_S16	FJ_S30	57.4538	458.017	30	294.115	13	224.397	8	224.397	8	Above-Second
FJ_S06	FJ_S44	44.4392	510.428	31	375.632	17	295.406	11	224.224	7	Above-Second
FJ_N01	FJ_N02	38.7247	502.769	32	367.618	18	279.232	12	224.062	9	Above-Second
FJ_S02	FJ_S06	48.6915	465.477	27	371.27	17	243.016	8	224.057	7	Above-Second
FJ_N11	FJ_S32	29.409	508.802	33	369.36	18	325.13	15	223.682	9	Above-Second
FJ_N13	FJ_N15	47.0116	452.434	26	335.649	14	294.244	11	223.52	7	Above-Second
FJ_S32	FJ_S41	74.78	632.674	40	474.302	24	278.592	10	223.195	7	Above-Second
FJ_N05	FJ_S32	65.9099	526.831	34	324.546	14	260.078	9	223.024	7	Above-Second
FJ_N15	FJ_S32	43.8397	547.97	32	450.856	22	347.719	15	222.409	8	Above-Second
FJ_S12	FJ_S52	37.812	409.277	22	351.837	16	296.971	12	221.954	8	Above-Second
FJ_S25	FJ_S47	36.967	423.692	26	330.568	16	276.077	12	221.795	9	Above-Second
FJ_N02	FJ_S34	45.723	577.522	37	408.178	20	309.962	13	221.365	8	Above-Second
FJ_S41	FJ_S49	79.4076	440.801	26	296.451	11	255.714	8	221.343	6	Above-Second
FJ_N12	FJ_S32	40.409	573.753	37	397.933	19	345.897	15	221.054	8	Above-Second
FJ_S06	FJ_S14	47.2081	522.997	31	409.771	20	253.589	9	220.34	7	Above-Second
FJ_N13	FJ_S30	38.7738	342.574	19	285.85	13	219.82	8	219.82	8	Above-Second
FJ_N17	FJ_S44	45.8245	467.454	27	375.678	17	290.189	11	219.69	7	Above-Second
FJ_S05	FJ_S18	47.1535	581.51	35	486.938	25	306.103	12	218.996	7	Above-Second
FJ_N12	FJ_S09	56.434	500.352	30	358.136	15	272.069	9	218.436	6	Above-Second
FJ_N15	FJ_S40	26.449	487.902	33	333.427	17	252.531	11	216.174	9	Above-Second
FJ_N12	FJ_S26	88.69	476.268	29	331.518	14	249.148	8	216.101	6	Above-Second
FJ_N01	FJ_S18	40.0115	580.103	36	438.451	21	320.802	13	215.678	7	Above-Second
FJ_N03	FJ_S16	56.3237	514.583	31	386.945	18	305.973	12	215.661	7	Above-Second
FJ_N03	FJ_S30	61.8556	506.231	32	361.399	17	320.896	14	215.376	8	Above-Second
FJ_S11	FJ_S16	41.5788	567.198	34	453.438	22	336.896	14	215.179	7	Above-Second
FJ_S03	FJ_S45	48.5349	490.012	30	384.242	19	285.86	12	214.739	8	Above-Second
FJ_S05	FJ_S08	40.4831	471.079	30	327.7	15	270.151	11	212.456	8	Above-Second
FJ_S09	FJ_S33	43.5192	500.303	31	380.302	18	300.217	12	212.265	7	Above-Second
FJ_N05	FJ_S47	43.0533	500.027	31	390.726	19	281.96	11	212.057	7	Above-Second
FJ_N17	FJ_S52	50.3499	457.337	28	347.849	17	280.375	12	211.75	8	Above-Second
FJ_S02	FJ_S32	41.0738	467.901	28	393.07	20	264.06	11	211.699	8	Above-Second
FJ_S45	FJ_S52	37.3112	389.949	23	295.055	14	228.167	9	211.512	8	Above-Second
FJ_S08	FJ_S18	41.4367	431.542	25	354.19	17	244.442	9	210.883	7	Above-Second
FJ_N01	FJ_S44	104.278	549.768	32	408.443	18	312.197	11	210.794	5	Above-Second
FJ_N07	FJ_S03	42.6839	541.755	35	362.75	17	248.716	9	210.74	7	Above-Second
FJ_N05	FJ_N07	35.9918	482.349	33	304.336	15	227.982	9	209.591	8	Above-Second
FJ_S18	FJ_S52	41.1839	474.254	28	379.477	18	299.607	12	209.458	7	Above-Second
FJ_N02	FJ_S18	50.4804	420.62	25	293.465	12	242.239	8	208.953	6	Above-Second
FJ_N01	FJ_S30	33.9876	454.828	28	347.512	17	262.075	11	208.407	8	Above-Second
FJ_S02	FJ_S08	39.0207	402.785	24	307.108	14	208.394	7	208.394	7	Above-Second
FJ_S06	FJ_S18	41.5412	633.116	40	502.325	27	331.784	15	208.046	8	Above-Second
FJ_S11	FJ_S18	47.4836	518.708	32	393.867	20	224.305	8	207.56	7	Above-Second
FJ_N05	FJ_N17	51.5163	503.7	33	319.014	15	224.519	8	207.514	7	Above-Second
FJ_N12	FJ_S42	59.1206	408.406	22	340.564	15	227.102	7	207.178	6	Above-Second
FJ_N13	FJ_S25	36.8219	456.275	28	347.966	17	278.587	12	206.947	8	Above-Second
FJ_S01	FJ_S35	31.5674	413.257	24	327.127	15	299.757	13	205.831	8	Above-Second
FJ_N06	FJ_S11	39.8801	409.909	23	330.899	15	290.97	12	205.391	7	Above-Second
FJ_N10	FJ_N11	51.8821	565.063	35	440.908	22	294.137	11	205.038	6	Above-Second
FJ_N01	FJ_S02	68.8855	413.865	23	328	14	219.967	6	202.582	5	Above-Second
FJ_N13	FJ_S09	46.1528	424.708	24	329.506	14	256.862	9	202.414	6	Above-Second
FJ_S02	FJ_S16	51.6599	491.631	29	374.492	17	311.568	12	202.402	6	Above-Second
FJ_N01	FJ_S41	56.4767	461.712	26	343.767	14	256.626	8	201.755	5	Above-Second
FJ_S12	FJ_S18	51.5651	446.03	26	330.518	14	271.007	10	201.581	6	Above-Second
FJ_S03	FJ_S35	35.4339	414.494	26	303.389	14	277.968	12	201.544	8	Above-Second
FJ_S01	FJ_S49	33.0178	364.473	21	307.721	15	235.896	10	201.485	8	Above-Second
FJ_S41	FJ_S47	36.2726	453.906	27	338.917	15	309.263	13	201.478	7	Above-Second
FJ_S25	FJ_S45	47.8671	542.103	33	412.43	20	276.291	10	201.058	6	Above-Second
FJ_S23	FJ_S45	33.8135	387.023	25	259.542	12	233.752	10	199.881	8	Above-Second
FJ_S25	FJ_S44	45.1888	545.315	32	465.453	24	344.185	15	199.388	7	Above-Second
FJ_N07	FJ_S52	37.3279	447.004	27	342.096	16	289.951	12	199.009	7	Above-Second
FJ_S26	FJ_S34	41.0878	551.692	31	484.45	24	402.158	18	198.621	7	Above-Second
FJ_S09	FJ_S30	31.1645	530.057	32	444.222	23	328.326	15	198.442	8	Above-Second
FJ_S09	FJ_S44	30.6426	410.409	25	330.91	17	218.123	9	198.281	8	Above-Second
FJ_N13	FJ_S34	57.4893	569.31	37	434.107	23	282.969	12	197.542	7	Above-Second
FJ_S03	FJ_S42	36.8876	489.612	30	365.633	18	235.638	9	197.276	7	Above-Second
FJ_S03	FJ_S26	31.9291	470.061	31	331.551	17	264.133	12	196.536	8	Above-Second
FJ_N12	FJ_S12	32.9175	401.97	24	320.369	15	249.928	10	196.274	7	Above-Second
FJ_S34	FJ_S36	40.2822	406.646	24	309.972	14	268.041	11	195.501	7	Above-Second
FJ_N06	FJ_S08	37.697	637.687	43	466.579	25	299.802	13	195.441	7	Above-Second
FJ_N01	FJ_N03	51.7256	596.891	40	413.946	21	289.389	12	195.174	7	Above-Second
FJ_S23	FJ_S30	40.0803	401.032	25	272.48	12	230.657	9	195.025	7	Above-Second
FJ_S02	FJ_S47	37.0611	420.034	25	330.934	15	301.373	13	195.004	7	Above-Second
FJ_N13	FJ_S26	43.9622	433.196	26	329.828	15	304.363	13	194.99	7	Above-Second
FJ_S03	FJ_S41	38.2219	421.736	26	303.061	14	230.443	9	194.627	7	Above-Second
FJ_N13	FJ_S44	32.1575	397.484	24	314.774	16	227.59	10	193.811	8	Above-Second
FJ_S09	FJ_S47	33.8467	404.638	26	301.095	15	229.355	10	193.751	8	Above-Second
FJ_S18	FJ_S21	31.2915	462.696	30	331.571	17	245.411	11	193.353	8	Above-Second
FJ_N06	FJ_N11	66.1528	515.3	34	341.294	16	259.536	10	192.942	6	Above-Second
FJ_S05	FJ_S23	59.3132	587.427	36	437.086	20	304.586	11	192.694	5	Above-Second
FJ_N02	FJ_S44	30.5064	338.689	22	223.662	10	211.381	9	192.512	8	Above-Second
FJ_N11	FJ_S16	39.6879	560.042	36	395.305	20	265.585	11	192.447	7	Above-Second
FJ_S02	FJ_S36	33.859	379.764	23	284.635	13	209.94	8	192.419	7	Above-Second
FJ_S34	FJ_S42	34.1709	408.941	24	315.244	15	261.335	11	191.743	7	Above-Second
FJ_S32	FJ_S40	35.9685	564.446	40	358.241	18	266.27	11	191.739	7	Above-Second
FJ_S33	FJ_S47	31.8592	492.874	31	366.167	18	297.422	13	191.721	7	Above-Second
FJ_S14	FJ_S33	52.3916	532.535	32	427.079	21	317.938	13	190.03	6	Above-Second
FJ_S49	FJ_S52	45.1518	379.065	19	331.698	14	264.423	9	190.014	5	Above-Second
FJ_N07	FJ_S44	53.4765	496.164	28	420.481	21	295.372	12	188.82	6	Above-Second
FJ_S06	FJ_S46	33.5974	396.406	26	279.65	14	241.257	11	188.498	8	Above-Second
FJ_S16	FJ_S40	32.0877	555.457	39	352.893	18	237.992	10	187.926	7	Above-Second
FJ_N13	FJ_S32	67.4011	453.979	30	300.94	14	221.77	8	187.223	6	Above-Second
FJ_S25	FJ_S34	37.2725	509.56	32	366.616	18	256.488	10	186.848	6	Above-Second
FJ_N15	FJ_S20	37.0369	543.048	34	382.251	18	277.107	11	186.812	6	Above-Second
FJ_N13	FJ_S36	32.6987	456.176	30	312.976	15	258.289	11	185.905	7	Above-Second
FJ_S33	FJ_S41	46.0936	430.666	28	295.497	14	238.651	10	185.863	7	Above-Second
FJ_N03	FJ_S06	35.6458	532.883	34	403.77	21	278.086	12	185.723	7	Above-Second
FJ_N03	FJ_N06	37.6482	583.754	39	417.612	22	276.624	12	185.687	7	Above-Second
FJ_S06	FJ_S41	27.6109	470.264	31	355.355	19	257.162	12	185.292	8	Above-Second
FJ_S16	FJ_S36	37.038	536.229	37	328.393	16	258.075	11	185.02	7	Above-Second
FJ_N17	FJ_S47	41.2733	472.593	32	323.804	17	202.794	8	184.759	7	Above-Second
FJ_S32	FJ_S46	50.807	509.911	31	400.529	20	292.047	12	184.315	6	Above-Second
FJ_S11	FJ_S34	33.24	505.195	34	337.522	17	270.943	12	184.191	7	Above-Second
FJ_N15	FJ_S35	31.3363	403.337	26	279.231	13	236.832	10	184.02	7	Above-Second
FJ_S06	FJ_S45	33.0716	567.171	38	385.125	20	286.44	13	183.309	7	Above-Second
FJ_S11	FJ_S30	59.5231	485.858	29	371.616	17	303.861	12	183.117	5	Above-Second
FJ_S11	FJ_S49	31.0274	388.463	25	259.559	12	220.488	9	182.973	7	Above-Second
FJ_N15	FJ_S44	49.2042	525.855	33	379.199	18	309.84	13	182.932	6	Above-Second
FJ_S02	FJ_S03	46.234	381.678	23	295.155	14	216.75	8	182.879	6	Above-Second
FJ_S02	FJ_S33	57.2841	499.868	33	357.598	18	182.785	5	182.785	5	Above-Second
FJ_S23	FJ_S47	47.4371	430.989	26	335.584	16	251.294	10	182.561	6	Above-Second
FJ_S03	FJ_S46	46.577	379.548	23	234.323	8	220.257	7	182.303	5	Above-Second
FJ_S12	FJ_S21	56.5954	391.913	23	272.676	11	217.517	7	182.1	5	Above-Second
FJ_N01	FJ_S49	43.9235	460.794	29	337.674	16	271.277	11	181.031	6	Above-Second
FJ_N12	FJ_S14	32.2325	385.326	25	258.061	12	232.387	10	181.027	7	Above-Second
FJ_N03	FJ_S25	60.5954	442.54	27	322.485	15	266.989	11	180.791	6	Above-Second
FJ_N16	FJ_N17	47.3662	501.766	32	408.072	22	232.495	9	180.646	6	Above-Second
FJ_S30	FJ_S45	58.7846	406.801	24	299.889	13	234.116	8	180.256	5	Above-Second
FJ_N06	FJ_S32	37.1168	587.068	41	370.39	19	215.506	8	179.847	6	Above-Second
FJ_S06	FJ_S12	51.5422	448.593	24	388.604	18	304.955	12	179.685	5	Above-Second
FJ_N07	FJ_S08	47.644	413.128	25	317.047	15	233.947	9	179.631	6	Above-Second
FJ_S05	FJ_S36	74.1944	499.588	30	361.261	16	305.965	12	179.176	5	Above-Second
FJ_S26	FJ_S42	38.9521	447.261	30	315.458	17	194.213	8	177.801	7	Above-Second
FJ_N02	FJ_S52	32.2719	380.253	23	313.309	16	231.527	10	177.606	7	Above-Second
FJ_N07	FJ_S25	45.4411	402.094	26	281.191	13	214.514	8	177.412	6	Above-Second
FJ_N03	FJ_S34	55.6726	448.288	26	360.703	17	304.001	13	177.39	6	Above-Second
FJ_S05	FJ_S44	41.9585	351.864	18	314.634	14	270.708	11	176.894	6	Above-Second
FJ_N01	FJ_N10	41.8963	572.708	36	442.722	23	321.921	14	176.826	6	Above-Second
FJ_N12	FJ_S33	33.1738	390.897	26	265.938	13	208.932	9	176.565	7	Above-Second
FJ_S46	FJ_S47	41.805	497.858	31	391.333	20	282.383	12	176.14	6	Above-Second
FJ_S40	FJ_S42	40.7997	403.377	28	232.941	10	176.032	6	176.032	6	Above-Second
FJ_S30	FJ_S33	28.7557	436.175	30	281.931	14	209.878	9	175.52	7	Above-Second
FJ_S27	FJ_S34	41.5208	414.107	24	319.376	14	262.172	10	175.232	5	Above-Second
FJ_N07	FJ_S09	34.1331	402.522	27	218.837	9	191.919	7	175.007	6	Above-Second
FJ_N13	FJ_S20	32.6537	358.518	21	300.848	15	228.806	10	175.004	7	Above-Second
FJ_N17	FJ_S01	36.8524	455.311	31	314.824	15	244.252	10	174.737	6	Above-Second
FJ_N05	FJ_N12	41.1677	483.192	31	319.655	15	261.353	11	174.185	6	Above-Second
FJ_N01	FJ_S26	34.0757	396.248	27	280.513	15	174.091	7	174.091	7	Above-Second
FJ_S01	FJ_S23	32.184	505.437	35	319.69	16	245.969	11	174.056	7	Above-Second
FJ_S05	FJ_S06	39.4705	507.635	32	399.586	21	244.895	10	174.037	6	Above-Second
FJ_S32	FJ_S45	41.2276	503.901	31	418.603	22	277.521	12	173.959	6	Above-Second
FJ_S33	FJ_S46	53.1454	454.846	29	355.773	18	261.498	11	173.478	6	Above-Second
FJ_N03	FJ_S47	38.04	469.861	32	288.425	14	262.625	12	173.015	7	Above-Second
FJ_S03	FJ_S36	40.5882	524.857	33	404.338	21	283.071	12	172.632	6	Above-Second
FJ_N15	FJ_S14	55.5117	548.624	36	395.403	20	245.178	9	172.48	5	Above-Second
FJ_S25	FJ_S52	33.8924	417.476	27	279.983	13	225.28	9	172.361	6	Above-Second
FJ_S16	FJ_S23	35.8433	511.865	33	380.719	19	292.619	13	172.022	6	Above-Second
FJ_N10	FJ_S36	44.206	534.684	36	380.52	20	241.715	10	171.748	6	Above-Second
FJ_S30	FJ_S40	50.858	436.357	29	297.846	15	206.447	8	170.856	6	Above-Second
FJ_N17	FJ_S08	37.3303	436.75	27	339.639	17	239.625	10	170.745	6	Above-Second
FJ_N10	FJ_N15	40.544	492.318	33	328.058	16	262.483	11	170.717	6	Above-Second
FJ_S18	FJ_S36	45.4381	412.977	26	305.446	15	206.117	8	170.551	6	Above-Second
FJ_N10	FJ_S06	33.3771	496.423	30	414.443	22	329.669	16	170.499	7	Above-Second
FJ_N03	FJ_N16	32.9957	430.704	28	306.748	16	223.322	10	170.484	7	Above-Second
FJ_N10	FJ_S32	39.0447	482.786	32	360.037	19	225.744	9	170.268	6	Above-Second
FJ_S40	FJ_S46	36.2774	455.686	30	338.498	17	242.688	10	169.8	6	Above-Second
FJ_S16	FJ_S35	39.9117	497.494	33	355.566	18	259.59	11	169.764	6	Above-Second
FJ_S01	FJ_S03	26.9672	439.001	29	310.698	16	242.237	11	169.549	7	Above-Second
FJ_S42	FJ_S44	35.4935	437.607	30	257.983	12	202.644	8	169.543	6	Above-Second
FJ_S08	FJ_S12	36.9046	376.04	24	241.157	10	225.275	9	168.961	6	Above-Second
FJ_N07	FJ_S34	41.6645	435.055	29	286.898	14	204.783	8	168.671	6	Above-Second
FJ_S06	FJ_S42	33.5761	416.924	26	311.893	15	268.032	12	167.736	6	Above-Second
FJ_S11	FJ_S47	34.6391	446.344	25	380.587	18	309.386	13	167.12	5	Above-Second
FJ_S30	FJ_S46	46.072	359.276	22	242.44	10	183.075	6	166.513	5	Above-Second
FJ_N02	FJ_S12	33.406	374.833	23	287.772	14	185.31	7	166.441	6	Above-Second
FJ_S09	FJ_S42	49.9959	486.798	30	353.835	16	309.173	13	166.202	5	Above-Second
FJ_N06	FJ_S25	32.6206	369.99	24	240.267	11	198.812	8	166.196	6	Above-Second
FJ_S20	FJ_S32	40.4055	519.605	33	381.152	19	309.198	14	165.329	6	Above-Second
FJ_N06	FJ_S14	26.2799	464.48	30	350.762	19	270.128	13	165.281	7	Above-Second
FJ_S01	FJ_S25	36.636	387.704	24	300.46	15	219.262	9	165.115	6	Above-Second
FJ_N17	FJ_S35	34.0892	357.419	22	245.257	11	217.676	9	164.94	6	Above-Second
FJ_N07	FJ_S12	38.8912	405.611	26	289.508	14	218.533	9	164.823	6	Above-Second
FJ_S23	FJ_S44	53.6339	412.668	24	346.544	17	235.384	9	164.402	5	Above-Second
FJ_S30	FJ_S47	54.7343	534.223	36	375.604	19	235.761	9	164.316	5	Above-Second
FJ_S20	FJ_S30	51.4678	438.982	27	350.704	18	237.513	10	162.718	6	Above-Second
FJ_N01	FJ_S08	39.0941	568.206	37	379.186	19	236.918	9	162.302	5	Above-Second
FJ_N10	FJ_S30	46.1625	522.551	35	312.378	15	215.701	8	161.907	5	Above-Second
FJ_S03	FJ_S18	34.5709	443.441	31	278.728	14	177.996	7	161.889	6	Above-Second
FJ_N15	FJ_S03	63.8064	486.164	29	400.232	20	287.139	12	161.721	5	Above-Second
FJ_N02	FJ_N15	53.2194	483.692	33	308.669	15	216.843	8	161.697	5	Above-Second
FJ_N10	FJ_N17	44.3301	445.659	27	343.763	17	229.659	9	161.551	5	Above-Second
FJ_S16	FJ_S47	36.5488	516.723	34	380.907	20	267.238	12	161.299	6	Above-Second
FJ_N17	FJ_S12	27.9947	499.554	34	343.928	18	286.252	14	161.249	7	Above-Second
FJ_N15	FJ_S33	39.0369	510.168	34	363.235	19	266.927	12	161.077	6	Above-Second
FJ_S16	FJ_S20	41.2232	495.03	33	365.082	20	230.352	10	161.008	6	Above-Second
FJ_N17	FJ_S06	33.7544	469.076	33	273.635	13	214.969	9	160.93	6	Above-Second
FJ_N17	FJ_S02	43.3355	463.226	30	328.932	16	213.12	8	160.828	5	Above-Second
FJ_N06	FJ_S20	38.8568	423.341	27	313.757	16	250.169	11	160.396	6	Above-Second
FJ_S21	FJ_S42	38.1333	287.692	18	212.845	10	160.217	6	160.217	6	Above-Second
FJ_S12	FJ_S14	34.1374	437.949	27	330.723	16	286.742	13	159.656	6	Above-Second
FJ_S14	FJ_S35	27.5754	335.333	21	254.78	13	214.692	10	159.434	7	Above-Second
FJ_N13	FJ_S11	59.5604	450.292	30	300.65	15	175.558	6	159.409	5	Above-Second
FJ_N10	FJ_S20	37.3831	469.878	32	335.457	18	213.354	9	159.165	6	Above-Second
FJ_S03	FJ_S09	66.4384	418.335	28	290.811	14	195.197	7	159.05	5	Above-Second
FJ_S06	FJ_S25	52.052	505.313	33	311.619	14	228.673	8	158.968	4	Above-Second
FJ_S36	FJ_S52	37.2561	430.222	26	362.653	19	267.8	12	158.956	6	Above-Second
FJ_N13	FJ_S14	29.9243	363.576	23	288.358	15	175.42	7	158.817	6	Above-Second
FJ_N05	FJ_S01	44.2578	355.218	22	245.849	11	190.66	7	157.79	5	Above-Second
FJ_N02	FJ_S30	25.4907	442.154	28	352.812	19	282.285	14	157.226	7	Above-Second
FJ_N06	FJ_S02	36.91	320.878	21	216.059	10	174.933	7	157.119	6	Above-Second
FJ_S44	FJ_S47	40.2078	473.467	32	351.521	19	227.378	10	157.07	6	Above-Second
FJ_N11	FJ_S30	33.5782	455.123	31	316.811	16	247.295	11	156.909	6	Above-Second
FJ_S12	FJ_S45	42.8554	417.888	30	229.152	11	175.176	7	156.78	6	Above-Second
FJ_N07	FJ_S32	32.2413	497.664	34	320.66	16	266.958	12	156.012	6	Above-Second
FJ_N12	FJ_S34	43.9067	418.311	27	293.167	14	208.671	8	155.977	5	Above-Second
FJ_N05	FJ_S14	51.1726	302.57	17	233.63	10	191.922	7	155.86	5	Above-Second
FJ_S12	FJ_S44	50.5092	563.026	35	450.827	23	283.314	11	155.82	4	Above-Second
FJ_N01	FJ_N05	52.3744	517.577	35	368.562	19	247.793	10	155.674	5	Above-Second
FJ_N16	FJ_S17	25.8701	400.001	31	199.759	10	174.344	8	155.616	7	Above-Second
FJ_S17	FJ_S49	42.43	368.998	24	213.978	9	173.838	6	154.997	5	Above-Second
FJ_N17	FJ_S25	34.6899	423.426	29	290.021	15	192.623	8	154.829	6	Above-Second
FJ_S12	FJ_S49	40.0925	307.678	18	219.107	10	173.802	7	154.77	6	Above-Second
FJ_N10	FJ_S08	37.2656	407.951	30	212.867	10	172.432	7	154.426	6	Above-Second
FJ_S09	FJ_S34	33.7077	387.93	26	294.572	16	188.523	8	154.061	6	Above-Second
FJ_N03	FJ_S14	43.4307	390.266	22	317.269	15	228.83	9	154.038	5	Above-Second
FJ_N02	FJ_S25	28.8362	385.173	26	284.911	16	172.145	8	153.979	7	Above-Second
FJ_S05	FJ_S09	38.0407	407.606	27	274.887	14	191.199	8	153.636	6	Above-Second
FJ_S02	FJ_S35	33.3546	264.419	15	216.894	10	190.505	8	153.355	6	Above-Second
FJ_N03	FJ_S26	42.9666	489.808	32	362.957	19	242.271	10	153.353	5	Above-Second
FJ_N05	FJ_S30	61.496	402.13	25	286.832	13	205.506	7	151.889	4	Above-Second
FJ_S20	FJ_S25	32.8933	329.068	21	253.445	13	171.651	7	151.879	6	Above-Second
FJ_S14	FJ_S47	36.7825	354.606	22	264.659	13	223.474	10	151.203	6	Above-Second
FJ_S21	FJ_S45	29.0174	325.001	22	222.595	11	170.347	7	150.643	6	Above-Second
FJ_N17	FJ_S46	30.4725	540.431	36	433.97	25	242.764	11	150.389	6	Above-Second
FJ_S08	FJ_S32	33.9635	387.236	28	215.904	10	203.772	9	149.806	6	Above-Second
FJ_N11	FJ_S44	28.3911	442.494	32	257.654	13	206.333	9	149.158	6	Above-Second
FJ_N02	FJ_N11	48.8453	489.025	32	338.076	17	224.24	9	148.786	5	Above-Second
FJ_S03	FJ_S40	37.835	485.71	33	341.069	18	222.668	9	148.756	5	Above-Second
FJ_N03	FJ_N05	40.6256	403.829	26	295.09	15	199.733	8	148.55	5	Above-Second
FJ_S05	FJ_S16	34.0154	396.826	26	275.517	14	219.921	10	148.442	6	Above-Second
FJ_S14	FJ_S52	30.944	385.178	25	297.01	16	166.902	7	148.405	6	Above-Second
FJ_N13	FJ_S12	40.7444	344.213	21	268.301	13	185.22	7	148.359	5	Above-Second
FJ_S01	FJ_S52	29.029	360.925	22	300.631	16	218.739	10	147.633	6	Above-Second
FJ_S17	FJ_S21	39.9168	450.844	31	280.36	14	182.825	7	147.352	5	Above-Second
FJ_S44	FJ_S45	31.6765	426.261	30	251.622	13	196.678	9	147.301	6	Above-Second
FJ_S16	FJ_S34	27.9257	436.227	30	260.894	13	218.709	10	147.126	6	Above-Second
FJ_S01	FJ_S30	28.4833	501.551	35	349.118	19	268.944	13	147.047	6	Above-Second
FJ_S11	FJ_S23	75.9053	491.415	33	314.273	15	200.127	7	146.759	4	Above-Second
FJ_N05	FJ_S45	29.6459	345.314	23	228.198	11	200.565	9	146.543	6	Above-Second
FJ_N17	FJ_S41	52.179	440.462	29	314.734	16	217.885	9	146.404	5	Above-Second
FJ_S36	FJ_S42	31.7118	429.231	27	336.748	18	257.225	12	146.096	6	Above-Second
FJ_N13	FJ_S16	32.4564	432.128	29	305.246	16	235.658	11	145.534	6	Above-Second
FJ_S11	FJ_S35	38.5925	370.329	24	250.737	12	195.014	8	145.055	5	Above-Second
FJ_N13	FJ_S47	39.4862	391.051	25	284.569	14	198.752	8	144.821	5	Above-Second
FJ_S23	FJ_S33	35.8086	382.715	25	268.268	13	216.567	9	144.685	5	Above-Second
FJ_S12	FJ_S32	27.9693	473.683	30	396.358	22	304.746	15	144.517	6	Above-Second
FJ_S01	FJ_S47	31.0976	440.739	29	350.802	20	230.201	11	144.368	6	Above-Second
FJ_S11	FJ_S25	42.3845	393.478	26	291.256	15	177.732	7	144.163	5	Above-Second
FJ_N06	FJ_S03	27.9432	522.044	38	342.96	19	232.434	11	143.965	6	Above-Second
FJ_N15	FJ_S52	40.5222	315.122	19	227.272	10	181.492	7	143.782	5	Above-Second
FJ_N15	FJ_S36	31.1798	403.963	28	246.099	12	181.344	7	143.688	5	Above-Second
FJ_N10	FJ_S25	36.7162	301.468	18	234.06	11	177.428	7	143.322	5	Above-Second
FJ_S18	FJ_S45	43.8799	479.301	32	325.391	16	268.708	12	143.072	5	Above-Second
FJ_N01	FJ_N11	37.9775	375.456	27	219.087	10	177.83	7	142.392	5	Above-Second
FJ_N11	FJ_S36	33.5345	447.491	31	279.352	14	196.385	8	142.37	5	Above-Second
FJ_S34	FJ_S35	36.9011	373.94	23	289.023	14	235.891	10	142.17	5	Above-Second
FJ_S36	FJ_S45	36.617	485.485	32	364.841	20	228.511	10	142.17	5	Above-Second
FJ_S09	FJ_S12	49.8716	416.567	27	285.77	14	161.488	5	142.031	4	Above-Second
FJ_S14	FJ_S41	29.8717	398.169	28	262.148	14	160.05	7	141.889	6	Above-Second
FJ_N15	FJ_S25	40.405	477.455	31	372.382	20	232.313	10	140.654	5	Above-Second
FJ_N16	FJ_S14	48.8891	383.504	26	230.773	11	189.965	8	140.595	5	Above-Second
FJ_N01	FJ_S40	25.3029	464.9	33	342.915	20	206.674	10	140.428	6	Above-Second
FJ_N02	FJ_S46	40.5104	370.013	23	298.478	16	176.709	7	140.354	5	Above-Second
FJ_S01	FJ_S05	38.4173	525.693	37	345.283	18	247.774	11	140.009	5	Above-Second
FJ_N05	FJ_S18	26.6933	327.547	22	244.556	13	176.14	8	139.398	6	Above-Second
FJ_N01	FJ_N12	53.2316	382.417	26	225.664	10	173.085	6	138.7	4	Above-Second
FJ_S05	FJ_S40	43.8051	445.222	31	280.302	14	226.681	10	138.66	5	Above-Second
FJ_N01	FJ_S52	33.1648	397.395	26	290.759	15	192.03	8	138.601	5	Above-Second
FJ_S16	FJ_S52	34.6181	405.801	29	241.134	12	158.125	6	138.284	5	Above-Second
FJ_S12	FJ_S17	38.9683	390.935	26	294.974	16	175.494	7	138.219	5	Above-Second
FJ_S05	FJ_S25	32.0447	411.786	27	304.942	16	210.507	9	138.019	5	Above-Second
FJ_N03	FJ_S21	35.8541	416.049	30	269.114	14	188.008	8	137.831	5	Above-Second
FJ_N05	FJ_N15	44.0356	314.11	22	175.939	8	137.816	5	137.816	5	Above-Second
FJ_N01	FJ_N13	33.6874	335.592	22	226.955	11	154.437	6	137.792	5	Above-Second
FJ_S35	FJ_S45	35.6016	295.32	20	189.993	9	137.766	5	137.766	5	Above-Second
FJ_S12	FJ_S34	43.337	443.432	32	274.587	14	192.415	8	137.32	5	Above-Second
FJ_S21	FJ_S33	43.3865	389.506	26	269.371	14	188.596	8	137.254	5	Above-Second
FJ_S06	FJ_S26	37.9871	471.775	32	343.717	19	185.989	8	136.193	5	Above-Second
FJ_N07	FJ_S14	35.0324	406.782	29	265.865	14	153.576	6	136.176	5	Above-Second
FJ_S14	FJ_S45	41.3987	467.123	28	387.56	20	317.434	15	136.173	5	Above-Second
FJ_N05	FJ_S23	33.7425	448.877	31	296.389	15	225.126	10	136.124	5	Above-Second
FJ_N05	FJ_S35	46.514	311.577	18	241.067	11	173.624	6	135.876	4	Above-Second
FJ_N15	FJ_S02	51.2881	406.385	28	250.891	12	135.694	4	135.694	4	Above-Second
FJ_N15	FJ_S47	32.4542	461.229	33	258.173	13	204.432	9	135.481	5	Above-Second
FJ_N15	FJ_S45	23.5747	490.28	37	295.638	17	191.046	9	134.989	6	Above-Second
FJ_N01	FJ_N06	35.1258	437.162	30	282.401	14	224.053	10	134.455	5	Above-Second
FJ_S18	FJ_S26	35.1049	397.756	29	235.257	12	168.633	7	134.29	5	Above-Second
FJ_S18	FJ_S34	33.6465	338.312	21	267.108	14	169.339	7	134.197	5	Above-Second
FJ_S08	FJ_S25	33.2019	371.57	24	282.034	15	186.549	8	133.768	5	Above-Second
FJ_S02	FJ_S30	46.222	304.745	19	230.786	11	188.873	8	133.717	5	Above-Second
FJ_N02	FJ_S41	33.1572	339.294	23	236.891	12	170.945	7	133.563	5	Above-Second
FJ_S18	FJ_S47	48.7269	407.028	28	229.688	10	185.398	7	133.37	4	Above-Second
FJ_S41	FJ_S44	36.0819	472.108	33	318.552	17	219.353	10	132.808	5	Above-Second
FJ_N15	FJ_S06	34.1698	438.089	30	309.427	17	172.497	7	132.759	5	Above-Second
FJ_S16	FJ_S18	34.5407	483.302	35	279.294	14	208.348	9	132.699	5	Above-Second
FJ_N06	FJ_S44	32.2562	416.786	28	293.886	15	224.476	10	132.603	5	Above-Second
FJ_N13	FJ_S08	34.3107	381.2	27	258.318	14	148.461	6	131.7	5	Above-Second
FJ_N17	FJ_S36	34.5528	466.004	32	301.231	16	202.805	9	131.607	5	Above-Second
FJ_S09	FJ_S16	36.1966	402.694	25	320.781	17	220.845	10	131.484	5	Above-Second
FJ_S02	FJ_S46	30.9987	318.76	20	241.297	12	199.855	9	131.201	5	Above-Second
FJ_N03	FJ_N13	40.4241	414.873	27	318.532	17	207.442	9	130.781	5	Above-Second
FJ_S02	FJ_S18	49.1933	393.004	26	270.863	13	203.442	8	130.75	4	Above-Second
FJ_N05	FJ_S52	34.5446	414.199	27	302.599	16	232.437	11	130.411	5	Above-Second
FJ_S01	FJ_S14	38.8871	374.421	23	317.497	17	238.555	11	130.19	5	Above-Second
FJ_N12	FJ_S03	32.698	395.177	27	275.958	15	164.13	7	130.181	5	Above-Second
FJ_N10	FJ_S33	28.7267	501.857	36	304.871	16	216.775	10	129.865	5	Above-Second
FJ_S33	FJ_S35	42.3085	338.148	24	226.706	12	148.658	6	129.655	5	Above-Second
FJ_S30	FJ_S42	44.5929	315.359	21	201.347	9	148.551	5	129.574	4	Above-Second
FJ_N16	FJ_S01	35.1899	355.413	23	272.861	15	181.187	8	129.386	5	Above-Second
FJ_S42	FJ_S47	44.0536	521.727	35	378.79	20	235.812	10	129.332	4	Above-Second
FJ_N13	FJ_S42	59.1206	397.942	24	286.561	13	217.988	8	129.332	3	Above-Second
FJ_S05	FJ_S34	30.0225	434.598	30	302.927	16	218.008	10	129.321	5	Above-Second
FJ_N13	FJ_S21	34.7245	256.503	15	190.919	9	163.411	7	129.201	5	Above-Second
FJ_N11	FJ_S05	32.9245	344.425	23	259.664	14	164.816	7	128.886	5	Above-Second
FJ_S03	FJ_S52	50.6524	367.702	26	212.33	10	144.841	5	128.54	4	Above-Second
FJ_S14	FJ_S30	40.1932	385.255	23	326.884	17	233.552	10	128.516	4	Above-Second
FJ_N02	FJ_S09	32.1703	429.267	30	291.003	16	199.312	9	128.335	5	Above-Second
FJ_S02	FJ_S42	41.9813	421.193	29	274.263	14	196.925	8	127.834	4	Above-Second
FJ_S21	FJ_S41	35.6467	298.361	20	210.678	11	144.015	6	127.665	5	Above-Second
FJ_S06	FJ_S33	41.1366	389.794	26	252.73	12	162.723	6	127.4	4	Above-Second
FJ_S02	FJ_S09	33.3754	311.855	20	229.661	12	143.794	6	127.242	5	Above-Second
FJ_N16	FJ_S32	34.1971	372.116	25	269.884	14	230	11	127.171	5	Above-Second
FJ_N01	FJ_S20	30.3057	435.126	31	271.342	14	199.665	9	126.915	5	Above-Second
FJ_S06	FJ_S17	36.7955	404.725	29	274.903	15	197.077	9	126.557	5	Above-Second
FJ_N11	FJ_S49	44.2573	367.887	27	198.998	9	126.532	4	126.532	4	Above-Second
FJ_S25	FJ_S33	29.3331	486.181	33	335.851	18	267.099	13	126.472	5	Above-Second
FJ_S20	FJ_S33	46.8181	395.918	27	285.576	15	165.172	6	126.312	4	Above-Second
FJ_S20	FJ_S45	32.4458	405.139	28	277.405	15	181.523	8	126.227	5	Above-Second
FJ_N10	FJ_S03	28.6667	466.874	34	286.137	15	230.117	11	126.071	5	Above-Second
FJ_N06	FJ_S34	43.6304	526.585	40	288.438	15	182.746	7	125.552	4	Above-Second
FJ_N02	FJ_S26	67.9567	275.979	16	189.806	7	144.546	4	125.492	3	Above-Second
FJ_S25	FJ_S49	32.5944	390.963	25	344.602	20	194.331	9	125.389	5	Above-Second
FJ_N05	FJ_S02	33.6963	308.293	22	192.604	10	125.333	5	125.333	5	Above-Second
FJ_N15	FJ_S46	31.3488	441.073	30	365.296	22	196.609	9	125.274	5	Above-Second
FJ_N16	FJ_S36	30.9661	356.042	24	253.501	13	212.412	10	125.197	5	Above-Second
FJ_N11	FJ_S20	29.3253	349.889	24	223.555	11	195.91	9	125.176	5	Above-Second
FJ_S02	FJ_S34	32.9123	401.76	28	256.143	13	211.845	10	124.939	5	Above-Second
FJ_N01	FJ_N16	47.6116	416.362	28	293.202	15	196.483	8	124.357	4	Above-Second
FJ_N10	FJ_S47	30.9895	487.333	36	331.298	19	179.324	8	124.338	5	Above-Second
FJ_N11	FJ_S09	37.3379	377.78	24	280.993	14	196.509	8	124.291	4	Above-Second
FJ_N07	FJ_S35	28.1442	378.484	26	247.125	13	177.312	8	124.21	5	Above-Second
FJ_S34	FJ_S49	38.9685	417.363	27	287.808	14	249.685	11	124.176	4	Above-Second
FJ_S18	FJ_S44	42.214	482.834	35	296.347	15	216.023	9	124.147	4	Above-Second
FJ_S12	FJ_S26	33.5558	313.95	20	233.279	12	178.558	8	123.575	5	Above-Second
FJ_S26	FJ_S44	29.9568	386.742	27	247.851	13	196.375	9	123.496	5	Above-Second
FJ_N02	FJ_S33	28.7385	417.028	32	224.166	12	157.216	7	123.403	5	Above-Second
FJ_N11	FJ_S01	28.0139	366.415	27	237.31	13	143.039	6	123.358	5	Above-Second
FJ_N12	FJ_S23	30.7123	480.083	31	383.026	21	267.325	13	123.326	5	Above-Second
FJ_S01	FJ_S34	27.864	390.998	28	247.925	14	123.195	5	123.195	5	Above-Second
FJ_N10	FJ_N12	28.67	572.013	40	419.042	24	248.169	12	122.696	5	Above-Second
FJ_N06	FJ_S09	30.4008	547.188	41	347.438	20	225.676	11	122.425	5	Above-Second
FJ_S23	FJ_S40	29.0529	401.42	29	283.965	16	156.444	7	121.6	5	Above-Second
FJ_N05	FJ_S21	38.8486	270.437	17	185.447	8	141.395	5	121.543	4	Above-Second
FJ_S08	FJ_S11	35.2599	389.479	28	220.698	11	121.51	4	121.51	4	Above-Second
FJ_N02	FJ_S20	38.351	474.803	34	317.21	18	158.344	7	121.307	5	Above-Second
FJ_N15	FJ_S12	39.5422	430.571	29	269.657	13	196.865	8	120.86	4	Above-Second
FJ_N03	FJ_S33	32.2572	485.404	36	305.725	17	192.196	9	120.787	5	Above-Second
FJ_N10	FJ_S21	28.5713	371.426	26	205.703	10	192.542	9	120.416	5	Above-Second
FJ_N05	FJ_S49	53.0856	337.664	21	271.854	14	157.75	6	120.303	4	Above-Second
FJ_N01	FJ_S01	34.7251	560.051	39	407.763	23	206.28	9	120.298	4	Above-Second
FJ_N03	FJ_S18	38.3862	432.34	29	290.643	15	193.192	8	120.133	4	Above-Second
FJ_S01	FJ_S44	25.534	392.475	28	257.944	14	174.773	8	119.951	5	Above-Second
FJ_N17	FJ_S45	27.721	371.171	27	241.463	13	174.814	8	119.767	5	Above-Second
FJ_N15	FJ_S17	29.8928	285.665	20	185.992	9	155.876	7	119.674	5	Above-Second
FJ_N10	FJ_S14	37.8854	442.728	33	244.621	13	136.905	5	119.52	4	Above-Second
FJ_S03	FJ_S12	30.3789	426.801	29	317.971	18	208.623	10	119.512	5	Above-Second
FJ_N05	FJ_S12	60.823	347.933	24	189.943	8	139.038	4	119.098	3	Above-Second
FJ_N01	FJ_S09	37.7064	417.177	27	306.672	16	175.608	7	118.996	4	Above-Second
FJ_N03	FJ_S09	33.2483	312.39	21	239.843	13	154.701	7	118.903	5	Above-Second
FJ_N15	FJ_S42	25.6234	366.946	26	243.175	13	188.725	9	118.889	5	Above-Second
FJ_N03	FJ_S52	47.4024	300.667	19	234.533	12	154.575	6	118.665	4	Above-Second
FJ_S03	FJ_S34	32.3859	463.688	35	282.102	16	186.425	9	118.196	5	Above-Second
FJ_N02	FJ_S16	29.7647	431.412	30	321.32	19	168.893	8	117.922	5	Above-Second
FJ_S11	FJ_S45	37.9959	451.42	31	320.355	17	241.238	11	117.763	4	Above-Second
FJ_N12	FJ_S20	32.2453	305.968	20	214.243	11	186.185	9	117.319	5	Above-Second
FJ_N01	FJ_S21	25.3681	377.924	25	264.077	14	190.198	9	117.317	5	Above-Second
FJ_N16	FJ_S46	36.6269	352.059	24	225.296	11	166.611	7	116.895	4	Above-Second
FJ_S09	FJ_S32	30.7514	544.663	38	389.674	22	281.518	14	116.877	5	Above-Second
FJ_S32	FJ_S49	38.3973	420.992	30	271.521	14	204.664	9	116.624	4	Above-Second
FJ_S44	FJ_S46	47.2605	279.694	18	214.807	11	136.103	5	116.534	4	Above-Second
FJ_S11	FJ_S20	35.0279	445.085	32	275.801	15	150.269	6	116.422	4	Above-Second
FJ_N02	FJ_S36	37.7607	370.888	26	215.923	11	116.119	4	116.119	4	Above-Second
FJ_S20	FJ_S44	46.7763	506.978	37	290.424	15	191.838	8	115.932	4	Above-Second
FJ_S34	FJ_S45	26.116	409.854	31	252.271	15	115.259	5	115.259	5	Above-Second
FJ_N05	FJ_S42	28.2246	301.163	20	235.967	13	167.56	8	115.128	5	Above-Second
FJ_S06	FJ_S20	40.6554	497.195	32	401.013	22	261.065	12	115.101	4	Above-Second
FJ_N16	FJ_S47	25.7348	339.187	23	262.84	15	153.709	7	115.013	5	Above-Second
FJ_S20	FJ_S26	35.61	350.708	23	249.389	13	132.076	5	114.675	4	Above-Second
FJ_S03	FJ_S30	48.3088	344.111	23	223.766	11	182.045	8	114.448	4	Above-Second
FJ_N05	FJ_S34	44.0864	406.459	29	251.705	13	150.818	6	113.873	4	Above-Second
FJ_S25	FJ_S35	32.6034	296.639	21	166.98	8	113.729	4	113.729	4	Above-Second
FJ_S02	FJ_S17	36.8828	392.184	28	246.983	13	149.482	6	113.568	4	Above-Second
FJ_N06	FJ_S36	24.266	382.875	30	206.92	11	167.374	8	113.517	5	Above-Second
FJ_N13	FJ_S45	24.0262	408.432	28	268.581	14	209.611	10	113.493	5	Above-Second
FJ_N07	FJ_S45	25.0725	381.686	28	231.364	13	146.006	7	113.061	5	Above-Second
FJ_N12	FJ_S45	24.0315	375.726	26	291.269	17	168.698	8	113.053	5	Above-Second
FJ_N10	FJ_N13	48.3667	404.371	27	278.571	14	164.65	6	112.086	3	Above-Second
FJ_S12	FJ_S33	26.5228	414.545	30	268.736	15	165.682	8	111.969	5	Above-Second
FJ_S05	FJ_S46	32.1996	321.618	21	235.755	12	165.239	7	111.947	4	Above-Second
FJ_N06	FJ_S05	32.3749	369.281	25	250.127	13	165.884	7	111.893	4	Above-Second
FJ_N16	FJ_S34	35.3561	421.605	29	296.97	16	185.287	8	111.639	4	Above-Second
FJ_N03	FJ_S20	46.1492	464.223	31	336.936	18	252.914	12	111.51	4	Above-Second
FJ_S09	FJ_S45	36.7857	374.209	24	307.825	17	200.315	9	111.476	4	Above-Second
FJ_N06	FJ_S12	26.0865	341.275	25	235.987	14	128.681	6	111.375	5	Above-Second
FJ_N07	FJ_S30	33.3734	486.842	34	344.094	20	197.567	9	111.338	4	Above-Second
FJ_N10	FJ_S34	47.1763	388.898	27	230.923	12	146.792	6	111.285	4	Above-Second
FJ_S45	FJ_S47	56.8906	449.743	31	290.166	15	166.012	6	111.247	3	Above-Second
FJ_S30	FJ_S52	34.5771	442.085	30	291.885	15	220.894	10	110.97	4	Above-Second
FJ_S16	FJ_S21	35.6221	395.811	28	260.834	14	179.929	8	110.95	4	Above-Second
FJ_N02	FJ_S08	38.4888	355.085	24	269.763	15	148.097	6	110.899	4	Above-Second
FJ_N03	FJ_S08	24.1773	291.312	22	155.463	8	127.826	6	110.519	5	Above-Second
FJ_N05	FJ_N13	35.2128	299.491	21	176.742	9	110.469	4	110.469	4	Above-Second
FJ_N13	FJ_S18	37.5107	374.716	26	234.984	12	165.563	7	110.45	4	Above-Second
FJ_S30	FJ_S49	32.2211	348.461	24	217.526	11	162.043	7	109.934	4	Above-Second
FJ_N16	FJ_S09	31.8682	444.522	33	247.899	13	181.341	8	109.838	4	Above-Second
FJ_S12	FJ_S35	41.8631	241.2	15	172.398	8	145.097	6	109.804	4	Above-Second
FJ_N03	FJ_S03	43.5288	406.317	28	247.126	12	164.312	6	109.442	3	Above-Second
FJ_S14	FJ_S34	39.9567	441.597	32	296.891	17	164.035	7	109.374	4	Above-Second
FJ_N01	FJ_S45	42.3537	442.528	32	261.654	14	161.523	7	109.021	4	Above-Second
FJ_N05	FJ_S25	35.9284	391.446	28	258.899	14	164.289	7	108.785	4	Above-Second
FJ_N05	FJ_S20	23.0188	362.481	27	223.693	13	141.165	7	108.398	5	Above-Second
FJ_N07	FJ_N16	39.5913	367.288	27	198.546	10	145.489	6	108.397	4	Above-Second
FJ_N02	FJ_S40	29.644	351.009	25	214.525	11	142.553	6	108.209	4	Above-Second
FJ_S21	FJ_S36	33.1912	309.77	19	260.801	14	177.479	8	108.032	4	Above-Second
FJ_S23	FJ_S26	42.822	364.089	25	248.22	13	195.517	9	108.006	4	Above-Second
FJ_S16	FJ_S25	61.2629	543.588	34	446.325	24	323.002	15	107.979	3	Above-Second
FJ_N02	FJ_S03	31.8658	365.286	26	191.469	9	161.884	7	107.702	4	Above-Second
FJ_S14	FJ_S36	35.3284	430.619	30	298.263	17	174.644	8	107.64	4	Above-Second
FJ_N15	FJ_S26	31.8759	434.712	31	281.408	15	183.212	8	107.409	4	Above-Second
FJ_S36	FJ_S40	57.9385	434.291	31	272.952	14	193.292	8	107.136	3	Above-Second
FJ_S02	FJ_S44	58.3138	306.079	21	165.364	7	123.348	4	107.049	3	Above-Second
FJ_N16	FJ_S23	32.7231	417.205	31	238.123	13	157.565	7	106.742	4	Above-Second
FJ_N15	FJ_S11	33.4673	428.579	28	339.688	19	229.085	11	106.286	4	Above-Second
FJ_N06	FJ_S30	30.955	537.969	38	368.915	21	212.206	10	106.067	4	Above-Second
FJ_N05	FJ_S08	29.4141	304.052	21	190.227	9	162.782	7	106.04	4	Above-Second
FJ_S14	FJ_S26	23.7601	396.079	27	300.383	17	231.516	12	105.978	5	Above-Second
FJ_N01	FJ_S05	36.0635	451.572	32	306.491	17	212.486	10	105.791	4	Above-Second
FJ_S03	FJ_S23	34.6752	449.143	33	280.131	15	212.153	10	105.613	4	Above-Second
FJ_N16	FJ_S08	35.2964	316.588	23	210.002	11	140.52	6	105.597	4	Above-Second
FJ_N16	FJ_S35	28.8789	329.774	23	237.893	13	124.763	5	105.56	4	Above-Second
FJ_S20	FJ_S46	31.7697	346.538	23	249.529	13	176.061	8	105.196	4	Above-Second
FJ_S17	FJ_S42	33.6181	300.985	21	192.353	10	123.104	5	104.759	4	Above-Second
FJ_S25	FJ_S46	31.1874	371.187	24	279.841	15	227.25	11	104.722	4	Above-Second
FJ_N11	FJ_S18	52.4628	387.505	29	191.11	9	122.537	4	104.576	3	Above-Second
FJ_S06	FJ_S49	55.2783	443.098	30	300.26	16	188.751	8	104.208	3	Above-Second
FJ_S40	FJ_S44	31.5044	486.086	37	283.679	15	194.759	9	104.147	4	Above-Second
FJ_S03	FJ_S21	31.3222	377.296	25	271.349	14	230.642	11	104.126	4	Above-Second
FJ_N02	FJ_S42	47.3158	363.649	26	197.895	9	141.127	5	103.74	3	Above-Second
FJ_S02	FJ_S26	33.3179	322.136	23	221.86	12	140.157	6	103.704	4	Above-Second
FJ_S12	FJ_S42	27.6265	417.58	30	262.12	14	208.455	10	103.574	4	Above-Second
FJ_S08	FJ_S26	21.1793	410.954	32	259.73	16	136.538	7	103.549	5	Above-Second
FJ_S08	FJ_S09	30.5583	395.445	28	279.148	16	139.455	6	103.547	4	Above-Second
FJ_N15	FJ_S09	26.9138	298.37	22	189.681	10	120.353	5	103.523	4	Above-Second
FJ_N07	FJ_S20	35.8103	439.672	30	304.138	16	245.765	12	103.263	4	Above-Second
FJ_S21	FJ_S25	29.6595	359.167	25	241.401	13	155.189	7	102.804	4	Above-Second
FJ_S26	FJ_S33	27.3383	334.594	23	215.113	11	175.152	8	102.72	4	Above-Second
FJ_N02	FJ_N10	28.3193	372.716	25	288.377	16	189.462	9	102.711	4	Above-Second
FJ_S08	FJ_S52	33.5188	375.445	26	263.39	15	154.091	7	102.671	4	Above-Second
FJ_S08	FJ_S47	21.2441	446.243	33	308.582	19	154.343	8	102.647	5	Above-Second
FJ_S44	FJ_S49	32.5564	311.714	22	192.708	10	151.521	7	102.272	4	Above-Second
FJ_N11	FJ_S11	51.7823	364.265	26	220.281	11	139.002	5	102.01	3	Above-Second
FJ_N13	FJ_S05	28.2089	329.572	24	215.654	12	118.953	5	101.902	4	Above-Second
FJ_N07	FJ_S17	32.478	331.854	24	173.015	8	173.015	8	101.733	4	Above-Second
FJ_N10	FJ_S16	27.522	359.684	27	211.157	11	172.137	8	101.591	4	Above-Second
FJ_S02	FJ_S23	28.2646	408.809	28	310.84	18	188.476	9	101.321	4	Above-Second
FJ_N12	FJ_S35	33.3043	393.716	28	233.628	12	207.776	10	100.503	4	Above-Second
FJ_S17	FJ_S44	54.3249	338.344	26	173.481	8	117.365	4	100.442	3	Above-Second
FJ_N17	FJ_S26	29.7259	389.416	29	246.106	14	119.51	5	100.171	4	Above-Second
FJ_S01	FJ_S21	27.5614	382.309	27	254.2	14	168.619	8	99.662	4	Above-Second
FJ_S02	FJ_S52	34.6548	304.422	22	200.946	11	117.179	5	99.5736	4	Above-Second
FJ_N15	FJ_S21	40.3084	320.136	23	178.433	8	138.091	5	99.3066	3	Above-Second
FJ_N15	FJ_S08	33.1913	420.125	31	273.509	16	136.115	6	99.1425	4	Above-Second
FJ_N02	FJ_N06	27.4121	569.111	41	421.542	25	238.772	12	98.9651	4	Above-Second
FJ_N01	FJ_S17	48.9566	380.993	28	213.245	11	118.608	4	98.9573	3	Above-Second
FJ_S47	FJ_S52	32.3237	399.907	28	260.83	14	190.392	9	98.8337	4	Above-Second
FJ_N01	FJ_S35	29.2341	370.728	26	227.244	12	152.886	7	98.5305	4	Above-Second
FJ_S16	FJ_S26	32.9759	420.179	29	283.118	15	244.365	12	98.4535	4	Above-Second
FJ_S41	FJ_S42	42.1383	342.018	24	205.681	10	151.733	6	98.4034	3	Above-Second
FJ_N12	FJ_S30	30.5356	439.884	29	355.222	20	244.011	12	98.3979	4	Above-Second
FJ_S26	FJ_S49	29.114	430.491	31	274.072	15	205.422	10	97.9971	4	Above-Second
FJ_S08	FJ_S21	30.6675	366.34	26	250.437	14	182.427	9	97.9767	4	Above-Second
FJ_S25	FJ_S27	29.7152	291.258	20	217.614	12	133.706	6	97.7245	4	Above-Second
FJ_N06	FJ_S18	29.3276	385.019	31	179.573	10	116.647	5	97.4816	4	Above-Second
FJ_S25	FJ_S32	38.4356	472.204	32	375.96	22	167.856	7	97.2617	3	Above-Second
FJ_S23	FJ_S36	37.9301	469.904	34	282.967	15	199.738	9	97.1452	3	Above-Second
FJ_S17	FJ_S30	29.4696	357.495	27	225.189	13	130.258	6	97.119	4	Above-Second
FJ_N03	FJ_S32	30.2079	531.449	38	367.994	22	206.701	10	97.0743	4	Above-Second
FJ_S32	FJ_S33	30.4349	479.453	37	287.565	16	221.734	11	96.9833	4	Above-Second
FJ_S21	FJ_S49	27.2329	318.338	22	212.337	12	133.764	6	96.9559	4	Above-Second
FJ_S05	FJ_S42	27.4966	477.397	38	253.249	15	113.266	5	96.8151	4	Above-Second
FJ_N03	FJ_S44	26.6056	436.209	32	258.088	14	204.357	10	96.7434	4	Above-Second
FJ_S20	FJ_S35	39.442	320.71	21	230.805	12	149.784	6	96.667	3	Above-Second
FJ_N06	FJ_N16	29.4028	456.132	33	313.678	18	218.876	11	96.6479	4	Above-Second
FJ_S08	FJ_S17	28.0243	407.161	30	244.968	13	203.872	10	96.6376	4	Above-Second
FJ_N12	FJ_S46	31.769	317.412	23	195.228	10	153.428	7	96.4805	4	Above-Second
FJ_N07	FJ_N10	26.605	425.209	31	301.54	18	165.002	8	96.4066	4	Above-Second
FJ_N05	FJ_S06	28.9356	385.327	28	235.422	13	167.994	8	96.3605	4	Above-Second
FJ_S09	FJ_S21	27.3627	341.916	24	256.034	15	131.612	6	96.3546	4	Above-Second
FJ_N10	FJ_S17	30.9104	312.859	22	222.516	12	170.631	8	96.3337	4	Above-Second
FJ_S17	FJ_S18	30.1901	503.532	37	317.492	18	219.809	11	96.3208	4	Above-Second
FJ_N03	FJ_S02	26.5743	286.662	21	180.247	10	96.1895	4	96.1895	4	Above-Second
FJ_N07	FJ_S33	28.2695	441.687	35	247.953	14	147.64	7	96.0415	4	Above-Second
FJ_S09	FJ_S40	26.2076	392.493	30	222.11	12	166.444	8	95.8977	4	Above-Second
FJ_S26	FJ_S30	27.1412	450.713	31	338.59	20	184.101	9	95.2201	4	Above-Second
FJ_S33	FJ_S52	26.3319	278.13	19	189.926	10	148.843	7	94.9375	4	Above-Second
FJ_S03	FJ_S49	32.5564	329.87	26	180.351	10	127.79	6	94.711	4	Above-Second
FJ_N10	FJ_S42	27.4814	338.322	26	199.015	11	129.251	6	94.5681	4	Above-Second
FJ_S14	FJ_S49	36.9877	259.492	17	161.113	7	131.618	5	94.3367	3	Above-Second
FJ_S35	FJ_S40	26.0774	350.425	27	197.209	11	110.391	5	93.9362	4	Above-Second
FJ_S35	FJ_S47	34.1206	369.645	26	247.505	13	184.607	8	93.9014	3	Above-Second
FJ_N05	FJ_N10	26.6458	474.814	34	339.635	20	215.506	11	93.4197	4	Above-Second
FJ_S23	FJ_S49	40.7598	335.379	24	217.972	12	110.189	4	93.2813	3	Above-Second
FJ_S20	FJ_S42	39.6203	349.165	26	218.396	12	93.0511	3	93.0511	3	Above-Second
FJ_S02	FJ_S21	27.2703	232.701	15	176.104	9	147.157	7	92.9529	4	Above-Second
FJ_N10	FJ_S05	26.7262	354.414	27	199.128	11	129.847	6	92.7907	4	Above-Second
FJ_S36	FJ_S49	29.9823	437.749	35	225.923	13	142.848	7	92.6457	4	Above-Second
FJ_S20	FJ_S41	30.0705	343.627	25	240.427	14	124.97	6	92.5477	4	Above-Second
FJ_S01	FJ_S36	36.4681	403.941	27	293.499	16	181.414	8	92.514	3	Above-Second
FJ_N07	FJ_S21	33.7423	325.019	22	200.663	10	145.688	6	92.4859	3	Above-Second
FJ_N17	FJ_S14	45.3006	418.25	30	263.917	14	183.497	8	92.4792	3	Above-Second
FJ_N10	FJ_S44	25.1115	298.876	22	210.814	12	144.608	7	92.4731	4	Above-Second
FJ_S09	FJ_S17	24.9073	345.45	26	206.186	11	163.835	8	92.4316	4	Above-Second
FJ_S35	FJ_S46	35.4132	315.028	20	234.472	12	179.989	8	92.3431	3	Above-Second
FJ_S01	FJ_S17	25.1613	356.199	27	226.282	13	127.022	6	92.2006	4	Above-Second
FJ_N17	FJ_S17	24.2758	391.699	30	230.032	13	165.133	8	92.0358	4	Above-Second
FJ_S34	FJ_S44	42.2115	402.475	29	252.391	14	143.415	6	92.0227	3	Above-Second
FJ_N06	FJ_S16	27.248	466.476	36	271.373	16	177.286	9	91.8891	4	Above-Second
FJ_S14	FJ_S21	43.3885	402.422	27	294.795	16	181.459	8	91.5875	3	Above-Second
FJ_S21	FJ_S32	40.3761	362.996	24	286.009	16	192.326	9	91.3131	3	Above-Second
FJ_N12	FJ_S02	26.4893	351.128	24	248.107	14	145.435	7	91.3081	4	Above-Second
FJ_N15	FJ_S01	23.8742	323.038	23	211.918	12	130.455	6	90.9187	4	Above-Second
FJ_N07	FJ_S41	36.2476	424.159	31	249.424	13	179.342	8	90.8124	3	Above-Second
FJ_N16	FJ_S25	26.2249	311.799	21	250.507	14	181.734	9	90.6135	4	Above-Second
FJ_N06	FJ_S45	42.7092	391.249	29	234.741	12	180.448	8	90.549	3	Above-Second
FJ_N16	FJ_S40	24.5681	303.898	24	173.919	10	108.483	5	90.5273	4	Above-Second
FJ_N17	FJ_S21	41.5491	245.288	15	186.926	9	144.917	6	90.4008	3	Above-Second
FJ_N02	FJ_S01	26.5013	325.721	24	204.229	12	124.135	6	90.3861	4	Above-Second
FJ_N05	FJ_S41	41.8996	347.505	26	179.84	9	123.995	5	89.9825	3	Above-Second
FJ_S18	FJ_S41	37.8896	388.797	27	269.586	15	144.175	6	89.9258	3	Above-Second
FJ_S46	FJ_S52	35.0098	335.602	24	193.81	10	128.047	5	89.7916	3	Above-Second
FJ_S05	FJ_S30	37.0493	385.467	26	268.716	15	160.319	7	89.6866	3	Above-Second
FJ_S17	FJ_S47	23.7191	412.443	34	194.302	11	125.647	6	89.5978	4	Above-Second
FJ_S12	FJ_S16	42.2112	449.948	30	313.701	17	214.901	10	89.4565	3	Above-Second
FJ_S11	FJ_S52	34.6863	296.544	21	169.776	8	142.162	6	89.324	3	Above-Second
FJ_N13	FJ_S23	24.2266	433.405	30	328.176	19	229.59	12	89.2371	4	Above-Second
FJ_N11	FJ_S52	38.5728	406.054	29	255.679	14	144.089	6	89.125	3	Above-Second
FJ_N10	FJ_S18	38.3963	313.563	23	188.663	10	124.639	5	89.0011	3	Above-Second
FJ_S14	FJ_S46	35.9637	342.13	24	230.021	12	159.578	7	88.7656	3	Above-Second
FJ_N07	FJ_S02	38.9175	305.643	21	220.835	12	143.848	6	88.682	3	Above-Second
FJ_N05	FJ_S03	30.9005	275.955	21	129.018	6	88.2751	3	88.2751	3	Above-Second
FJ_S11	FJ_S44	22.9268	423.233	29	312.718	18	198.438	10	87.9485	4	Above-Second
FJ_N12	FJ_S21	26.0325	263.317	18	187.599	11	104.052	5	87.6428	4	Above-Second
FJ_N11	FJ_S26	38.076	478.54	34	338.661	20	139.457	6	87.1719	3	Above-Second
FJ_N13	FJ_S33	38.1004	232.099	16	158.486	8	87.0828	3	87.0828	3	Above-Second
FJ_S03	FJ_S05	34.0302	313.851	22	215.39	12	86.8489	3	86.8489	3	Above-Second
FJ_N13	FJ_S40	22.9977	378.787	28	242.946	14	140.552	7	86.6199	4	Above-Second
FJ_N02	FJ_S14	32.0423	331.637	24	199.534	10	159.001	7	86.4069	3	Above-Second
FJ_S14	FJ_S42	33.3973	355.687	26	222.499	12	123.917	5	85.9785	3	Above-Second
FJ_N07	FJ_S36	30.7769	386.815	28	246.795	14	141.195	6	85.9765	3	Above-Second
FJ_N17	FJ_S23	37.521	377.339	28	252.431	15	119.637	5	85.9493	3	Above-Second
FJ_N02	FJ_N03	39.6543	468.771	35	260.411	15	137.936	6	85.8006	3	Above-Second
FJ_N11	FJ_S17	23.3153	272.353	19	195.69	11	138.168	7	85.727	4	Above-Second
FJ_S14	FJ_S40	36.7493	366.984	26	231.366	12	176.871	8	85.6598	3	Above-Second
FJ_S09	FJ_S23	36.9249	391.922	27	276.171	15	174.617	8	85.0758	3	Above-Second
FJ_S42	FJ_S46	32.6064	397.925	25	335.159	19	225.613	11	84.2394	3	Above-Second
FJ_S18	FJ_S33	36.0836	353.501	26	210.831	11	137.906	6	84.2231	3	Above-Second
FJ_N16	FJ_S42	33.5654	363.225	25	246.101	13	174.059	8	84.1026	3	Above-Second
FJ_S03	FJ_S47	34.5016	411.858	29	304.325	18	153.831	7	83.7035	3	Above-Second
FJ_S47	FJ_S49	31.4816	359.025	24	257.089	14	158.236	7	83.7022	3	Above-Second
FJ_S05	FJ_S41	30.2173	339.218	24	218.642	12	116.535	5	83.6866	3	Above-Second
FJ_N10	FJ_S23	21.566	382.518	30	243.613	15	119.16	6	83.4776	4	Above-Second
FJ_S01	FJ_S11	45.9828	365.817	24	276.16	14	205.982	9	83.277	2	Above-Second
FJ_S23	FJ_S41	41.3452	384.124	27	269.791	15	154.093	7	83.227	3	Above-Second
FJ_N16	FJ_S26	30.1752	301.565	21	222.04	12	154.136	7	83.1465	3	Above-Second
FJ_S16	FJ_S17	38.4585	441.574	36	187.114	10	117.892	5	83.0305	3	Above-Second
FJ_N11	FJ_S06	38.1906	430.586	30	307.169	18	120.207	5	82.9956	3	Above-Second
FJ_S06	FJ_S09	41.0913	414.078	30	286.081	17	118.009	5	82.9576	3	Above-Second
FJ_N03	FJ_S46	34.0577	371.522	28	199.179	10	156.589	7	82.8899	3	Above-Second
FJ_N12	FJ_S18	36.1452	374.388	25	278.258	15	206.766	10	82.7935	3	Above-Second
FJ_S17	FJ_S23	35.0526	351.768	25	227.312	12	170.106	8	82.5269	3	Above-Second
FJ_N15	FJ_S34	34.0233	375.741	25	276.27	15	222.87	11	81.7441	3	Above-Second
FJ_S02	FJ_S41	38.9545	303.956	22	188.343	10	147.571	7	80.7035	3	Above-Second
FJ_S26	FJ_S47	38.9395	351.526	26	213.75	12	132.252	6	80.1202	3	Above-Second
FJ_S02	FJ_S11	36.412	467.227	33	333.609	19	209.176	10	79.8399	3	Above-Second
FJ_S01	FJ_S33	29.9063	329.937	23	220.638	12	152.579	7	79.7026	3	Above-Second
FJ_S06	FJ_S35	30.4443	302.792	20	226.446	12	150.819	7	79.5736	3	Above-Second
FJ_N07	FJ_S42	33.7494	377.453	27	275.538	16	149.159	7	79.2893	3	Above-Second
FJ_S11	FJ_S33	29.0149	345.316	28	174.102	9	114.438	5	79.1487	3	Above-Second
FJ_S08	FJ_S27	27.9238	383.069	32	165.518	9	96.4201	4	78.9845	3	Above-Second
FJ_S30	FJ_S35	34.9337	420.565	30	299.238	18	147.772	7	78.8062	3	Above-Second
FJ_S18	FJ_S40	33.812	391.349	31	208.6	12	116.887	5	78.7633	3	Above-Second
FJ_S21	FJ_S46	35.5064	344.764	24	221.205	12	131.396	6	78.7167	3	Above-Second
FJ_S26	FJ_S36	31.0138	484.209	36	291.952	17	197.638	10	78.4253	3	Above-Second
FJ_N06	FJ_S21	30.551	232.02	16	140.206	7	113.254	5	78.3819	3	Above-Second
FJ_N12	FJ_S40	28.6206	446.826	34	252.914	15	131.281	6	78.3659	3	Above-Second
FJ_S03	FJ_S20	30.3275	436.621	34	249.732	14	151.619	7	78.2091	3	Above-Second
FJ_N03	FJ_S42	33.6386	260.033	19	165.093	9	95.0773	4	78.189	3	Above-Second
FJ_N11	FJ_S14	28.6506	410.164	31	255.09	14	186.677	9	78.1815	3	Above-Second
FJ_S20	FJ_S40	28.0094	518.118	39	327.406	19	180.732	9	78.1305	3	Above-Second
FJ_S08	FJ_S41	29.8088	363.968	27	223.068	12	165.914	8	78.1284	3	Above-Second
FJ_S02	FJ_S05	27.4456	232.442	17	151.299	8	112.021	5	78.1041	3	Above-Second
FJ_N17	FJ_S27	30.8281	500.094	41	253.611	15	132.276	6	77.5076	3	Above-Second
FJ_S12	FJ_S23	28.0063	320.275	23	209.803	12	114.636	5	77.4897	3	Above-Second
FJ_S30	FJ_S41	31.6455	308.579	22	198.122	11	113.693	5	77.4722	3	Above-Second
FJ_N10	FJ_N16	26.442	375.391	28	248.423	15	113.582	5	77.3498	3	Above-Second
FJ_S33	FJ_S36	30.5711	383.534	27	253.729	14	167.914	8	77.303	3	Above-Second
FJ_N13	FJ_S41	31.0161	323.842	21	245.546	13	188.488	9	76.9848	3	Above-Second
FJ_N16	FJ_S06	31.5669	385.703	29	198.664	11	147.133	7	76.4198	3	Above-Second
FJ_S08	FJ_S35	34.7434	307.177	23	165.665	9	110.247	5	76.2631	3	Above-Second
FJ_N11	FJ_S35	34.1956	288.324	19	206.484	11	163.594	8	76.1056	3	Above-Second
FJ_N07	FJ_S23	27.6392	422.073	32	225.499	12	168.798	8	75.9472	3	Above-Second
FJ_S17	FJ_S35	27.2819	250.504	19	150.181	8	109.592	5	75.6883	3	Above-Second
FJ_S21	FJ_S34	46.2143	297.358	19	214.622	11	164.089	7	75.6687	2	Above-Second
FJ_N05	FJ_N11	28.5853	293.781	23	135.221	7	93.6097	4	75.6177	3	Above-Second
FJ_N02	FJ_S23	27.2346	395.657	29	247.768	14	149.281	7	75.2064	3	Above-Second
FJ_N02	FJ_S35	29.8465	331.36	24	227.478	13	132.24	6	75.1307	3	Above-Second
FJ_N01	FJ_S12	30.071	367.479	27	230.183	13	150.078	7	75.1243	3	Above-Second
FJ_S06	FJ_S16	26.857	413.835	29	285.839	16	201.011	10	74.9998	3	Above-Second
FJ_N12	FJ_S08	31	304.813	22	195.021	11	142.549	7	74.7681	3	Above-Second
FJ_S05	FJ_S11	27.1597	284.402	20	195.542	11	128.909	6	74.6708	3	Above-Second
FJ_S40	FJ_S49	31.4958	326.033	26	169.474	10	74.6394	3	74.6394	3	Above-Second
FJ_S21	FJ_S44	27.2442	244.35	17	168.132	9	126.918	6	74.4855	3	Above-Second
FJ_N02	FJ_S45	31.374	411.553	31	257.277	15	144.593	7	74.3593	3	Above-Second
FJ_S25	FJ_S26	46.4908	414.93	28	316.36	18	180.771	8	74.0814	2	Above-Second
FJ_N15	FJ_S41	27.375	331.282	24	212.061	12	143.69	7	73.6767	3	Above-Second
FJ_N10	FJ_S01	32.6676	340.531	24	230.309	13	143.025	7	73.4083	3	Above-Second
FJ_S33	FJ_S42	25.5117	355.646	28	182.27	10	124.711	6	73.3842	3	Above-Second
FJ_S40	FJ_S47	29.4146	414.863	33	243.943	15	126.775	6	73.2488	3	Above-Second
FJ_N12	FJ_S49	30.3586	362.992	29	191.394	11	108.08	5	73.2299	3	Above-Second
FJ_S12	FJ_S36	29.8947	289.939	20	210.978	12	109.413	5	73.0963	3	Above-Second
FJ_N13	FJ_S49	29.5572	257.925	20	115.525	6	72.9168	3	72.9168	3	Above-Second
FJ_N06	FJ_S42	25.5107	333.679	27	147.078	8	91.9172	4	72.5008	3	Above-Second
FJ_N16	FJ_S20	26.5854	374.561	28	233.722	13	180.094	9	71.8235	3	Above-Second
FJ_N11	FJ_S40	26.8863	471.565	36	297.21	18	157.897	8	71.7924	3	Above-Second
FJ_S45	FJ_S49	28.3157	452.786	32	333.935	20	196.605	10	71.5987	3	Above-Second
FJ_N06	FJ_N07	26.3199	491.001	37	289.484	17	194.346	10	71.0983	3	Above-Second
FJ_N10	FJ_S41	25.2229	372.748	31	184.488	11	90.4924	4	70.7833	3	Above-Second
FJ_N15	FJ_S49	26.6047	325.203	25	171.111	9	127.098	6	70.6711	3	Above-Second
FJ_N13	FJ_S03	38.0473	238.764	16	149.94	7	109.01	4	70.3468	2	Above-Second
FJ_N13	FJ_S35	26.8996	241.622	17	151.744	8	123.207	6	70.1044	3	Above-Second
FJ_S02	FJ_S45	28.2611	319.55	22	239.708	14	173.143	9	70.0168	3	Above-Second
FJ_N10	FJ_S26	25.648	466.835	36	285.262	17	175.158	9	69.8829	3	Above-Second
FJ_S08	FJ_S36	26.8323	301.302	24	159.74	9	88.5545	4	69.8093	3	Above-Second
FJ_N03	FJ_S05	26.9018	325.641	26	148.103	8	106.33	5	69.7635	3	Above-Second
FJ_S25	FJ_S40	24.7456	385.123	31	168.942	9	125.107	6	69.696	3	Above-Second
FJ_N17	FJ_S42	45.6829	474.204	36	267.869	15	177.584	8	69.3914	2	Above-Second
FJ_N12	FJ_S17	24.263	408.045	32	254.117	16	104.954	5	69.3741	3	Above-Second
FJ_S05	FJ_S33	25.7475	302.3	23	192.531	11	140.328	7	69.0006	3	Above-Second
FJ_N03	FJ_S35	44.4552	362.456	27	231.602	13	155.599	7	68.848	2	Above-Second
FJ_N07	FJ_S46	68.6379	340.621	24	185.26	8	141.961	5	68.6379	1	Above-Second
FJ_S34	FJ_S41	26.1824	273.245	22	127.52	7	85.9546	4	68.5825	3	Above-Second
FJ_S09	FJ_S14	26.1966	361.588	28	208.509	12	139.391	7	68.5491	3	Above-Second
FJ_N02	FJ_S05	26.1757	295.14	23	177.095	11	85.3729	4	68.4903	3	Above-Second
FJ_S12	FJ_S20	25.6066	219.314	15	152.866	8	138.282	7	68.4187	3	Above-Second
FJ_S11	FJ_S14	46.7089	359.903	24	261.692	14	156.611	7	68.391	2	Above-Second
FJ_N05	FJ_S26	26.3044	251.315	18	159.597	9	85.6747	4	68.0451	3	Above-Second
FJ_N05	FJ_S11	23.5051	324.323	26	172.218	10	104.768	5	67.778	3	Above-Second
FJ_N02	FJ_S21	25.5531	215.857	15	145.383	8	85.4319	4	67.5186	3	Above-Second
FJ_N03	FJ_N11	24.7205	305.47	24	173.549	10	102.447	5	67.4332	3	Above-Second
FJ_S44	FJ_S52	23.3804	239.817	18	148.209	8	120.49	6	67.2558	3	Above-Second
FJ_N06	FJ_S01	23.2814	363.403	30	204.575	13	83.429	4	67.0757	3	Above-Second
FJ_S05	FJ_S32	43.3702	399.354	32	212.287	12	103.028	4	67.0385	2	Above-Second
FJ_S41	FJ_S45	22.9174	442.613	32	304.969	18	180.474	9	66.3338	3	Above-Second
FJ_S26	FJ_S46	39.2583	313.057	24	177.197	10	82.8722	3	65.9894	2	Above-Second
FJ_N11	FJ_S03	23.2374	320.626	24	208.196	13	100.597	5	65.0168	3	Above-Second
FJ_S30	FJ_S36	38.5979	354.121	24	266.177	15	136.544	6	64.0993	2	Above-Second
FJ_S17	FJ_S45	42.6382	300.209	22	195.278	11	116.128	5	63.4263	2	Above-Second
FJ_S21	FJ_S27	31.7161	164.671	12	93.0625	4	63.2936	2	63.2936	2	Above-Second
FJ_S26	FJ_S45	22.4565	352.205	27	201.34	12	118.323	6	63.1297	3	Above-Second
FJ_S09	FJ_S35	38.3544	413.864	31	258.921	14	206.372	10	63.0497	2	Above-Second
FJ_N10	FJ_S49	22.4444	280.743	21	199.318	12	116.328	6	62.928	3	Above-Second
FJ_S17	FJ_S36	40.2744	384.636	31	185.749	10	132.313	6	62.9081	2	Above-Second
FJ_S25	FJ_S36	35.7917	237.556	17	156.537	8	117.837	5	61.6795	2	Above-Second
FJ_N07	FJ_S49	36.9143	261.121	20	139.477	7	98.6106	4	61.663	2	Above-Second
FJ_S35	FJ_S36	35.0296	398.686	28	270.602	15	201.08	10	61.3032	2	Above-Second
FJ_N10	FJ_S52	36.0853	261.491	21	129.431	7	60.8098	2	60.8098	2	Above-Second
FJ_S08	FJ_S45	36.5948	275.501	21	136.211	7	94.0445	4	60.5376	2	Above-Second
FJ_N11	FJ_S42	34.3544	276.751	19	149.619	7	149.619	7	60.2649	2	Above-Second
FJ_N03	FJ_N12	39.8666	341.222	26	204.696	12	111.919	5	59.8723	2	Above-Second
FJ_N03	FJ_S41	33.1934	308.862	23	193.093	11	127.608	6	59.7091	2	Above-Second
FJ_N11	FJ_S41	34.2285	349.325	27	210.067	12	114.744	5	59.0103	2	Above-Second
FJ_N05	FJ_S44	37.1029	364.755	26	261.556	15	165.708	8	58.6768	2	Above-Second
FJ_N12	FJ_S05	31.1743	181.321	13	113.36	6	58.6034	2	58.6034	2	Above-Second
FJ_S05	FJ_S14	29.6717	347.264	25	234.795	13	180.448	9	57.6085	2	Above-Second
FJ_N05	FJ_S09	36.9261	363.095	30	177.348	10	107.697	5	57.4771	2	Above-Second
FJ_S01	FJ_S12	31.3723	283.619	19	205.112	11	134.218	6	57.307	2	Above-Second
FJ_N16	FJ_S44	35.2504	343.139	25	195.345	10	182.958	9	57.0079	2	Above-Second
FJ_S17	FJ_S41	36.41	256.606	21	118.826	6	91.5667	4	56.556	2	Above-Second
FJ_S09	FJ_S25	35.5109	352.093	24	261.593	15	148.062	7	56.4954	2	Above-Second
FJ_N16	FJ_S03	33.9837	315.299	23	211.048	12	144.492	7	56.44	2	Above-Second
FJ_S21	FJ_S35	36.0228	263.137	20	170.433	10	76.317	3	56.4399	2	Above-Second
FJ_N11	FJ_N15	31.8536	362.197	27	232.425	14	127.465	6	56.0953	2	Above-Second
FJ_N03	FJ_S12	29.8284	291.041	23	158.063	9	72.5048	3	55.9327	2	Above-Second
FJ_N15	FJ_N16	28.5899	248.084	19	156.971	9	75.5356	3	55.9215	2	Above-Second
FJ_N10	FJ_S12	31.8395	282.839	21	192.577	11	109.125	5	55.4653	2	Above-Second
FJ_N15	FJ_S18	29.7604	377.316	27	248.1	14	165.648	8	55.3812	2	Above-Second
FJ_N07	FJ_S01	29.7226	439.799	38	166.074	10	73.3351	3	55.0656	2	Above-Second
FJ_N03	FJ_S36	29.1143	373.661	29	212.92	13	91.0685	4	54.9492	2	Above-Second
FJ_S02	FJ_S12	27.5933	303.121	22	183.521	10	146.082	7	54.8658	2	Above-Second
FJ_S20	FJ_S52	34.3082	365.684	29	190.673	11	123.734	6	54.8594	2	Above-Second
FJ_N03	FJ_S01	33.1087	347.692	27	219.452	13	108.503	5	54.7013	2	Above-Second
FJ_S21	FJ_S26	30.8937	288.452	22	157.432	9	89.3976	4	54.4852	2	Above-Second
FJ_N16	FJ_S18	33.9648	294.883	24	143.715	8	86.4882	4	54.42	2	Above-Second
FJ_N11	FJ_S33	27.2552	358.339	28	189.591	11	108.494	5	53.8688	2	Above-Second
FJ_S11	FJ_S12	30.6938	307.372	22	220.287	13	109.479	5	53.5675	2	Above-Second
FJ_N17	FJ_S49	33.1792	347.962	28	162.013	9	106.532	5	53.4525	2	Above-Second
FJ_N11	FJ_S25	31.2751	383.744	28	271.728	17	107.002	5	53.2131	2	Above-Second
FJ_N11	FJ_N16	32.7472	306.172	22	221.97	13	126.399	6	52.8736	2	Above-Second
FJ_N13	FJ_S46	31.8569	268.934	19	181.115	10	126.271	6	52.8394	2	Above-Second
FJ_N16	FJ_S12	27.5627	224.736	16	146.293	8	120.85	6	52.7536	2	Above-Second
FJ_S12	FJ_S46	28.1977	249.795	18	180.403	11	70.3957	3	52.5749	2	Above-Second
FJ_N10	FJ_S11	27.8362	384.367	26	287.836	16	230.307	12	52.4333	2	Above-Second
FJ_S06	FJ_S27	27.6372	263.921	20	170.08	10	88.4573	4	52.3166	2	Above-Second
FJ_N06	FJ_S46	27.3315	268.182	20	184.385	11	69.6056	3	52.1917	2	Above-Second
FJ_N11	FJ_S46	26.0106	287.985	19	246.211	15	122.13	6	51.7551	2	Above-Second
FJ_S08	FJ_S46	27.2684	340.143	27	184.549	11	71.6643	3	51.7465	2	Above-Second
FJ_N15	FJ_S05	27.537	327.062	25	190.962	11	122.363	6	51.5336	2	Above-Second
FJ_S46	FJ_S49	30.0067	302.407	22	207.267	12	141.313	7	51.5014	2	Above-Second
FJ_S03	FJ_S27	30.8102	175.913	14	93.8851	5	68.6498	3	51.454	2	Above-Second
FJ_S17	FJ_S46	29.2327	245.893	20	120.487	7	51.442	2	51.442	2	Above-Second
FJ_S11	FJ_S26	26.2653	351.369	26	203.584	11	161.349	8	51.3206	2	Above-Second
FJ_N07	FJ_S40	27.3535	424.473	35	245.192	16	85.0247	4	51.1759	2	Above-Second
FJ_N02	FJ_S06	29.1582	341.377	26	214.223	13	119.334	6	51.019	2	Above-Second
FJ_N10	FJ_S45	27.928	300.375	25	147.283	9	66.4883	3	49.9589	2	Above-Second
FJ_S17	FJ_S52	27.4943	298.252	24	156.08	9	82.9869	4	49.7804	2	Above-Second
FJ_S34	FJ_S52	28.4089	396.634	31	211.657	12	169.92	9	48.9213	2	Above-Second
FJ_N13	FJ_S17	25.2124	238.014	20	115.435	7	48.6885	2	48.6885	2	Above-Second
FJ_N10	FJ_S40	27.7156	335.71	29	144.667	9	48.5154	2	48.5154	2	Above-Second
FJ_S23	FJ_S34	27.987	416.856	33	255.647	16	116.57	6	48.5081	2	Above-Second
FJ_N05	FJ_S17	26.4438	379.562	31	190.31	11	121.944	6	48.4903	2	Above-Second
FJ_S14	FJ_S17	25.0406	337.868	28	152.095	9	97.7222	5	48.0605	2	Above-Second
FJ_S27	FJ_S32	26.6004	311.532	24	206.08	13	99.4088	5	48.0011	2	Above-Second
FJ_S21	FJ_S52	26.1926	226.994	17	140.574	8	84.4544	4	47.9881	2	Above-Second
FJ_S33	FJ_S49	26.4221	291.829	21	214.581	13	105.319	5	47.9693	2	Above-Second
FJ_N05	FJ_S36	25.5834	301.836	26	132.114	8	65.291	3	47.946	2	Above-Second
FJ_S09	FJ_S20	27.3786	362.393	28	216.559	13	102.314	5	47.8686	2	Above-Second
FJ_S12	FJ_S40	25.0558	350.349	26	229.027	13	174.478	9	47.8434	2	Above-Second
FJ_N06	FJ_S23	27.6071	305.592	26	153.994	10	47.7061	2	47.7061	2	Above-Second
FJ_S01	FJ_S09	26.9375	374.03	28	250.616	15	155.122	8	47.6707	2	Above-Second
FJ_N06	FJ_S41	27.0774	281.648	24	120.809	7	81.9852	4	47.2836	2	Above-Second
FJ_S03	FJ_S17	25.2672	376.964	29	197.387	11	154.575	8	47.0957	2	Above-Second
FJ_S03	FJ_S25	23.8535	288.094	22	172.316	10	100.649	5	46.6725	2	Above-Second
FJ_S40	FJ_S45	25.7793	317.822	24	207.527	13	113.252	6	46.5864	2	Above-Second
FJ_N16	FJ_S02	24.8552	377.471	28	249.536	15	154.234	8	46.4094	2	Above-Second
FJ_S11	FJ_S42	24.7915	309.319	25	162.79	10	81.8013	4	46.2496	2	Above-Second
FJ_S05	FJ_S12	25.2022	284.294	23	134.192	8	46.1068	2	46.1068	2	Above-Second
FJ_N02	FJ_S11	23.9977	355.006	28	199.923	12	115.111	6	45.9942	2	Above-Second
FJ_S01	FJ_S41	24.0955	345.349	25	256.217	16	131.524	7	45.2777	2	Above-Second
FJ_S08	FJ_S49	23.9473	314.931	27	115.028	7	45.1598	2	45.1598	2	Above-Second
FJ_N16	FJ_S45	24.9208	262.92	22	130.635	8	80.0498	4	45.0981	2	Above-Second
FJ_S11	FJ_S17	24.0034	324.482	25	213.792	13	136.719	7	44.9204	2	Above-Second
FJ_N02	FJ_S49	23.816	242.021	20	117.132	7	62.0606	3	44.7896	2	Above-Second
FJ_N12	FJ_S06	23.3247	322.634	24	231.356	14	117.992	6	44.6951	2	Above-Second
FJ_N11	FJ_S45	22.8938	301.852	24	152.604	9	83.0818	4	44.625	2	Above-Second
FJ_N05	FJ_S05	44.6034	335.519	26	186.518	11	63.8749	2	44.6034	1	Above-Second
FJ_S02	FJ_S49	24.5137	239.761	17	175.126	10	133.921	7	44.5258	2	Above-Second
FJ_S23	FJ_S35	23.6699	324.119	26	161.255	9	100.642	5	44.4879	2	Above-Second
FJ_N10	FJ_S02	23.5012	240.197	20	97.4867	5	97.4867	5	44.4607	2	Above-Second
FJ_N07	FJ_S26	22.3806	357.475	27	232.077	14	135.907	7	44.2629	2	Above-Second
FJ_S35	FJ_S44	23.1931	197.844	15	118.104	7	79.0655	4	44.2052	2	Above-Second
FJ_N11	FJ_S23	22.9076	379.442	29	244.623	15	148.852	8	44.1948	2	Above-Second
FJ_N03	FJ_S49	22.5796	305.614	22	241.506	15	138.116	7	44.0839	2	Above-Second
FJ_S20	FJ_S34	23.9504	370.597	29	243.529	16	93.1652	5	44.0341	2	Above-Second
FJ_S34	FJ_S40	22.765	266.479	23	107.599	6	81.5605	4	43.9808	2	Above-Second
FJ_S12	FJ_S41	23.4034	233.661	20	104.386	6	61.1956	3	43.9118	2	Above-Second
FJ_N03	FJ_S45	22.3418	393.848	31	225.007	13	169.572	9	43.2838	2	Above-Second
FJ_N16	FJ_S21	43.075	212.738	14	131.612	6	117.618	5	43.075	1	Above-Second
FJ_S05	FJ_S21	22.1323	230.246	18	128.713	8	61.2109	3	42.9616	2	Above-Second
FJ_S09	FJ_S49	21.0433	304.583	23	196.488	12	126.239	7	42.0133	2	Above-Second
FJ_N12	FJ_S01	21.0594	326.066	26	189.053	12	78.7123	4	41.9608	2	Above-Second
FJ_N03	FJ_S40	21.521	464.508	38	224.893	14	128.568	7	41.8736	2	Above-Second
FJ_S01	FJ_S40	21.1475	297.101	24	176.84	11	110.664	6	41.8421	2	Above-Second
FJ_N13	FJ_S01	21.395	283.598	23	167.373	11	58.3678	3	41.4284	2	Above-Second
FJ_N16	FJ_S11	21.1228	321.899	25	202.082	13	110.855	6	41.3515	2	Above-Second
FJ_S05	FJ_S52	21.1237	297.741	25	153.138	10	59.7094	3	41.2971	2	Above-Second
FJ_N12	FJ_S41	21.0165	285.656	23	161.174	10	75.5625	4	41.1231	2	Above-Second
FJ_N06	FJ_S52	20.3009	360.214	32	154.876	10	40.543	2	40.543	2	Above-Second
FJ_S18	FJ_S46	36.1765	320.328	26	189.453	12	36.1765	1	36.1765	1	Above-Second
FJ_S26	FJ_S41	35.6741	261.682	21	128.571	7	72.6517	3	35.6741	1	Above-Second
FJ_S27	FJ_S30	35.0669	234.403	18	147.062	8	71.3368	3	35.0669	1	Above-Second
FJ_S11	FJ_S21	32.7439	314.609	23	228.357	14	102.207	5	32.7439	1	Above-Second
FJ_N01	FJ_S27	32.4502	259.269	21	144.552	9	49.0969	2	32.4502	1	Above-Second
FJ_S05	FJ_S17	31.7946	344.814	27	200.585	12	86.5749	4	31.7946	1	Above-Second
FJ_N07	FJ_S05	31.7942	290.686	22	172.349	10	101.547	5	31.7942	1	Above-Second
FJ_S23	FJ_S25	31.4427	315.657	25	176.58	11	66.4032	3	31.4427	1	Above-Second
FJ_N10	FJ_S46	30.9784	302.975	24	183.088	12	48.0949	2	30.9784	1	Above-Second
FJ_S01	FJ_S46	30.8434	287.71	20	194.782	11	139.678	7	30.8434	1	Above-Second
FJ_S35	FJ_S41	30.2904	242.543	19	149.89	9	81.9687	4	30.2904	1	Above-Second
FJ_N05	FJ_N06	30.0892	345.323	27	224.605	14	100.445	5	30.0892	1	Above-Second
FJ_N06	FJ_S35	29.9022	303.789	24	150.697	9	82.5569	4	29.9022	1	Above-Second
FJ_S20	FJ_S47	29.6322	260.743	20	163.529	10	80.7126	4	29.6322	1	Above-Second
FJ_S27	FJ_S49	28.8259	185.28	14	93.8125	5	81.0259	4	28.8259	1	Above-Second
FJ_N06	FJ_S06	28.3987	396.956	30	243.583	15	132.862	7	28.3987	1	Above-Second
FJ_S09	FJ_S18	28.1453	243.668	19	147.702	9	65.709	3	28.1453	1	Above-Second
FJ_S05	FJ_S27	28.1181	136.31	9	116.774	7	46.8635	2	28.1181	1	Above-Second
FJ_N15	FJ_S27	28.0126	209.714	19	68.583	4	28.0126	1	28.0126	1	Above-Second
FJ_N10	FJ_S35	27.8823	305.761	24	183.022	11	130.833	7	27.8823	1	Above-Second
FJ_N12	FJ_S27	27.6756	226.165	18	137.498	8	80.0847	4	27.6756	1	Above-Second
FJ_S18	FJ_S27	27.5917	182.893	15	65.0881	3	65.0881	3	27.5917	1	Above-Second
FJ_N06	FJ_S47	27.2812	402.125	33	205.159	13	96.7923	5	27.2812	1	Above-Second
FJ_S01	FJ_S26	27.2028	300.229	23	181.907	11	110.968	6	27.2028	1	Above-Second
FJ_S06	FJ_S52	26.9745	295.749	23	165.944	10	81.245	4	26.9745	1	Above-Second
FJ_S26	FJ_S40	26.3069	311.4	24	180.532	11	82.6262	4	26.3069	1	Above-Second
FJ_S21	FJ_S47	26.0516	295.908	23	166.473	10	125.482	7	26.0516	1	Above-Second
FJ_N16	FJ_S52	25.9896	306.816	26	122.903	7	97.4461	5	25.9896	1	Above-Second
FJ_N11	FJ_S47	25.9107	435.959	34	251.064	15	153.733	8	25.9107	1	Above-Second
FJ_N05	FJ_S46	25.8948	280.172	24	114.465	7	61.7463	3	25.8948	1	Above-Second
FJ_S23	FJ_S27	25.2209	190.89	15	110.993	7	57.3836	3	25.2209	1	Above-Second
FJ_N16	FJ_S16	25.1434	332.948	27	174.878	11	107.355	6	25.1434	1	Above-Second
FJ_N11	FJ_S21	24.9313	267.004	22	123.127	7	94.4747	5	24.9313	1	Above-Second
FJ_N05	FJ_S33	24.7496	323.006	25	183.673	11	126.365	7	24.7496	1	Above-Second
FJ_N06	FJ_S49	24.6474	379.695	33	166.175	11	60.3446	3	24.6474	1	Above-Second
FJ_S23	FJ_S46	23.8371	338.039	27	209.128	13	94.1121	5	23.8371	1	Above-Second
FJ_S05	FJ_S26	23.6621	320.304	26	182.844	12	74.5119	4	23.6621	1	Above-Second
FJ_S27	FJ_S35	23.4119	85.7737	7	39.6678	2	39.6678	2	23.4119	1	Above-Second
FJ_S23	FJ_S52	23.3981	252.472	20	135.44	8	79.4128	4	23.3981	1	Above-Second
FJ_S34	FJ_S46	23.2505	225.716	18	119.033	8	23.2505	1	23.2505	1	Above-Second
FJ_S01	FJ_S02	23.0608	267.401	22	107.374	6	77.6299	4	23.0608	1	Above-Second
FJ_S21	FJ_S40	22.9827	260.973	23	102.957	6	60.516	3	22.9827	1	Above-Second
FJ_N16	FJ_S33	22.8445	391.609	31	224.506	14	99.1307	5	22.8445	1	Above-Second
FJ_N01	FJ_S33	22.2575	430.229	34	258.433	16	156.633	9	22.2575	1	Above-Second
FJ_N12	FJ_N16	22.212	191.576	15	125.592	8	40.5435	2	22.212	1	Above-Second
FJ_S33	FJ_S45	22.0869	370.487	32	163.048	10	98.6224	5	22.0869	1	Above-Second
FJ_S45	FJ_S46	21.9989	275.841	21	221.302	15	59.0788	3	21.9989	1	Above-Second
FJ_N05	FJ_S40	21.9861	322.435	29	146.731	10	57.3827	3	21.9861	1	Above-Second
FJ_S17	FJ_S20	21.9141	271.525	22	157.619	10	73.9965	4	21.9141	1	Above-Second
FJ_S11	FJ_S27	21.8425	155.236	14	66.9417	4	21.8425	1	21.8425	1	Above-Second
FJ_N11	FJ_S27	21.5869	165.429	13	96.3959	6	41.2678	2	21.5869	1	Above-Second
FJ_N10	FJ_S09	21.5864	411.978	35	206.444	14	55.7809	3	21.5864	1	Above-Second
FJ_N02	FJ_S02	21.4661	342.542	27	189.623	12	74.3776	4	21.4661	1	Above-Second
FJ_S17	FJ_S25	21.2439	369.151	31	198.553	13	76.4564	4	21.2439	1	Above-Second
FJ_S16	FJ_S27	21.1881	265.16	21	166.128	11	71.9975	4	21.1881	1	Above-Second
FJ_N11	FJ_S02	21.0924	288.564	23	160.809	10	77.5994	4	21.0924	1	Above-Second
FJ_N02	FJ_S27	20.9758	214.618	20	62.7232	4	20.9758	1	20.9758	1	Above-Second
FJ_S14	FJ_S27	20.9497	187.397	16	96.5191	6	38.3848	2	20.9497	1	Above-Second
FJ_N15	FJ_S23	20.8634	282.942	26	80.1234	5	53.1956	3	20.8634	1	Above-Second
FJ_N03	FJ_S27	20.7931	214.611	19	98.9522	6	59.2483	3	20.7931	1	Above-Second
FJ_S05	FJ_S35	20.7764	208.359	18	96.1767	6	39.1495	2	20.7764	1	Above-Second
FJ_N11	FJ_S12	20.7621	320.228	25	212.63	14	90.4622	5	20.7621	1	Above-Second
FJ_S02	FJ_S40	20.7439	398.009	33	210.266	13	128.927	7	20.7439	1	Above-Second
FJ_S20	FJ_S49	20.6412	235.618	20	111.113	7	70.6952	4	20.6412	1	Above-Second
FJ_N03	FJ_S23	20.3195	351.628	25	253.581	15	185.608	10	20.3195	1	Above-Second
FJ_S27	FJ_S45	20.2446	286.514	26	103.836	7	20.2446	1	20.2446	1	Above-Second
FJ_S05	FJ_S49	20.2432	294.185	25	144.041	10	37.9407	2	20.2432	1	Above-Second
FJ_N13	FJ_S02	20.2429	324.053	25	198.569	12	127.699	7	20.2429	1	Above-Second
FJ_N02	FJ_S17	20.221	352.185	31	136.727	9	54.293	3	20.221	1	Above-Second
FJ_S20	FJ_S36	20.1859	379.949	30	231.99	15	75.6949	4	20.1859	1	Above-Second
FJ_S26	FJ_S27	20.1795	137.72	13	47.4796	3	20.1795	1	20.1795	1	Above-Second
FJ_S41	FJ_S52	18.8684	312.695	25	210.825	14	69.2017	4	0	0	Above-Second
FJ_S05	FJ_S45	18.3794	405.613	35	201.872	14	51.68	3	0	0	Above-Second
FJ_S33	FJ_S34	19.2328	327.642	27	180.409	12	56.4417	3	0	0	Above-Second
FJ_N06	FJ_S26	19.016	403.116	37	148.4	10	55.279	3	0	0	Above-Second
FJ_S02	FJ_S20	19.1592	288.13	24	147.083	9	72.6612	4	0	0	Above-Second
FJ_N13	FJ_N16	19.903	231.969	18	144.967	9	92.3545	5	0	0	Above-Second
FJ_S17	FJ_S26	19.0058	251.191	20	144.904	9	71.7967	4	0	0	Above-Second
FJ_N07	FJ_S27	18.9412	214.397	17	136.104	9	70.5809	4	0	0	Above-Second
FJ_S18	FJ_S49	18.5804	273.082	23	133.68	9	35.9477	2	0	0	Above-Second
FJ_N11	FJ_S08	16.807	260.022	23	128.834	9	33.2727	2	0	0	Above-Second
FJ_S25	FJ_S41	19.9537	226.027	19	110.291	7	57.0868	3	0	0	Above-Second
FJ_S40	FJ_S52	18.802	239.827	21	106.255	7	35.6092	2	0	0	Above-Second
FJ_S01	FJ_S27	19.5899	224.722	20	106.022	7	37.2897	2	0	0	Above-Second
FJ_S20	FJ_S27	19.0634	213.9	19	98.9826	7	19.0634	1	0	0	Above-Second
FJ_N16	FJ_S05	16.3273	265.983	25	94.738	7	32.4361	2	0	0	Above-Second
FJ_N03	FJ_S17	15.9469	229.764	21	86.2552	6	0	0	0	0	Above-Second
FJ_N05	FJ_S27	16.5248	136.675	12	72.0466	5	16.5248	1	0	0	Above-Second
FJ_S27	FJ_S47	16.1956	177.483	16	71.0366	5	16.1956	1	0	0	Above-Second
FJ_S05	FJ_S47	19.0689	192.722	17	63.3734	4	35.9986	2	0	0	Above-Second
FJ_S27	FJ_S36	18.232	147.624	13	63.3067	4	18.232	1	0	0	Above-Second
FJ_N10	FJ_S27	19.3793	200.118	18	62.9515	4	19.3793	1	0	0	Above-Second
FJ_N16	FJ_S41	17.5046	253.613	24	62.5041	4	34.4939	2	0	0	Above-Second
FJ_N16	FJ_S49	14.0622	171.881	16	54.2031	4	0	0	0	0	Above-Second
FJ_S27	FJ_S52	18.6101	122.736	11	47.3617	3	18.6101	1	0	0	Above-Second
FJ_S02	FJ_S27	17.2957	77.8561	7	44.1216	3	17.2957	1	0	0	Above-Second
FJ_S09	FJ_S27	16.2346	158.153	15	43.7669	3	16.2346	1	0	0	Above-Second
FJ_S27	FJ_S44	17.3241	167.789	16	42.8957	3	17.3241	1	0	0	Above-Second
FJ_N16	FJ_S27	15.7986	153.178	15	30.1322	2	0	0	0	0	Above-Second
FJ_N13	FJ_S27	14.7466	83.5089	8	28.7617	2	0	0	0	0	Above-Second
FJ_S27	FJ_S41	12.8219	92.5188	9	24.8334	2	0	0	0	0	Above-Second
FJ_S27	FJ_S42	12.4256	67.4798	7	12.4256	1	0	0	0	0	Above-Second
FJ_S27	FJ_S46	12.3442	85.1351	8	12.3442	1	0	0	0	0	Above-Second

## Sheet: B.KIN
ID1	ID2	Relatedness	Second Guess	Log Likelihood Ratio	Within Degree Second Guess	Within Degree Log Likelihood Ratio	k0	k1	k2	IBD Length	IBD Number
FJ_S03	FJ_S19	Parent-Child	Second Degree	33.789	Siblings	6.788	0	1	0	289	1
FJ_S11	FJ_S41	Parent-Child	Second Degree	33.159	Siblings	69.1703	0	1	0	290	1
FJ_S35	FJ_S52	Parent-Child	Second Degree	25.745	Siblings	53.6857	0	1	0	290	1
FJ_S20	FJ_S23	Second Degree	Third Degree	15.536			0.462	0.538	0	162	28
FJ_S09	FJ_S36	Second Degree	Third Degree	11.613			0.408	0.592	0	176	24
FJ_S36	FJ_S46	Second Degree	Third Degree	11.526			0.481	0.519	0	153	24
FJ_S03	FJ_S33	Second Degree	Third Degree	10.677			0.478	0.522	0	147	22
FJ_S36	FJ_S41	Second Degree	Third Degree	8.959			0.58	0.42	0	120	27
FJ_S01	FJ_S29	Second Degree	Parent-Child	8.637			0.32	0.68	0	215	20
FJ_S03	FJ_S16	Second Degree	Third Degree	7.577			0.48	0.52	0	156	18
FJ_N11	FJ_N13	Second Degree	Third Degree	7.361			0.474	0.526	0	148	21
FJ_S09	FJ_S52	Second Degree	Third Degree	7.062			0.438	0.562	0	163	16
FJ_S03	FJ_S22	Second Degree	Third Degree	6.972			0.512	0.488	0	158	21
FJ_N15	FJ_N17	Second Degree	Third Degree	6.867			0.478	0.522	0	155	17
FJ_S21	FJ_S30	Second Degree	Third Degree	6.642			0.435	0.565	0	167	11
FJ_S18	FJ_S23	Second Degree	Third Degree	6.365			0.591	0.409	0	117	26
FJ_S12	FJ_S25	Second Degree	Third Degree	5.125			0.557	0.443	0	126	26
FJ_S26	FJ_S52	Second Degree	Third Degree	5.091			0.57	0.43	0	126	26
FJ_N01	FJ_S32	Second Degree	Third Degree	4.595			0.639	0.361	0	104	27
FJ_S03	FJ_S08	Second Degree	Third Degree	4.568			0.521	0.479	0	137	20
FJ_S40	FJ_S41	Second Degree	Third Degree	2.97			0.6	0.4	0	114	27
FJ_S26	FJ_S35	Second Degree	Third Degree	1.92			0.582	0.418	0	118	20
FJ_S09	FJ_S46	Second Degree	Third Degree	1.155			0.615	0.385	0	110	23
FJ_N06	FJ_N15	Second Degree	Third Degree	0.583			0.54	0.46	0	121	19
FJ_N12	FJ_N13	Siblings	Second Degree	18.317	Parent-Child	68.7026	0.335	0.462	0.203	141	30
FJ_S22	FJ_S33	Siblings	Second Degree	11.555	Parent-Child	6.04591	0.269	0.534	0.197	180	21
FJ_S03	FJ_S14	Third Degree	Unrelated	4.231			0.672	0.328	0	86	10
FJ_N07	FJ_N13	Third Degree	Unrelated	3.184			0.713	0.287	0	73	12
FJ_N02	FJ_N12	Third Degree	Unrelated	2.991			0.726	0.274	0	66	11
FJ_S11	FJ_S36	Third Degree	Second Degree	2.821			0.74	0.26	0	75	18
FJ_S24	FJ_S34	Third Degree	Second Degree	2.673			0.676	0.324	0	96	10
FJ_N03	FJ_N07	Third Degree	Unrelated	2.385			0.742	0.258	0	69	13
FJ_S16	FJ_S19	Third Degree	Second Degree	2.38			0.673	0.327	0	96	8
FJ_N11	FJ_N12	Third Degree	Unrelated	2.24			0.736	0.264	0	62	11
FJ_S41	FJ_S46	Third Degree	Second Degree	2.182			0.733	0.267	0	67	12
FJ_S11	FJ_S40	Third Degree	Second Degree	2.088			0.671	0.329	0	90	17
FJ_S18	FJ_S20	Third Degree	Unrelated	1.889			0.738	0.262	0	77	17
FJ_N01	FJ_S51	Third Degree	Unrelated	1.818			0.737	0.263	0	61	9
FJ_S26	FJ_S37	Third Degree	Unrelated	1.601			0.769	0.231	0	38	6
FJ_S01	FJ_S42	Third Degree	Unrelated	1.586			0.755	0.245	0	64	15
FJ_N04	FJ_S32	Third Degree	Unrelated	1.568			0.75	0.25	0	60	5
FJ_S03	FJ_S44	Third Degree	Unrelated	1.4			0.76	0.24	0	63	15
FJ_S19	FJ_S22	Third Degree	Unrelated	1.191			0.731	0.269	0	9	1
FJ_S08	FJ_S19	Third Degree	Unrelated	1.142			0.758	0.242	0	43	4
FJ_S12	FJ_S27	Third Degree	Unrelated	0.761			0.747	0.253	0	69	10
FJ_S19	FJ_S33	Third Degree	Unrelated	0.654			0.741	0.259	0	28	1
FJ_S08	FJ_S16	Third Degree	Unrelated	0.608			0.751	0.249	0	59	14
FJ_S05	FJ_S20	Third Degree	Unrelated	0.399			0.792	0.208	0	53	13
FJ_S09	FJ_S26	Third Degree	Unrelated	0.322			0.79	0.21	0	47	8
FJ_S09	FJ_S41	Third Degree	Unrelated	0.317			0.814	0.186	0	53	16
FJ_S22	FJ_S51	Third Degree	Unrelated	0.307			0.756	0.244	0	6	1
FJ_N13	FJ_N17	Third Degree	Unrelated	0.301			0.777	0.223	0	51	10
FJ_S29	FJ_S42	Third Degree	Unrelated	0.282			0.759	0.241	0	61	10
FJ_S22	FJ_S43	Third Degree	Unrelated	0.224			0.773	0.227	0	6	1
FJ_N04	FJ_S22	Third Degree	Unrelated	0.13			0.766	0.234	0	16	4
FJ_S15	FJ_S39	Third Degree	Second Degree	0.072			0.737	0.263	0	0	1
FJ_S42	FJ_S51	Third Degree	Unrelated	0.069			0.793	0.207	0	41	8
FJ_N06	FJ_N17	Third Degree	Second Degree	0.029			0.71	0.29	0	73	14
FJ_N01	FJ_N02	Unrelated	Third Degree	4.719			0.912	0.088	0	19	6
FJ_N01	FJ_N03	Unrelated	Third Degree	2.555			0.867	0.133	0	30	11
FJ_N01	FJ_N04	Unrelated	Third Degree	0.146			0.84	0.16	0	27	3
FJ_N01	FJ_N05	Unrelated	Third Degree	7.664			0.931	0.069	0	19	6
FJ_N01	FJ_N06	Unrelated	Third Degree	8.577			0.94	0.06	0	9	5
FJ_N01	FJ_N07	Unrelated	Third Degree	2.884			0.87	0.13	0	31	10
FJ_N01	FJ_N10	Unrelated	Third Degree	5.337			0.912	0.088	0	18	8
FJ_N01	FJ_N11	Unrelated	Third Degree	7.352			0.934	0.066	0	14	5
FJ_N01	FJ_N12	Unrelated	Third Degree	5.899			0.913	0.087	0	23	7
FJ_N01	FJ_N13	Unrelated	Third Degree	5.643			0.913	0.087	0	20	8
FJ_N01	FJ_N15	Unrelated	Third Degree	5.806			0.915	0.085	0	21	4
FJ_N01	FJ_N16	Unrelated	Third Degree	8.808			0.938	0.062	0	13	5
FJ_N01	FJ_N17	Unrelated	Third Degree	2.602			0.847	0.153	0	37	8
FJ_N01	FJ_S01	Unrelated	Third Degree	5.254			0.909	0.091	0	17	6
FJ_N01	FJ_S02	Unrelated	Third Degree	5.627			0.911	0.089	0	22	6
FJ_N01	FJ_S03	Unrelated	Third Degree	6.809			0.932	0.068	0	13	3
FJ_N01	FJ_S04	Unrelated	Third Degree	12.722			1	0	0	0	1
FJ_N01	FJ_S05	Unrelated	Third Degree	4.626			0.892	0.108	0	32	12
FJ_N01	FJ_S06	Unrelated	Third Degree	5.942			0.915	0.085	0	19	6
FJ_N01	FJ_S08	Unrelated	Third Degree	6.475			0.914	0.086	0	21	6
FJ_N01	FJ_S09	Unrelated	Third Degree	8.248			0.935	0.065	0	17	4
FJ_N01	FJ_S10	Unrelated	Third Degree	3.202			0.868	0.132	0	28	5
FJ_N01	FJ_S11	Unrelated	Third Degree	2.249			0.847	0.153	0	39	8
FJ_N01	FJ_S12	Unrelated	Third Degree	6.997			0.933	0.067	0	12	7
FJ_N01	FJ_S13	Unrelated	Third Degree	7.249			0.94	0.06	0	8	3
FJ_N01	FJ_S14	Unrelated	Third Degree	6.094			0.911	0.089	0	22	11
FJ_N01	FJ_S16	Unrelated	Third Degree	3.176			0.865	0.135	0	37	11
FJ_N01	FJ_S15	Unrelated	Third Degree	10.76			1	0	0	0	1
FJ_N01	FJ_S17	Unrelated	Third Degree	5.472			0.922	0.078	0	14	3
FJ_N01	FJ_S18	Unrelated	Third Degree	3.613			0.893	0.107	0	25	9
FJ_N01	FJ_S19	Unrelated	Third Degree	11.048			1	0	0	0	1
FJ_N01	FJ_S20	Unrelated	Third Degree	5.076			0.919	0.081	0	20	9
FJ_N01	FJ_S21	Unrelated	Third Degree	7.03			0.924	0.076	0	15	6
FJ_N01	FJ_S22	Unrelated	Third Degree	6.165			0.944	0.056	0	5	2
FJ_N01	FJ_S23	Unrelated	Third Degree	3.205			0.887	0.113	0	28	11
FJ_N01	FJ_S24	Unrelated	Third Degree	4.392			0.915	0.085	0	14	3
FJ_N01	FJ_S25	Unrelated	Third Degree	3.508			0.893	0.107	0	24	7
FJ_N01	FJ_S26	Unrelated	Third Degree	8.085			0.941	0.059	0	12	3
FJ_N01	FJ_S27	Unrelated	Third Degree	7.876			0.927	0.073	0	20	9
FJ_N01	FJ_S29	Unrelated	Third Degree	10.481			0.967	0.033	0	2	1
FJ_N01	FJ_S30	Unrelated	Third Degree	7.291			0.937	0.063	0	9	5
FJ_N01	FJ_S33	Unrelated	Third Degree	3.433			0.869	0.131	0	31	6
FJ_N01	FJ_S34	Unrelated	Third Degree	5.818			0.918	0.082	0	16	4
FJ_N01	FJ_S35	Unrelated	Third Degree	9.276			0.941	0.059	0	12	5
FJ_N01	FJ_S36	Unrelated	Third Degree	4.125			0.886	0.114	0	31	10
FJ_N01	FJ_S37	Unrelated	Third Degree	0.682			0.852	0.148	0	17	3
FJ_N01	FJ_S39	Unrelated	Third Degree	10.534			1	0	0	0	1
FJ_N01	FJ_S40	Unrelated	Third Degree	6.402			0.926	0.074	0	13	4
FJ_N01	FJ_S41	Unrelated	Third Degree	3.587			0.871	0.129	0	33	7
FJ_N01	FJ_S42	Unrelated	Third Degree	7.185			0.931	0.069	0	16	6
FJ_N01	FJ_S43	Unrelated	Third Degree	4.342			0.927	0.073	0	12	1
FJ_N01	FJ_S44	Unrelated	Third Degree	3.381			0.886	0.114	0	27	9
FJ_N01	FJ_S45	Unrelated	Third Degree	9.489			0.939	0.061	0	16	7
FJ_N01	FJ_S46	Unrelated	Third Degree	5.831			0.912	0.088	0	21	8
FJ_N01	FJ_S47	Unrelated	Third Degree	0.508			0.809	0.191	0	59	16
FJ_N01	FJ_S49	Unrelated	Third Degree	7.078			0.915	0.085	0	23	7
FJ_N01	FJ_S52	Unrelated	Third Degree	9.09			0.945	0.055	0	11	5
FJ_N02	FJ_N03	Unrelated	Third Degree	7.201			0.942	0.058	0	9	2
FJ_N02	FJ_N04	Unrelated	Third Degree	4.56			0.926	0.074	0	2	1
FJ_N02	FJ_N05	Unrelated	Third Degree	1.222			0.846	0.154	0	43	9
FJ_N02	FJ_N06	Unrelated	Third Degree	6.795			0.941	0.059	0	8	3
FJ_N02	FJ_N07	Unrelated	Third Degree	3.099			0.875	0.125	0	27	10
FJ_N02	FJ_N10	Unrelated	Third Degree	6.964			0.938	0.062	0	6	2
FJ_N02	FJ_N11	Unrelated	Third Degree	6.787			0.934	0.066	0	13	3
FJ_N02	FJ_N13	Unrelated	Third Degree	2.039			0.846	0.154	0	39	9
FJ_N02	FJ_N15	Unrelated	Third Degree	8.11			0.939	0.061	0	15	3
FJ_N02	FJ_N16	Unrelated	Third Degree	2.528			0.855	0.145	0	33	12
FJ_N02	FJ_N17	Unrelated	Third Degree	3.871			0.889	0.111	0	25	11
FJ_N02	FJ_S01	Unrelated	Third Degree	13.333			1	0	0	0	1
FJ_N02	FJ_S02	Unrelated	Third Degree	8.921			0.949	0.051	0	11	6
FJ_N02	FJ_S03	Unrelated	Third Degree	8.875			0.942	0.058	0	10	5
FJ_N02	FJ_S04	Unrelated	Third Degree	12.494			1	0	0	0	1
FJ_N02	FJ_S05	Unrelated	Third Degree	10.045			0.951	0.049	0	8	4
FJ_N02	FJ_S06	Unrelated	Third Degree	11.668			0.967	0.033	0	6	3
FJ_N02	FJ_S08	Unrelated	Third Degree	9.957			0.957	0.043	0	8	5
FJ_N02	FJ_S09	Unrelated	Third Degree	8.681			0.949	0.051	0	7	4
FJ_N02	FJ_S10	Unrelated	Third Degree	7.203			1	0	0	0	1
FJ_N02	FJ_S11	Unrelated	Third Degree	11.327			0.962	0.038	0	9	5
FJ_N02	FJ_S12	Unrelated	Third Degree	10.418			0.958	0.042	0	6	2
FJ_N02	FJ_S13	Unrelated	Third Degree	8.237			1	0	0	0	1
FJ_N02	FJ_S14	Unrelated	Third Degree	10.69			0.952	0.048	0	12	5
FJ_N02	FJ_S16	Unrelated	Third Degree	8.87			0.943	0.057	0	7	4
FJ_N02	FJ_S15	Unrelated	Third Degree	6.658			1	0	0	0	1
FJ_N02	FJ_S17	Unrelated	Third Degree	15.641			1	0	0	0	1
FJ_N02	FJ_S18	Unrelated	Third Degree	8.976			0.938	0.062	0	14	5
FJ_N02	FJ_S19	Unrelated	Third Degree	11.07			1	0	0	0	1
FJ_N02	FJ_S20	Unrelated	Third Degree	8.222			0.934	0.066	0	13	6
FJ_N02	FJ_S21	Unrelated	Third Degree	11.226			0.967	0.033	0	6	4
FJ_N02	FJ_S22	Unrelated	Third Degree	5.639			0.924	0.076	0	9	3
FJ_N02	FJ_S23	Unrelated	Third Degree	10.635			0.96	0.04	0	4	3
FJ_N02	FJ_S24	Unrelated	Third Degree	4.619			0.919	0.081	0	6	2
FJ_N02	FJ_S25	Unrelated	Third Degree	7.843			0.931	0.069	0	11	4
FJ_N02	FJ_S26	Unrelated	Third Degree	9.574			0.944	0.056	0	17	6
FJ_N02	FJ_S27	Unrelated	Third Degree	14.497			1	0	0	0	1
FJ_N02	FJ_S29	Unrelated	Third Degree	9.466			0.965	0.035	0	3	2
FJ_N02	FJ_S30	Unrelated	Third Degree	7.314			0.933	0.067	0	12	6
FJ_N02	FJ_S32	Unrelated	Third Degree	4.508			0.896	0.104	0	22	9
FJ_N02	FJ_S33	Unrelated	Third Degree	7.698			0.936	0.064	0	14	5
FJ_N02	FJ_S34	Unrelated	Third Degree	3.998			0.895	0.105	0	24	9
FJ_N02	FJ_S35	Unrelated	Third Degree	8.477			0.936	0.064	0	13	5
FJ_N02	FJ_S36	Unrelated	Third Degree	10.571			0.963	0.037	0	7	3
FJ_N02	FJ_S37	Unrelated	Third Degree	6.857			1	0	0	0	1
FJ_N02	FJ_S39	Unrelated	Third Degree	7.868			1	0	0	0	1
FJ_N02	FJ_S40	Unrelated	Third Degree	9.217			0.953	0.047	0	5	2
FJ_N02	FJ_S41	Unrelated	Third Degree	9.664			0.94	0.06	0	14	6
FJ_N02	FJ_S42	Unrelated	Third Degree	8.368			0.942	0.058	0	12	5
FJ_N02	FJ_S43	Unrelated	Third Degree	9.206			1	0	0	0	1
FJ_N02	FJ_S44	Unrelated	Third Degree	10.291			0.963	0.037	0	6	3
FJ_N02	FJ_S45	Unrelated	Third Degree	10.571			0.964	0.036	0	5	3
FJ_N02	FJ_S46	Unrelated	Third Degree	7.019			0.938	0.062	0	15	10
FJ_N02	FJ_S47	Unrelated	Third Degree	6.874			0.925	0.075	0	10	5
FJ_N02	FJ_S49	Unrelated	Third Degree	11.367			0.975	0.025	0	3	2
FJ_N02	FJ_S51	Unrelated	Third Degree	7.221			0.947	0.053	0	0	1
FJ_N02	FJ_S52	Unrelated	Third Degree	9.372			0.947	0.053	0	13	6
FJ_N03	FJ_N04	Unrelated	Third Degree	1.849			0.853	0.147	0	18	3
FJ_N03	FJ_N05	Unrelated	Third Degree	8.203			0.939	0.061	0	15	6
FJ_N03	FJ_N06	Unrelated	Third Degree	8.478			0.948	0.052	0	7	4
FJ_N03	FJ_N10	Unrelated	Third Degree	4.752			0.915	0.085	0	18	8
FJ_N03	FJ_N11	Unrelated	Third Degree	11.685			1	0	0	0	1
FJ_N03	FJ_N12	Unrelated	Third Degree	9.19			0.953	0.047	0	5	4
FJ_N03	FJ_N13	Unrelated	Third Degree	6.848			0.918	0.082	0	16	6
FJ_N03	FJ_N15	Unrelated	Third Degree	4.256			0.899	0.101	0	26	9
FJ_N03	FJ_N16	Unrelated	Third Degree	9.809			0.951	0.049	0	10	4
FJ_N03	FJ_N17	Unrelated	Third Degree	6.288			0.912	0.088	0	23	6
FJ_N03	FJ_S01	Unrelated	Third Degree	10.776			0.969	0.031	0	2	2
FJ_N03	FJ_S02	Unrelated	Third Degree	15.064			1	0	0	0	1
FJ_N03	FJ_S03	Unrelated	Third Degree	7.456			0.935	0.065	0	15	4
FJ_N03	FJ_S04	Unrelated	Third Degree	15.834			1	0	0	0	1
FJ_N03	FJ_S05	Unrelated	Third Degree	8.346			0.945	0.055	0	12	4
FJ_N03	FJ_S06	Unrelated	Third Degree	9.538			0.948	0.052	0	8	4
FJ_N03	FJ_S08	Unrelated	Third Degree	10.68			0.955	0.045	0	10	4
FJ_N03	FJ_S09	Unrelated	Third Degree	11.161			0.969	0.031	0	3	2
FJ_N03	FJ_S10	Unrelated	Third Degree	5.292			0.922	0.078	0	11	3
FJ_N03	FJ_S11	Unrelated	Third Degree	5.604			0.915	0.085	0	18	5
FJ_N03	FJ_S12	Unrelated	Third Degree	12.524			0.972	0.028	0	4	2
FJ_N03	FJ_S13	Unrelated	Third Degree	11.382			1	0	0	0	1
FJ_N03	FJ_S14	Unrelated	Third Degree	15.535			1	0	0	0	1
FJ_N03	FJ_S16	Unrelated	Third Degree	7.332			0.931	0.069	0	14	4
FJ_N03	FJ_S15	Unrelated	Third Degree	10.86			1	0	0	0	1
FJ_N03	FJ_S17	Unrelated	Third Degree	10.99			1	0	0	0	1
FJ_N03	FJ_S18	Unrelated	Third Degree	11.148			1	0	0	0	1
FJ_N03	FJ_S19	Unrelated	Third Degree	8.322			0.953	0.047	0	6	1
FJ_N03	FJ_S20	Unrelated	Third Degree	7.343			0.921	0.079	0	20	7
FJ_N03	FJ_S21	Unrelated	Third Degree	6.962			0.924	0.076	0	20	6
FJ_N03	FJ_S22	Unrelated	Third Degree	4.598			0.916	0.084	0	13	3
FJ_N03	FJ_S23	Unrelated	Third Degree	10.944			0.968	0.032	0	9	4
FJ_N03	FJ_S24	Unrelated	Third Degree	8.21			0.95	0.05	0	0	1
FJ_N03	FJ_S25	Unrelated	Third Degree	7.764			0.925	0.075	0	15	6
FJ_N03	FJ_S26	Unrelated	Third Degree	5.918			0.924	0.076	0	17	6
FJ_N03	FJ_S27	Unrelated	Third Degree	10.243			0.953	0.047	0	12	4
FJ_N03	FJ_S29	Unrelated	Third Degree	13.503			1	0	0	0	1
FJ_N03	FJ_S30	Unrelated	Third Degree	6.793			0.923	0.077	0	20	6
FJ_N03	FJ_S32	Unrelated	Third Degree	9.508			0.956	0.044	0	6	4
FJ_N03	FJ_S33	Unrelated	Third Degree	8.701			0.948	0.052	0	8	3
FJ_N03	FJ_S34	Unrelated	Third Degree	5.044			0.909	0.091	0	20	5
FJ_N03	FJ_S35	Unrelated	Third Degree	10.49			0.965	0.035	0	7	4
FJ_N03	FJ_S36	Unrelated	Third Degree	13.561			1	0	0	0	1
FJ_N03	FJ_S37	Unrelated	Third Degree	12.264			1	0	0	0	1
FJ_N03	FJ_S39	Unrelated	Third Degree	10.794			1	0	0	0	1
FJ_N03	FJ_S40	Unrelated	Third Degree	8.567			0.946	0.054	0	10	5
FJ_N03	FJ_S41	Unrelated	Third Degree	11.002			0.967	0.033	0	6	3
FJ_N03	FJ_S42	Unrelated	Third Degree	11.449			1	0	0	0	1
FJ_N03	FJ_S43	Unrelated	Third Degree	8.244			1	0	0	0	1
FJ_N03	FJ_S44	Unrelated	Third Degree	7.617			0.93	0.07	0	24	10
FJ_N03	FJ_S45	Unrelated	Third Degree	7.777			0.944	0.056	0	8	4
FJ_N03	FJ_S46	Unrelated	Third Degree	7.809			0.946	0.054	0	11	8
FJ_N03	FJ_S47	Unrelated	Third Degree	9.797			0.958	0.042	0	6	4
FJ_N03	FJ_S49	Unrelated	Third Degree	10.199			0.954	0.046	0	11	6
FJ_N03	FJ_S51	Unrelated	Third Degree	5.065			0.921	0.079	0	14	4
FJ_N03	FJ_S52	Unrelated	Third Degree	9.906			0.962	0.038	0	6	3
FJ_N04	FJ_N05	Unrelated	Third Degree	3.597			0.904	0.096	0	17	7
FJ_N04	FJ_N06	Unrelated	Third Degree	3.696			0.922	0.078	0	12	4
FJ_N04	FJ_N07	Unrelated	Third Degree	3.832			0.92	0.08	0	5	2
FJ_N04	FJ_N10	Unrelated	Third Degree	1.528			0.872	0.128	0	16	2
FJ_N04	FJ_N11	Unrelated	Third Degree	5.37			0.935	0.065	0	7	2
FJ_N04	FJ_N12	Unrelated	Third Degree	8.358			1	0	0	0	1
FJ_N04	FJ_N13	Unrelated	Third Degree	6.4			0.952	0.048	0	1	1
FJ_N04	FJ_N15	Unrelated	Third Degree	5.705			0.932	0.068	0	4	1
FJ_N04	FJ_N16	Unrelated	Third Degree	8.871			0.963	0.037	0	2	1
FJ_N04	FJ_N17	Unrelated	Third Degree	4.306			0.916	0.084	0	10	3
FJ_N04	FJ_S01	Unrelated	Third Degree	6.206			0.927	0.073	0	9	2
FJ_N04	FJ_S02	Unrelated	Third Degree	8.723			0.95	0.05	0	7	1
FJ_N04	FJ_S03	Unrelated	Third Degree	7.947			0.943	0.057	0	6	2
FJ_N04	FJ_S04	Unrelated	Third Degree	10.054			1	0	0	0	1
FJ_N04	FJ_S05	Unrelated	Third Degree	7.83			0.94	0.06	0	8	3
FJ_N04	FJ_S06	Unrelated	Third Degree	3.731			0.914	0.086	0	7	2
FJ_N04	FJ_S08	Unrelated	Third Degree	7.919			0.956	0.044	0	4	3
FJ_N04	FJ_S09	Unrelated	Third Degree	11.297			1	0	0	0	1
FJ_N04	FJ_S10	Unrelated	Third Degree	0.752			0.861	0.139	0	28	1
FJ_N04	FJ_S11	Unrelated	Third Degree	1.004			0.839	0.161	0	35	8
FJ_N04	FJ_S12	Unrelated	Third Degree	6.985			0.936	0.064	0	8	1
FJ_N04	FJ_S13	Unrelated	Third Degree	6.112			0.942	0.058	0	4	1
FJ_N04	FJ_S14	Unrelated	Third Degree	7.819			0.941	0.059	0	6	3
FJ_N04	FJ_S16	Unrelated	Third Degree	7.128			0.931	0.069	0	5	2
FJ_N04	FJ_S15	Unrelated	Third Degree	5.497			1	0	0	0	1
FJ_N04	FJ_S17	Unrelated	Third Degree	2.69			0.874	0.126	0	7	2
FJ_N04	FJ_S18	Unrelated	Third Degree	9.111			1	0	0	0	1
FJ_N04	FJ_S19	Unrelated	Third Degree	4.889			1	0	0	0	1
FJ_N04	FJ_S20	Unrelated	Third Degree	4.388			0.928	0.072	0	5	3
FJ_N04	FJ_S21	Unrelated	Third Degree	9.431			0.958	0.042	0	5	3
FJ_N04	FJ_S23	Unrelated	Third Degree	3.956			0.911	0.089	0	11	4
FJ_N04	FJ_S24	Unrelated	Third Degree	1.577			0.873	0.127	0	0	1
FJ_N04	FJ_S25	Unrelated	Third Degree	9.419			0.96	0.04	0	2	1
FJ_N04	FJ_S26	Unrelated	Third Degree	11.936			1	0	0	0	1
FJ_N04	FJ_S27	Unrelated	Third Degree	5.876			0.945	0.055	0	5	3
FJ_N04	FJ_S29	Unrelated	Third Degree	8.534			1	0	0	0	1
FJ_N04	FJ_S30	Unrelated	Third Degree	3.344			0.921	0.079	0	8	2
FJ_N04	FJ_S33	Unrelated	Third Degree	5.776			0.938	0.062	0	0	1
FJ_N04	FJ_S34	Unrelated	Third Degree	4.569			0.922	0.078	0	8	2
FJ_N04	FJ_S35	Unrelated	Third Degree	14.268			1	0	0	0	1
FJ_N04	FJ_S36	Unrelated	Third Degree	8.139			0.94	0.06	0	9	4
FJ_N04	FJ_S37	Unrelated	Third Degree	1.952			0.939	0.061	0	0	1
FJ_N04	FJ_S39	Unrelated	Third Degree	1.666			1	0	0	0	1
FJ_N04	FJ_S40	Unrelated	Third Degree	7.742			0.942	0.058	0	6	2
FJ_N04	FJ_S41	Unrelated	Third Degree	7.793			0.948	0.052	0	4	1
FJ_N04	FJ_S42	Unrelated	Third Degree	12.074			1	0	0	0	1
FJ_N04	FJ_S43	Unrelated	Third Degree	0.867			0.873	0.127	0	0	1
FJ_N04	FJ_S44	Unrelated	Third Degree	5.491			0.936	0.064	0	7	2
FJ_N04	FJ_S45	Unrelated	Third Degree	9.169			0.948	0.052	0	8	2
FJ_N04	FJ_S46	Unrelated	Third Degree	9.126			0.949	0.051	0	10	5
FJ_N04	FJ_S47	Unrelated	Third Degree	6.314			0.925	0.075	0	11	3
FJ_N04	FJ_S49	Unrelated	Third Degree	9.679			1	0	0	0	1
FJ_N04	FJ_S51	Unrelated	Third Degree	3.143			0.942	0.058	0	0	1
FJ_N04	FJ_S52	Unrelated	Third Degree	9.019			1	0	0	0	1
FJ_N05	FJ_N06	Unrelated	Third Degree	8.327			0.934	0.066	0	15	7
FJ_N05	FJ_N07	Unrelated	Third Degree	6.205			0.911	0.089	0	17	6
FJ_N05	FJ_N10	Unrelated	Third Degree	9.561			0.952	0.048	0	8	2
FJ_N05	FJ_N11	Unrelated	Third Degree	10.204			0.963	0.037	0	4	3
FJ_N05	FJ_N12	Unrelated	Third Degree	6.728			0.934	0.066	0	11	6
FJ_N05	FJ_N13	Unrelated	Third Degree	6.789			0.942	0.058	0	14	3
FJ_N05	FJ_N15	Unrelated	Third Degree	10.982			0.964	0.036	0	8	3
FJ_N05	FJ_N16	Unrelated	Third Degree	4.609			0.9	0.1	0	27	6
FJ_N05	FJ_N17	Unrelated	Third Degree	8.717			0.941	0.059	0	12	5
FJ_N05	FJ_S01	Unrelated	Third Degree	9.828			0.947	0.053	0	13	5
FJ_N05	FJ_S02	Unrelated	Third Degree	9.977			0.951	0.049	0	11	7
FJ_N05	FJ_S03	Unrelated	Third Degree	9.728			0.952	0.048	0	12	4
FJ_N05	FJ_S04	Unrelated	Third Degree	16.742			1	0	0	0	1
FJ_N05	FJ_S05	Unrelated	Third Degree	8.701			0.94	0.06	0	13	4
FJ_N05	FJ_S06	Unrelated	Third Degree	7.925			0.938	0.062	0	11	5
FJ_N05	FJ_S08	Unrelated	Third Degree	10.479			0.96	0.04	0	5	3
FJ_N05	FJ_S09	Unrelated	Third Degree	10.026			0.954	0.046	0	8	4
FJ_N05	FJ_S10	Unrelated	Third Degree	4.564			0.916	0.084	0	19	3
FJ_N05	FJ_S11	Unrelated	Third Degree	9.439			0.956	0.044	0	8	4
FJ_N05	FJ_S12	Unrelated	Third Degree	9.099			0.938	0.062	0	15	6
FJ_N05	FJ_S13	Unrelated	Third Degree	6.666			0.939	0.061	0	14	4
FJ_N05	FJ_S14	Unrelated	Third Degree	8.536			0.948	0.052	0	12	6
FJ_N05	FJ_S16	Unrelated	Third Degree	6.015			0.909	0.091	0	24	8
FJ_N05	FJ_S15	Unrelated	Third Degree	15.213			1	0	0	0	1
FJ_N05	FJ_S17	Unrelated	Third Degree	10.672			0.962	0.038	0	5	2
FJ_N05	FJ_S18	Unrelated	Third Degree	9.527			0.946	0.054	0	11	6
FJ_N05	FJ_S19	Unrelated	Third Degree	13.551			1	0	0	0	1
FJ_N05	FJ_S20	Unrelated	Third Degree	8.112			0.926	0.074	0	16	8
FJ_N05	FJ_S21	Unrelated	Third Degree	8.995			0.948	0.052	0	11	4
FJ_N05	FJ_S22	Unrelated	Third Degree	7.441			0.942	0.058	0	5	1
FJ_N05	FJ_S23	Unrelated	Third Degree	7.34			0.938	0.062	0	15	6
FJ_N05	FJ_S24	Unrelated	Third Degree	7.125			0.926	0.074	0	16	4
FJ_N05	FJ_S25	Unrelated	Third Degree	10.037			0.948	0.052	0	12	5
FJ_N05	FJ_S26	Unrelated	Third Degree	9.029			0.955	0.045	0	7	4
FJ_N05	FJ_S27	Unrelated	Third Degree	10.182			0.957	0.043	0	11	4
FJ_N05	FJ_S29	Unrelated	Third Degree	17.305			1	0	0	0	1
FJ_N05	FJ_S30	Unrelated	Third Degree	7.032			0.926	0.074	0	21	6
FJ_N05	FJ_S32	Unrelated	Third Degree	5.441			0.919	0.081	0	16	4
FJ_N05	FJ_S33	Unrelated	Third Degree	9.908			0.954	0.046	0	9	4
FJ_N05	FJ_S34	Unrelated	Third Degree	10.087			0.96	0.04	0	8	4
FJ_N05	FJ_S35	Unrelated	Third Degree	8.882			0.931	0.069	0	18	7
FJ_N05	FJ_S36	Unrelated	Third Degree	9.566			0.953	0.047	0	10	8
FJ_N05	FJ_S37	Unrelated	Third Degree	13.966			1	0	0	0	1
FJ_N05	FJ_S39	Unrelated	Third Degree	15.671			1	0	0	0	1
FJ_N05	FJ_S40	Unrelated	Third Degree	9.43			0.944	0.056	0	9	4
FJ_N05	FJ_S41	Unrelated	Third Degree	10.138			0.963	0.037	0	7	5
FJ_N05	FJ_S42	Unrelated	Third Degree	10.518			0.965	0.035	0	9	4
FJ_N05	FJ_S43	Unrelated	Third Degree	8.148			0.949	0.051	0	0	1
FJ_N05	FJ_S44	Unrelated	Third Degree	10.384			0.959	0.041	0	3	2
FJ_N05	FJ_S45	Unrelated	Third Degree	9.981			0.96	0.04	0	9	5
FJ_N05	FJ_S46	Unrelated	Third Degree	8.946			0.96	0.04	0	10	6
FJ_N05	FJ_S47	Unrelated	Third Degree	7.121			0.923	0.077	0	19	7
FJ_N05	FJ_S49	Unrelated	Third Degree	8.352			0.94	0.06	0	13	4
FJ_N05	FJ_S51	Unrelated	Third Degree	10.154			0.957	0.043	0	7	3
FJ_N05	FJ_S52	Unrelated	Third Degree	9.058			0.944	0.056	0	11	5
FJ_N06	FJ_N07	Unrelated	Third Degree	10.099			1	0	0	0	1
FJ_N06	FJ_N10	Unrelated	Third Degree	10.161			0.964	0.036	0	3	1
FJ_N06	FJ_N11	Unrelated	Third Degree	10.114			0.959	0.041	0	6	2
FJ_N06	FJ_N12	Unrelated	Third Degree	3.4			0.895	0.105	0	16	4
FJ_N06	FJ_N13	Unrelated	Third Degree	7.704			0.94	0.06	0	14	4
FJ_N06	FJ_N16	Unrelated	Third Degree	11.042			0.961	0.039	0	3	1
FJ_N06	FJ_S01	Unrelated	Third Degree	10.894			0.963	0.037	0	4	4
FJ_N06	FJ_S02	Unrelated	Third Degree	12.31			1	0	0	0	1
FJ_N06	FJ_S03	Unrelated	Third Degree	7.316			0.922	0.078	0	18	5
FJ_N06	FJ_S04	Unrelated	Third Degree	10.216			1	0	0	0	1
FJ_N06	FJ_S05	Unrelated	Third Degree	11.793			1	0	0	0	1
FJ_N06	FJ_S06	Unrelated	Third Degree	10.028			0.955	0.045	0	8	5
FJ_N06	FJ_S08	Unrelated	Third Degree	6.977			0.934	0.066	0	10	4
FJ_N06	FJ_S09	Unrelated	Third Degree	8.083			0.927	0.073	0	14	3
FJ_N06	FJ_S10	Unrelated	Third Degree	4.666			0.926	0.074	0	9	3
FJ_N06	FJ_S11	Unrelated	Third Degree	7.671			0.929	0.071	0	15	6
FJ_N06	FJ_S12	Unrelated	Third Degree	10.05			0.955	0.045	0	9	3
FJ_N06	FJ_S13	Unrelated	Third Degree	7.212			0.953	0.047	0	5	2
FJ_N06	FJ_S14	Unrelated	Third Degree	9.956			0.954	0.046	0	10	3
FJ_N06	FJ_S15	Unrelated	Third Degree	7.232			1	0	0	0	1
FJ_N06	FJ_S16	Unrelated	Third Degree	8.63			0.932	0.068	0	11	5
FJ_N06	FJ_S17	Unrelated	Third Degree	8.484			0.942	0.058	0	10	4
FJ_N06	FJ_S18	Unrelated	Third Degree	10.034			0.966	0.034	0	3	2
FJ_N06	FJ_S19	Unrelated	Third Degree	4.906			0.943	0.057	0	0	1
FJ_N06	FJ_S20	Unrelated	Third Degree	9.403			0.956	0.044	0	7	3
FJ_N06	FJ_S21	Unrelated	Third Degree	11.056			0.961	0.039	0	8	4
FJ_N06	FJ_S22	Unrelated	Third Degree	10.032			1	0	0	0	1
FJ_N06	FJ_S23	Unrelated	Third Degree	10.76			0.969	0.031	0	4	3
FJ_N06	FJ_S24	Unrelated	Third Degree	12.588			1	0	0	0	1
FJ_N06	FJ_S25	Unrelated	Third Degree	9.259			0.953	0.047	0	6	3
FJ_N06	FJ_S26	Unrelated	Third Degree	9.669			0.947	0.053	0	11	6
FJ_N06	FJ_S27	Unrelated	Third Degree	9.415			0.941	0.059	0	14	6
FJ_N06	FJ_S29	Unrelated	Third Degree	13.647			1	0	0	0	1
FJ_N06	FJ_S30	Unrelated	Third Degree	9.397			0.945	0.055	0	12	3
FJ_N06	FJ_S32	Unrelated	Third Degree	3.919			0.906	0.094	0	21	8
FJ_N06	FJ_S33	Unrelated	Third Degree	7.889			0.94	0.06	0	13	3
FJ_N06	FJ_S34	Unrelated	Third Degree	6.99			0.935	0.065	0	11	4
FJ_N06	FJ_S35	Unrelated	Third Degree	9.25			0.944	0.056	0	12	7
FJ_N06	FJ_S36	Unrelated	Third Degree	9.405			0.951	0.049	0	9	5
FJ_N06	FJ_S37	Unrelated	Third Degree	8.887			1	0	0	0	1
FJ_N06	FJ_S39	Unrelated	Third Degree	5.002			1	0	0	0	1
FJ_N06	FJ_S40	Unrelated	Third Degree	8.748			0.95	0.05	0	8	4
FJ_N06	FJ_S41	Unrelated	Third Degree	10.426			0.963	0.037	0	5	2
FJ_N06	FJ_S42	Unrelated	Third Degree	13.85			1	0	0	0	1
FJ_N06	FJ_S43	Unrelated	Third Degree	5.278			0.943	0.057	0	0	1
FJ_N06	FJ_S44	Unrelated	Third Degree	9.482			0.945	0.055	0	10	5
FJ_N06	FJ_S45	Unrelated	Third Degree	8.908			0.948	0.052	0	9	4
FJ_N06	FJ_S46	Unrelated	Third Degree	11.341			0.966	0.034	0	4	3
FJ_N06	FJ_S47	Unrelated	Third Degree	9.929			0.954	0.046	0	7	4
FJ_N06	FJ_S49	Unrelated	Third Degree	10.264			0.962	0.038	0	8	3
FJ_N07	FJ_N10	Unrelated	Third Degree	7.578			0.955	0.045	0	4	2
FJ_N07	FJ_N11	Unrelated	Third Degree	4.48			0.904	0.096	0	25	6
FJ_N07	FJ_N12	Unrelated	Third Degree	0.631			0.823	0.177	0	42	9
FJ_N07	FJ_N15	Unrelated	Third Degree	2.277			0.85	0.15	0	44	10
FJ_N07	FJ_N16	Unrelated	Third Degree	10.669			0.954	0.046	0	10	4
FJ_N07	FJ_N17	Unrelated	Third Degree	4.955			0.901	0.099	0	22	6
FJ_N07	FJ_S01	Unrelated	Third Degree	8.368			0.931	0.069	0	16	6
FJ_N07	FJ_S02	Unrelated	Third Degree	8.425			0.946	0.054	0	8	3
FJ_N07	FJ_S03	Unrelated	Third Degree	4.447			0.892	0.108	0	32	8
FJ_N07	FJ_S04	Unrelated	Third Degree	12.318			1	0	0	0	1
FJ_N07	FJ_S05	Unrelated	Third Degree	7.466			0.929	0.071	0	15	6
FJ_N07	FJ_S06	Unrelated	Third Degree	3.703			0.88	0.12	0	32	9
FJ_N07	FJ_S08	Unrelated	Third Degree	4.834			0.89	0.11	0	24	9
FJ_N07	FJ_S09	Unrelated	Third Degree	9.838			0.956	0.044	0	9	4
FJ_N07	FJ_S10	Unrelated	Third Degree	4.174			0.931	0.069	0	2	1
FJ_N07	FJ_S11	Unrelated	Third Degree	5.995			0.918	0.082	0	16	6
FJ_N07	FJ_S12	Unrelated	Third Degree	5.921			0.916	0.084	0	19	6
FJ_N07	FJ_S13	Unrelated	Third Degree	10.261			1	0	0	0	1
FJ_N07	FJ_S14	Unrelated	Third Degree	8.815			0.94	0.06	0	13	7
FJ_N07	FJ_S16	Unrelated	Third Degree	4.826			0.9	0.1	0	26	8
FJ_N07	FJ_S15	Unrelated	Third Degree	9.613			1	0	0	0	1
FJ_N07	FJ_S17	Unrelated	Third Degree	10.145			1	0	0	0	1
FJ_N07	FJ_S18	Unrelated	Third Degree	4.827			0.904	0.096	0	23	8
FJ_N07	FJ_S19	Unrelated	Third Degree	6.661			0.948	0.052	0	0	1
FJ_N07	FJ_S20	Unrelated	Third Degree	8.723			0.942	0.058	0	10	5
FJ_N07	FJ_S21	Unrelated	Third Degree	10.173			0.954	0.046	0	10	4
FJ_N07	FJ_S22	Unrelated	Third Degree	5.323			0.921	0.079	0	12	3
FJ_N07	FJ_S23	Unrelated	Third Degree	7.948			0.939	0.061	0	12	5
FJ_N07	FJ_S24	Unrelated	Third Degree	4.118			0.911	0.089	0	18	4
FJ_N07	FJ_S25	Unrelated	Third Degree	4.89			0.907	0.093	0	18	9
FJ_N07	FJ_S26	Unrelated	Third Degree	9.344			0.951	0.049	0	7	4
FJ_N07	FJ_S27	Unrelated	Third Degree	8.73			0.94	0.06	0	12	6
FJ_N07	FJ_S29	Unrelated	Third Degree	9.363			1	0	0	0	1
FJ_N07	FJ_S30	Unrelated	Third Degree	5.006			0.912	0.088	0	19	8
FJ_N07	FJ_S32	Unrelated	Third Degree	6.732			0.921	0.079	0	18	7
FJ_N07	FJ_S33	Unrelated	Third Degree	6.978			0.928	0.072	0	16	6
FJ_N07	FJ_S34	Unrelated	Third Degree	6.335			0.919	0.081	0	19	7
FJ_N07	FJ_S35	Unrelated	Third Degree	9.325			0.949	0.051	0	12	5
FJ_N07	FJ_S36	Unrelated	Third Degree	10.627			0.956	0.044	0	8	6
FJ_N07	FJ_S37	Unrelated	Third Degree	6.521			0.946	0.054	0	0	1
FJ_N07	FJ_S39	Unrelated	Third Degree	8.843			1	0	0	0	1
FJ_N07	FJ_S40	Unrelated	Third Degree	8.079			0.942	0.058	0	8	4
FJ_N07	FJ_S41	Unrelated	Third Degree	9.645			0.957	0.043	0	5	3
FJ_N07	FJ_S42	Unrelated	Third Degree	10.061			0.951	0.049	0	8	4
FJ_N07	FJ_S43	Unrelated	Third Degree	1.587			0.868	0.132	0	12	3
FJ_N07	FJ_S44	Unrelated	Third Degree	2.772			0.856	0.144	0	36	12
FJ_N07	FJ_S45	Unrelated	Third Degree	8.867			0.937	0.063	0	14	7
FJ_N07	FJ_S46	Unrelated	Third Degree	6.665			0.934	0.066	0	18	7
FJ_N07	FJ_S47	Unrelated	Third Degree	7.221			0.936	0.064	0	10	3
FJ_N07	FJ_S49	Unrelated	Third Degree	9.571			0.951	0.049	0	9	5
FJ_N07	FJ_S51	Unrelated	Third Degree	2.183			0.86	0.14	0	21	3
FJ_N07	FJ_S52	Unrelated	Third Degree	7.902			0.935	0.065	0	14	7
FJ_N10	FJ_N11	Unrelated	Third Degree	4.189			0.895	0.105	0	23	8
FJ_N10	FJ_N12	Unrelated	Third Degree	8.163			0.945	0.055	0	7	3
FJ_N10	FJ_N13	Unrelated	Third Degree	8.855			0.952	0.048	0	8	3
FJ_N10	FJ_N15	Unrelated	Third Degree	5.727			0.92	0.08	0	17	5
FJ_N10	FJ_N16	Unrelated	Third Degree	9.371			0.958	0.042	0	5	2
FJ_N10	FJ_N17	Unrelated	Third Degree	6.924			0.929	0.071	0	8	4
FJ_N10	FJ_S01	Unrelated	Third Degree	9.355			0.952	0.048	0	10	4
FJ_N10	FJ_S02	Unrelated	Third Degree	9.29			0.952	0.048	0	11	2
FJ_N10	FJ_S03	Unrelated	Third Degree	7.277			0.93	0.07	0	17	5
FJ_N10	FJ_S04	Unrelated	Third Degree	12.826			1	0	0	0	1
FJ_N10	FJ_S05	Unrelated	Third Degree	8.169			0.944	0.056	0	13	7
FJ_N10	FJ_S06	Unrelated	Third Degree	9.042			0.939	0.061	0	18	9
FJ_N10	FJ_S08	Unrelated	Third Degree	5.803			0.925	0.075	0	11	5
FJ_N10	FJ_S09	Unrelated	Third Degree	8.479			0.95	0.05	0	11	4
FJ_N10	FJ_S10	Unrelated	Third Degree	1.469			0.849	0.151	0	23	3
FJ_N10	FJ_S11	Unrelated	Third Degree	7.897			0.939	0.061	0	11	5
FJ_N10	FJ_S12	Unrelated	Third Degree	8.234			0.952	0.048	0	4	2
FJ_N10	FJ_S13	Unrelated	Third Degree	8.441			1	0	0	0	1
FJ_N10	FJ_S14	Unrelated	Third Degree	9.552			0.955	0.045	0	7	2
FJ_N10	FJ_S16	Unrelated	Third Degree	8.224			0.932	0.068	0	13	6
FJ_N10	FJ_S15	Unrelated	Third Degree	1.664			0.935	0.065	0	0	1
FJ_N10	FJ_S17	Unrelated	Third Degree	6.182			0.934	0.066	0	6	3
FJ_N10	FJ_S18	Unrelated	Third Degree	10.558			0.966	0.034	0	4	2
FJ_N10	FJ_S19	Unrelated	Third Degree	4.628			1	0	0	0	1
FJ_N10	FJ_S20	Unrelated	Third Degree	6.923			0.932	0.068	0	16	6
FJ_N10	FJ_S21	Unrelated	Third Degree	9.091			0.952	0.048	0	10	3
FJ_N10	FJ_S22	Unrelated	Third Degree	2.644			0.933	0.067	0	0	1
FJ_N10	FJ_S23	Unrelated	Third Degree	9.67			0.965	0.035	0	4	2
FJ_N10	FJ_S24	Unrelated	Third Degree	3.522			0.883	0.117	0	30	4
FJ_N10	FJ_S25	Unrelated	Third Degree	8.259			0.949	0.051	0	6	2
FJ_N10	FJ_S26	Unrelated	Third Degree	10.157			1	0	0	0	1
FJ_N10	FJ_S27	Unrelated	Third Degree	10.119			0.964	0.036	0	6	3
FJ_N10	FJ_S29	Unrelated	Third Degree	11.514			1	0	0	0	1
FJ_N10	FJ_S30	Unrelated	Third Degree	7.624			0.941	0.059	0	13	5
FJ_N10	FJ_S32	Unrelated	Third Degree	8.163			0.945	0.055	0	7	4
FJ_N10	FJ_S33	Unrelated	Third Degree	5.425			0.919	0.081	0	8	3
FJ_N10	FJ_S34	Unrelated	Third Degree	9.589			0.958	0.042	0	8	3
FJ_N10	FJ_S35	Unrelated	Third Degree	9.435			0.964	0.036	0	7	3
FJ_N10	FJ_S36	Unrelated	Third Degree	7.855			0.938	0.062	0	6	2
FJ_N10	FJ_S37	Unrelated	Third Degree	2.792			0.938	0.062	0	0	1
FJ_N10	FJ_S39	Unrelated	Third Degree	3.574			1	0	0	0	1
FJ_N10	FJ_S40	Unrelated	Third Degree	13.121			1	0	0	0	1
FJ_N10	FJ_S41	Unrelated	Third Degree	7.358			0.938	0.062	0	13	5
FJ_N10	FJ_S42	Unrelated	Third Degree	10.377			0.96	0.04	0	5	2
FJ_N10	FJ_S43	Unrelated	Third Degree	2.349			0.876	0.124	0	13	2
FJ_N10	FJ_S44	Unrelated	Third Degree	10.105			0.966	0.034	0	3	2
FJ_N10	FJ_S45	Unrelated	Third Degree	11.437			0.963	0.037	0	11	6
FJ_N10	FJ_S46	Unrelated	Third Degree	9.59			0.963	0.037	0	7	5
FJ_N10	FJ_S47	Unrelated	Third Degree	7.887			0.946	0.054	0	8	4
FJ_N10	FJ_S49	Unrelated	Third Degree	7.899			0.942	0.058	0	14	5
FJ_N10	FJ_S51	Unrelated	Third Degree	4.407			0.921	0.079	0	14	2
FJ_N10	FJ_S52	Unrelated	Third Degree	9.795			0.966	0.034	0	4	2
FJ_N11	FJ_N15	Unrelated	Third Degree	10.518			0.96	0.04	0	6	2
FJ_N11	FJ_N16	Unrelated	Third Degree	11.35			1	0	0	0	1
FJ_N11	FJ_N17	Unrelated	Third Degree	4.141			0.899	0.101	0	19	7
FJ_N11	FJ_S01	Unrelated	Third Degree	9.432			0.963	0.037	0	4	2
FJ_N11	FJ_S02	Unrelated	Third Degree	9.578			0.958	0.042	0	8	4
FJ_N11	FJ_S03	Unrelated	Third Degree	6.437			0.927	0.073	0	15	7
FJ_N11	FJ_S04	Unrelated	Third Degree	15.702			1	0	0	0	1
FJ_N11	FJ_S05	Unrelated	Third Degree	8.581			0.941	0.059	0	11	5
FJ_N11	FJ_S06	Unrelated	Third Degree	7.211			0.938	0.062	0	13	4
FJ_N11	FJ_S08	Unrelated	Third Degree	10.556			0.966	0.034	0	4	3
FJ_N11	FJ_S09	Unrelated	Third Degree	6.915			0.934	0.066	0	13	6
FJ_N11	FJ_S10	Unrelated	Third Degree	2.611			0.879	0.121	0	8	2
FJ_N11	FJ_S11	Unrelated	Third Degree	8.867			0.95	0.05	0	5	4
FJ_N11	FJ_S12	Unrelated	Third Degree	9.001			0.942	0.058	0	16	6
FJ_N11	FJ_S13	Unrelated	Third Degree	8.991			0.962	0.038	0	3	1
FJ_N11	FJ_S14	Unrelated	Third Degree	9.019			0.947	0.053	0	10	5
FJ_N11	FJ_S16	Unrelated	Third Degree	5.273			0.901	0.099	0	25	7
FJ_N11	FJ_S15	Unrelated	Third Degree	8.828			1	0	0	0	1
FJ_N11	FJ_S17	Unrelated	Third Degree	9.877			0.957	0.043	0	6	2
FJ_N11	FJ_S18	Unrelated	Third Degree	7.831			0.94	0.06	0	15	4
FJ_N11	FJ_S19	Unrelated	Third Degree	11.128			1	0	0	0	1
FJ_N11	FJ_S20	Unrelated	Third Degree	7.976			0.932	0.068	0	17	8
FJ_N11	FJ_S21	Unrelated	Third Degree	11.311			0.968	0.032	0	7	3
FJ_N11	FJ_S22	Unrelated	Third Degree	9.423			1	0	0	0	1
FJ_N11	FJ_S23	Unrelated	Third Degree	7.34			0.932	0.068	0	15	7
FJ_N11	FJ_S24	Unrelated	Third Degree	2.327			0.865	0.135	0	27	5
FJ_N11	FJ_S25	Unrelated	Third Degree	6.609			0.929	0.071	0	18	8
FJ_N11	FJ_S26	Unrelated	Third Degree	4.646			0.905	0.095	0	22	8
FJ_N11	FJ_S27	Unrelated	Third Degree	9.705			0.962	0.038	0	6	3
FJ_N11	FJ_S29	Unrelated	Third Degree	12.749			1	0	0	0	1
FJ_N11	FJ_S30	Unrelated	Third Degree	5.381			0.929	0.071	0	12	5
FJ_N11	FJ_S32	Unrelated	Third Degree	6.851			0.926	0.074	0	17	6
FJ_N11	FJ_S33	Unrelated	Third Degree	11.98			1	0	0	0	1
FJ_N11	FJ_S34	Unrelated	Third Degree	4.664			0.903	0.097	0	22	7
FJ_N11	FJ_S35	Unrelated	Third Degree	8.634			0.941	0.059	0	12	5
FJ_N11	FJ_S36	Unrelated	Third Degree	6.843			0.927	0.073	0	16	7
FJ_N11	FJ_S37	Unrelated	Third Degree	5.06			0.945	0.055	0	0	1
FJ_N11	FJ_S39	Unrelated	Third Degree	10.871			1	0	0	0	1
FJ_N11	FJ_S40	Unrelated	Third Degree	10.019			0.954	0.046	0	5	3
FJ_N11	FJ_S41	Unrelated	Third Degree	8.974			0.958	0.042	0	7	4
FJ_N11	FJ_S42	Unrelated	Third Degree	8.898			0.943	0.057	0	13	6
FJ_N11	FJ_S43	Unrelated	Third Degree	3.689			0.924	0.076	0	1	1
FJ_N11	FJ_S44	Unrelated	Third Degree	5.985			0.92	0.08	0	18	11
FJ_N11	FJ_S45	Unrelated	Third Degree	8.253			0.939	0.061	0	10	5
FJ_N11	FJ_S46	Unrelated	Third Degree	8.029			0.952	0.048	0	11	5
FJ_N11	FJ_S47	Unrelated	Third Degree	9.974			0.953	0.047	0	10	4
FJ_N11	FJ_S49	Unrelated	Third Degree	7.833			0.939	0.061	0	13	6
FJ_N11	FJ_S51	Unrelated	Third Degree	5.304			0.923	0.077	0	10	1
FJ_N11	FJ_S52	Unrelated	Third Degree	10.49			0.953	0.047	0	10	6
FJ_N12	FJ_N15	Unrelated	Third Degree	6.666			0.92	0.08	0	20	7
FJ_N12	FJ_N16	Unrelated	Third Degree	11.686			0.978	0.022	0	1	1
FJ_N12	FJ_N17	Unrelated	Third Degree	1.255			0.825	0.175	0	46	10
FJ_N12	FJ_S01	Unrelated	Third Degree	10.445			0.961	0.039	0	8	3
FJ_N12	FJ_S02	Unrelated	Third Degree	11.33			1	0	0	0	1
FJ_N12	FJ_S03	Unrelated	Third Degree	9.663			0.943	0.057	0	13	5
FJ_N12	FJ_S04	Unrelated	Third Degree	16.098			1	0	0	0	1
FJ_N12	FJ_S05	Unrelated	Third Degree	9.87			0.954	0.046	0	11	4
FJ_N12	FJ_S06	Unrelated	Third Degree	11.59			1	0	0	0	1
FJ_N12	FJ_S08	Unrelated	Third Degree	8.825			0.945	0.055	0	10	6
FJ_N12	FJ_S09	Unrelated	Third Degree	6.315			0.918	0.082	0	19	4
FJ_N12	FJ_S10	Unrelated	Third Degree	4.331			0.923	0.077	0	7	2
FJ_N12	FJ_S11	Unrelated	Third Degree	8.477			0.947	0.053	0	7	4
FJ_N12	FJ_S12	Unrelated	Third Degree	10.169			0.954	0.046	0	7	3
FJ_N12	FJ_S13	Unrelated	Third Degree	7.927			0.944	0.056	0	7	2
FJ_N12	FJ_S14	Unrelated	Third Degree	8.847			0.937	0.063	0	12	7
FJ_N12	FJ_S16	Unrelated	Third Degree	6.7			0.91	0.09	0	23	7
FJ_N12	FJ_S15	Unrelated	Third Degree	6.423			1	0	0	0	1
FJ_N12	FJ_S17	Unrelated	Third Degree	9.232			0.966	0.034	0	2	1
FJ_N12	FJ_S18	Unrelated	Third Degree	10.011			0.955	0.045	0	6	4
FJ_N12	FJ_S19	Unrelated	Third Degree	9.061			1	0	0	0	1
FJ_N12	FJ_S20	Unrelated	Third Degree	8.649			0.958	0.042	0	5	4
FJ_N12	FJ_S21	Unrelated	Third Degree	11.532			0.97	0.03	0	5	2
FJ_N12	FJ_S22	Unrelated	Third Degree	9.876			1	0	0	0	1
FJ_N12	FJ_S23	Unrelated	Third Degree	3.728			0.907	0.093	0	19	7
FJ_N12	FJ_S24	Unrelated	Third Degree	4.931			0.929	0.071	0	4	1
FJ_N12	FJ_S25	Unrelated	Third Degree	6.97			0.912	0.088	0	22	8
FJ_N12	FJ_S26	Unrelated	Third Degree	5.734			0.907	0.093	0	21	5
FJ_N12	FJ_S27	Unrelated	Third Degree	9.795			0.952	0.048	0	9	4
FJ_N12	FJ_S29	Unrelated	Third Degree	12.604			1	0	0	0	1
FJ_N12	FJ_S30	Unrelated	Third Degree	7.142			0.933	0.067	0	11	5
FJ_N12	FJ_S32	Unrelated	Third Degree	4.264			0.913	0.087	0	17	5
FJ_N12	FJ_S33	Unrelated	Third Degree	10.854			1	0	0	0	1
FJ_N12	FJ_S34	Unrelated	Third Degree	6.731			0.925	0.075	0	15	6
FJ_N12	FJ_S35	Unrelated	Third Degree	11.456			0.971	0.029	0	2	1
FJ_N12	FJ_S36	Unrelated	Third Degree	7.248			0.938	0.062	0	11	3
FJ_N12	FJ_S37	Unrelated	Third Degree	2.211			0.87	0.13	0	13	2
FJ_N12	FJ_S39	Unrelated	Third Degree	10.339			1	0	0	0	1
FJ_N12	FJ_S40	Unrelated	Third Degree	9.316			0.945	0.055	0	9	3
FJ_N12	FJ_S41	Unrelated	Third Degree	9.928			0.967	0.033	0	6	3
FJ_N12	FJ_S42	Unrelated	Third Degree	9.794			0.957	0.043	0	7	3
FJ_N12	FJ_S43	Unrelated	Third Degree	2.872			0.879	0.121	0	6	1
FJ_N12	FJ_S44	Unrelated	Third Degree	3.724			0.876	0.124	0	30	8
FJ_N12	FJ_S45	Unrelated	Third Degree	8.581			0.942	0.058	0	11	3
FJ_N12	FJ_S46	Unrelated	Third Degree	12.556			1	0	0	0	1
FJ_N12	FJ_S47	Unrelated	Third Degree	7.946			0.944	0.056	0	5	2
FJ_N12	FJ_S49	Unrelated	Third Degree	7.064			0.929	0.071	0	20	7
FJ_N12	FJ_S51	Unrelated	Third Degree	7.806			0.948	0.052	0	2	1
FJ_N12	FJ_S52	Unrelated	Third Degree	8.677			0.926	0.074	0	20	6
FJ_N13	FJ_N15	Unrelated	Third Degree	7.269			0.938	0.062	0	11	4
FJ_N13	FJ_N16	Unrelated	Third Degree	15.548			1	0	0	0	1
FJ_N13	FJ_S01	Unrelated	Third Degree	13.762			1	0	0	0	1
FJ_N13	FJ_S02	Unrelated	Third Degree	10.917			0.957	0.043	0	9	4
FJ_N13	FJ_S03	Unrelated	Third Degree	10.589			0.965	0.035	0	6	3
FJ_N13	FJ_S04	Unrelated	Third Degree	15.889			1	0	0	0	1
FJ_N13	FJ_S05	Unrelated	Third Degree	9.493			0.95	0.05	0	9	2
FJ_N13	FJ_S06	Unrelated	Third Degree	10.582			1	0	0	0	1
FJ_N13	FJ_S08	Unrelated	Third Degree	9.57			0.956	0.044	0	4	4
FJ_N13	FJ_S09	Unrelated	Third Degree	8.147			0.947	0.053	0	12	4
FJ_N13	FJ_S10	Unrelated	Third Degree	8.538			1	0	0	0	1
FJ_N13	FJ_S11	Unrelated	Third Degree	7.631			0.941	0.059	0	14	5
FJ_N13	FJ_S12	Unrelated	Third Degree	7.491			0.928	0.072	0	18	6
FJ_N13	FJ_S13	Unrelated	Third Degree	8.366			0.956	0.044	0	5	3
FJ_N13	FJ_S14	Unrelated	Third Degree	9.976			0.956	0.044	0	4	2
FJ_N13	FJ_S16	Unrelated	Third Degree	9.832			0.95	0.05	0	7	4
FJ_N13	FJ_S15	Unrelated	Third Degree	9.805			1	0	0	0	1
FJ_N13	FJ_S17	Unrelated	Third Degree	8.284			0.947	0.053	0	12	5
FJ_N13	FJ_S18	Unrelated	Third Degree	8.746			0.94	0.06	0	17	6
FJ_N13	FJ_S19	Unrelated	Third Degree	9.114			1	0	0	0	1
FJ_N13	FJ_S20	Unrelated	Third Degree	7.238			0.941	0.059	0	10	6
FJ_N13	FJ_S21	Unrelated	Third Degree	9.148			0.947	0.053	0	13	4
FJ_N13	FJ_S22	Unrelated	Third Degree	10.626			1	0	0	0	1
FJ_N13	FJ_S23	Unrelated	Third Degree	4.519			0.92	0.08	0	15	6
FJ_N13	FJ_S24	Unrelated	Third Degree	3.107			0.88	0.12	0	22	5
FJ_N13	FJ_S25	Unrelated	Third Degree	8.022			0.941	0.059	0	9	6
FJ_N13	FJ_S26	Unrelated	Third Degree	7.998			0.938	0.062	0	11	4
FJ_N13	FJ_S27	Unrelated	Third Degree	10.13			0.964	0.036	0	5	2
FJ_N13	FJ_S29	Unrelated	Third Degree	11.433			1	0	0	0	1
FJ_N13	FJ_S30	Unrelated	Third Degree	8.651			0.942	0.058	0	10	5
FJ_N13	FJ_S32	Unrelated	Third Degree	8.999			0.953	0.047	0	6	3
FJ_N13	FJ_S33	Unrelated	Third Degree	10.408			0.967	0.033	0	3	1
FJ_N13	FJ_S34	Unrelated	Third Degree	5.171			0.917	0.083	0	19	5
FJ_N13	FJ_S35	Unrelated	Third Degree	9.012			0.958	0.042	0	5	4
FJ_N13	FJ_S36	Unrelated	Third Degree	6.832			0.938	0.062	0	13	5
FJ_N13	FJ_S37	Unrelated	Third Degree	7.612			1	0	0	0	1
FJ_N13	FJ_S39	Unrelated	Third Degree	11.723			1	0	0	0	1
FJ_N13	FJ_S40	Unrelated	Third Degree	9.157			0.945	0.055	0	10	3
FJ_N13	FJ_S41	Unrelated	Third Degree	9.252			0.953	0.047	0	10	3
FJ_N13	FJ_S42	Unrelated	Third Degree	10.203			0.961	0.039	0	7	2
FJ_N13	FJ_S43	Unrelated	Third Degree	4.931			1	0	0	0	1
FJ_N13	FJ_S44	Unrelated	Third Degree	11.262			0.964	0.036	0	3	2
FJ_N13	FJ_S45	Unrelated	Third Degree	9.728			0.954	0.046	0	7	4
FJ_N13	FJ_S46	Unrelated	Third Degree	10.705			0.979	0.021	0	2	1
FJ_N13	FJ_S47	Unrelated	Third Degree	9.675			0.962	0.038	0	4	3
FJ_N13	FJ_S49	Unrelated	Third Degree	10.515			0.968	0.032	0	4	3
FJ_N13	FJ_S51	Unrelated	Third Degree	7.464			0.95	0.05	0	6	3
FJ_N13	FJ_S52	Unrelated	Third Degree	8.169			0.949	0.051	0	5	3
FJ_N15	FJ_N16	Unrelated	Third Degree	12.626			1	0	0	0	1
FJ_N15	FJ_S01	Unrelated	Third Degree	10.232			0.968	0.032	0	5	2
FJ_N15	FJ_S02	Unrelated	Third Degree	8.453			0.944	0.056	0	13	5
FJ_N15	FJ_S03	Unrelated	Third Degree	6.69			0.923	0.077	0	16	5
FJ_N15	FJ_S04	Unrelated	Third Degree	15.214			1	0	0	0	1
FJ_N15	FJ_S05	Unrelated	Third Degree	8.117			0.946	0.054	0	9	5
FJ_N15	FJ_S06	Unrelated	Third Degree	8.95			0.941	0.059	0	16	8
FJ_N15	FJ_S08	Unrelated	Third Degree	10.982			0.949	0.051	0	9	5
FJ_N15	FJ_S09	Unrelated	Third Degree	10.563			0.952	0.048	0	12	5
FJ_N15	FJ_S10	Unrelated	Third Degree	4.344			0.929	0.071	0	2	1
FJ_N15	FJ_S11	Unrelated	Third Degree	7.364			0.924	0.076	0	18	5
FJ_N15	FJ_S12	Unrelated	Third Degree	10.477			0.951	0.049	0	14	5
FJ_N15	FJ_S13	Unrelated	Third Degree	8.436			0.944	0.056	0	10	3
FJ_N15	FJ_S14	Unrelated	Third Degree	7.494			0.937	0.063	0	13	4
FJ_N15	FJ_S16	Unrelated	Third Degree	7.39			0.909	0.091	0	21	5
FJ_N15	FJ_S15	Unrelated	Third Degree	9.936			1	0	0	0	1
FJ_N15	FJ_S17	Unrelated	Third Degree	6.764			0.938	0.062	0	7	3
FJ_N15	FJ_S18	Unrelated	Third Degree	9.47			0.957	0.043	0	9	3
FJ_N15	FJ_S19	Unrelated	Third Degree	8.766			1	0	0	0	1
FJ_N15	FJ_S20	Unrelated	Third Degree	5.845			0.938	0.062	0	6	4
FJ_N15	FJ_S21	Unrelated	Third Degree	9.388			0.951	0.049	0	11	3
FJ_N15	FJ_S22	Unrelated	Third Degree	11.299			1	0	0	0	1
FJ_N15	FJ_S23	Unrelated	Third Degree	11.064			0.969	0.031	0	4	2
FJ_N15	FJ_S24	Unrelated	Third Degree	6.061			0.942	0.058	0	0	1
FJ_N15	FJ_S25	Unrelated	Third Degree	6.984			0.917	0.083	0	22	7
FJ_N15	FJ_S26	Unrelated	Third Degree	7.854			0.938	0.062	0	14	5
FJ_N15	FJ_S27	Unrelated	Third Degree	12.353			1	0	0	0	1
FJ_N15	FJ_S29	Unrelated	Third Degree	14.565			1	0	0	0	1
FJ_N15	FJ_S30	Unrelated	Third Degree	8.342			0.936	0.064	0	9	4
FJ_N15	FJ_S32	Unrelated	Third Degree	7.001			0.922	0.078	0	13	5
FJ_N15	FJ_S33	Unrelated	Third Degree	7.915			0.938	0.062	0	12	3
FJ_N15	FJ_S34	Unrelated	Third Degree	9.667			0.95	0.05	0	7	3
FJ_N15	FJ_S35	Unrelated	Third Degree	8.17			0.941	0.059	0	8	4
FJ_N15	FJ_S36	Unrelated	Third Degree	10.314			0.962	0.038	0	6	2
FJ_N15	FJ_S37	Unrelated	Third Degree	3.857			0.932	0.068	0	0	1
FJ_N15	FJ_S39	Unrelated	Third Degree	9.278			1	0	0	0	1
FJ_N15	FJ_S40	Unrelated	Third Degree	7.56			0.935	0.065	0	10	3
FJ_N15	FJ_S41	Unrelated	Third Degree	8.923			0.94	0.06	0	14	4
FJ_N15	FJ_S42	Unrelated	Third Degree	10.093			0.956	0.044	0	7	3
FJ_N15	FJ_S43	Unrelated	Third Degree	8.832			1	0	0	0	1
FJ_N15	FJ_S44	Unrelated	Third Degree	6.936			0.932	0.068	0	14	4
FJ_N15	FJ_S45	Unrelated	Third Degree	8.354			0.95	0.05	0	6	3
FJ_N15	FJ_S46	Unrelated	Third Degree	8.175			0.95	0.05	0	6	3
FJ_N15	FJ_S47	Unrelated	Third Degree	4.659			0.906	0.094	0	22	9
FJ_N15	FJ_S49	Unrelated	Third Degree	12.246			0.97	0.03	0	5	2
FJ_N15	FJ_S51	Unrelated	Third Degree	7.963			0.954	0.046	0	4	1
FJ_N15	FJ_S52	Unrelated	Third Degree	10.688			0.961	0.039	0	8	4
FJ_N16	FJ_N17	Unrelated	Third Degree	9.852			0.946	0.054	0	12	5
FJ_N16	FJ_S01	Unrelated	Third Degree	9.04			0.946	0.054	0	10	4
FJ_N16	FJ_S02	Unrelated	Third Degree	7.809			0.933	0.067	0	14	5
FJ_N16	FJ_S03	Unrelated	Third Degree	9.608			0.956	0.044	0	8	3
FJ_N16	FJ_S04	Unrelated	Third Degree	16.166			1	0	0	0	1
FJ_N16	FJ_S05	Unrelated	Third Degree	11.81			0.976	0.024	0	2	1
FJ_N16	FJ_S06	Unrelated	Third Degree	10.98			0.961	0.039	0	8	4
FJ_N16	FJ_S08	Unrelated	Third Degree	10.541			0.966	0.034	0	6	4
FJ_N16	FJ_S09	Unrelated	Third Degree	8.311			0.942	0.058	0	14	5
FJ_N16	FJ_S10	Unrelated	Third Degree	7.123			1	0	0	0	1
FJ_N16	FJ_S11	Unrelated	Third Degree	9.612			0.953	0.047	0	7	4
FJ_N16	FJ_S12	Unrelated	Third Degree	9.429			0.957	0.043	0	10	4
FJ_N16	FJ_S13	Unrelated	Third Degree	5.119			0.934	0.066	0	6	3
FJ_N16	FJ_S14	Unrelated	Third Degree	10.195			0.96	0.04	0	6	3
FJ_N16	FJ_S16	Unrelated	Third Degree	10.879			0.969	0.031	0	3	2
FJ_N16	FJ_S15	Unrelated	Third Degree	9.087			1	0	0	0	1
FJ_N16	FJ_S17	Unrelated	Third Degree	7.997			0.935	0.065	0	13	3
FJ_N16	FJ_S18	Unrelated	Third Degree	10.451			0.957	0.043	0	10	6
FJ_N16	FJ_S19	Unrelated	Third Degree	10.254			1	0	0	0	1
FJ_N16	FJ_S20	Unrelated	Third Degree	8.458			0.944	0.056	0	8	3
FJ_N16	FJ_S21	Unrelated	Third Degree	11.532			0.971	0.029	0	5	2
FJ_N16	FJ_S22	Unrelated	Third Degree	8.437			1	0	0	0	1
FJ_N16	FJ_S23	Unrelated	Third Degree	8.717			0.943	0.057	0	11	5
FJ_N16	FJ_S24	Unrelated	Third Degree	4.688			0.932	0.068	0	0	1
FJ_N16	FJ_S25	Unrelated	Third Degree	9.079			0.944	0.056	0	15	6
FJ_N16	FJ_S26	Unrelated	Third Degree	9.425			0.96	0.04	0	5	5
FJ_N16	FJ_S27	Unrelated	Third Degree	11.065			0.967	0.033	0	3	2
FJ_N16	FJ_S29	Unrelated	Third Degree	10.154			1	0	0	0	1
FJ_N16	FJ_S30	Unrelated	Third Degree	5.106			0.906	0.094	0	25	7
FJ_N16	FJ_S32	Unrelated	Third Degree	9.3			0.947	0.053	0	7	4
FJ_N16	FJ_S33	Unrelated	Third Degree	8.258			0.951	0.049	0	4	2
FJ_N16	FJ_S34	Unrelated	Third Degree	7.19			0.919	0.081	0	21	7
FJ_N16	FJ_S35	Unrelated	Third Degree	11.463			0.964	0.036	0	8	3
FJ_N16	FJ_S36	Unrelated	Third Degree	12.145			0.961	0.039	0	9	5
FJ_N16	FJ_S37	Unrelated	Third Degree	10.274			1	0	0	0	1
FJ_N16	FJ_S39	Unrelated	Third Degree	9.111			1	0	0	0	1
FJ_N16	FJ_S40	Unrelated	Third Degree	14.242			1	0	0	0	1
FJ_N16	FJ_S41	Unrelated	Third Degree	11.227			0.968	0.032	0	6	4
FJ_N16	FJ_S42	Unrelated	Third Degree	9.672			0.942	0.058	0	14	5
FJ_N16	FJ_S43	Unrelated	Third Degree	7.84			1	0	0	0	1
FJ_N16	FJ_S44	Unrelated	Third Degree	8.601			0.942	0.058	0	16	7
FJ_N16	FJ_S45	Unrelated	Third Degree	10.307			0.951	0.049	0	7	4
FJ_N16	FJ_S46	Unrelated	Third Degree	8.792			0.937	0.063	0	12	6
FJ_N16	FJ_S47	Unrelated	Third Degree	7.792			0.922	0.078	0	17	7
FJ_N16	FJ_S49	Unrelated	Third Degree	12.138			0.971	0.029	0	8	4
FJ_N16	FJ_S51	Unrelated	Third Degree	10.904			1	0	0	0	1
FJ_N16	FJ_S52	Unrelated	Third Degree	13.225			1	0	0	0	1
FJ_N17	FJ_S01	Unrelated	Third Degree	8.359			0.935	0.065	0	11	7
FJ_N17	FJ_S02	Unrelated	Third Degree	9.303			0.947	0.053	0	9	3
FJ_N17	FJ_S03	Unrelated	Third Degree	7.523			0.939	0.061	0	12	5
FJ_N17	FJ_S04	Unrelated	Third Degree	14.451			1	0	0	0	1
FJ_N17	FJ_S05	Unrelated	Third Degree	2.515			0.878	0.122	0	25	7
FJ_N17	FJ_S06	Unrelated	Third Degree	8.864			0.938	0.062	0	14	4
FJ_N17	FJ_S08	Unrelated	Third Degree	9.906			0.951	0.049	0	11	5
FJ_N17	FJ_S09	Unrelated	Third Degree	5.646			0.902	0.098	0	24	9
FJ_N17	FJ_S10	Unrelated	Third Degree	8.803			0.943	0.057	0	10	2
FJ_N17	FJ_S11	Unrelated	Third Degree	5.304			0.916	0.084	0	18	7
FJ_N17	FJ_S12	Unrelated	Third Degree	6.684			0.909	0.091	0	23	8
FJ_N17	FJ_S13	Unrelated	Third Degree	9.478			0.951	0.049	0	12	5
FJ_N17	FJ_S14	Unrelated	Third Degree	9.921			0.955	0.045	0	8	4
FJ_N17	FJ_S16	Unrelated	Third Degree	2.6			0.836	0.164	0	47	13
FJ_N17	FJ_S15	Unrelated	Third Degree	11.818			1	0	0	0	1
FJ_N17	FJ_S17	Unrelated	Third Degree	9.761			0.958	0.042	0	5	4
FJ_N17	FJ_S18	Unrelated	Third Degree	7.551			0.934	0.066	0	13	5
FJ_N17	FJ_S19	Unrelated	Third Degree	11.524			1	0	0	0	1
FJ_N17	FJ_S20	Unrelated	Third Degree	1.341			0.812	0.188	0	53	12
FJ_N17	FJ_S21	Unrelated	Third Degree	9.767			0.958	0.042	0	11	4
FJ_N17	FJ_S22	Unrelated	Third Degree	9.06			0.948	0.052	0	10	3
FJ_N17	FJ_S23	Unrelated	Third Degree	8.916			0.94	0.06	0	16	7
FJ_N17	FJ_S24	Unrelated	Third Degree	3.751			0.886	0.114	0	24	4
FJ_N17	FJ_S25	Unrelated	Third Degree	6.779			0.909	0.091	0	26	8
FJ_N17	FJ_S26	Unrelated	Third Degree	8.795			0.942	0.058	0	10	6
FJ_N17	FJ_S27	Unrelated	Third Degree	13.737			1	0	0	0	1
FJ_N17	FJ_S29	Unrelated	Third Degree	9.97			0.957	0.043	0	9	1
FJ_N17	FJ_S30	Unrelated	Third Degree	7.818			0.925	0.075	0	21	8
FJ_N17	FJ_S32	Unrelated	Third Degree	6.385			0.913	0.087	0	21	6
FJ_N17	FJ_S33	Unrelated	Third Degree	5.548			0.908	0.092	0	21	6
FJ_N17	FJ_S34	Unrelated	Third Degree	6.793			0.917	0.083	0	15	6
FJ_N17	FJ_S35	Unrelated	Third Degree	9.146			0.93	0.07	0	19	9
FJ_N17	FJ_S36	Unrelated	Third Degree	8.772			0.944	0.056	0	9	5
FJ_N17	FJ_S37	Unrelated	Third Degree	11.552			1	0	0	0	1
FJ_N17	FJ_S39	Unrelated	Third Degree	12.703			1	0	0	0	1
FJ_N17	FJ_S40	Unrelated	Third Degree	2.664			0.847	0.153	0	34	8
FJ_N17	FJ_S41	Unrelated	Third Degree	6.527			0.923	0.077	0	17	6
FJ_N17	FJ_S42	Unrelated	Third Degree	11.195			0.971	0.029	0	2	1
FJ_N17	FJ_S43	Unrelated	Third Degree	7.87			0.952	0.048	0	3	1
FJ_N17	FJ_S44	Unrelated	Third Degree	3.392			0.886	0.114	0	28	8
FJ_N17	FJ_S45	Unrelated	Third Degree	7.531			0.93	0.07	0	20	8
FJ_N17	FJ_S46	Unrelated	Third Degree	7.899			0.941	0.059	0	12	5
FJ_N17	FJ_S47	Unrelated	Third Degree	7.507			0.926	0.074	0	13	6
FJ_N17	FJ_S49	Unrelated	Third Degree	11.797			0.977	0.023	0	2	2
FJ_N17	FJ_S51	Unrelated	Third Degree	9.158			0.953	0.047	0	6	3
FJ_N17	FJ_S52	Unrelated	Third Degree	8.981			0.931	0.069	0	17	8
FJ_S01	FJ_S02	Unrelated	Third Degree	10.407			0.965	0.035	0	8	3
FJ_S01	FJ_S03	Unrelated	Third Degree	7.947			0.938	0.062	0	13	8
FJ_S01	FJ_S04	Unrelated	Third Degree	15.782			1	0	0	0	1
FJ_S01	FJ_S05	Unrelated	Third Degree	6.908			0.925	0.075	0	21	5
FJ_S01	FJ_S06	Unrelated	Third Degree	6.177			0.914	0.086	0	19	6
FJ_S01	FJ_S08	Unrelated	Third Degree	4.784			0.91	0.09	0	17	6
FJ_S01	FJ_S09	Unrelated	Third Degree	9.122			0.942	0.058	0	13	5
FJ_S01	FJ_S10	Unrelated	Third Degree	7.637			0.954	0.046	0	2	1
FJ_S01	FJ_S11	Unrelated	Third Degree	9.39			0.954	0.046	0	3	2
FJ_S01	FJ_S12	Unrelated	Third Degree	8.998			0.95	0.05	0	5	2
FJ_S01	FJ_S13	Unrelated	Third Degree	15.448			1	0	0	0	1
FJ_S01	FJ_S14	Unrelated	Third Degree	10.238			0.96	0.04	0	5	2
FJ_S01	FJ_S16	Unrelated	Third Degree	6.226			0.922	0.078	0	10	4
FJ_S01	FJ_S15	Unrelated	Third Degree	9.038			1	0	0	0	1
FJ_S01	FJ_S17	Unrelated	Third Degree	8.561			0.95	0.05	0	4	2
FJ_S01	FJ_S18	Unrelated	Third Degree	8.871			0.947	0.053	0	9	4
FJ_S01	FJ_S19	Unrelated	Third Degree	8.525			1	0	0	0	1
FJ_S01	FJ_S20	Unrelated	Third Degree	5.76			0.917	0.083	0	15	5
FJ_S01	FJ_S21	Unrelated	Third Degree	9.264			0.951	0.049	0	11	5
FJ_S01	FJ_S22	Unrelated	Third Degree	15.006			1	0	0	0	1
FJ_S01	FJ_S23	Unrelated	Third Degree	8.763			0.947	0.053	0	12	6
FJ_S01	FJ_S24	Unrelated	Third Degree	8.082			0.943	0.057	0	11	3
FJ_S01	FJ_S25	Unrelated	Third Degree	10.318			0.953	0.047	0	11	3
FJ_S01	FJ_S26	Unrelated	Third Degree	11.697			1	0	0	0	1
FJ_S01	FJ_S27	Unrelated	Third Degree	9.113			0.957	0.043	0	4	3
FJ_S01	FJ_S30	Unrelated	Third Degree	9.034			0.951	0.049	0	8	4
FJ_S01	FJ_S32	Unrelated	Third Degree	0.141			0.8	0.2	0	55	14
FJ_S01	FJ_S33	Unrelated	Third Degree	14.212			1	0	0	0	1
FJ_S01	FJ_S34	Unrelated	Third Degree	10.772			0.96	0.04	0	8	4
FJ_S01	FJ_S35	Unrelated	Third Degree	9.115			0.952	0.048	0	4	3
FJ_S01	FJ_S36	Unrelated	Third Degree	8.485			0.944	0.056	0	12	6
FJ_S01	FJ_S37	Unrelated	Third Degree	6.072			0.945	0.055	0	0	1
FJ_S01	FJ_S39	Unrelated	Third Degree	11.65			1	0	0	0	1
FJ_S01	FJ_S40	Unrelated	Third Degree	7.808			0.941	0.059	0	11	5
FJ_S01	FJ_S41	Unrelated	Third Degree	8.749			0.948	0.052	0	9	3
FJ_S01	FJ_S43	Unrelated	Third Degree	4.76			0.937	0.063	0	0	1
FJ_S01	FJ_S44	Unrelated	Third Degree	7.171			0.934	0.066	0	9	3
FJ_S01	FJ_S45	Unrelated	Third Degree	5.336			0.916	0.084	0	18	7
FJ_S01	FJ_S46	Unrelated	Third Degree	10.288			0.963	0.037	0	7	3
FJ_S01	FJ_S47	Unrelated	Third Degree	7.196			0.924	0.076	0	18	5
FJ_S01	FJ_S49	Unrelated	Third Degree	6.809			0.929	0.071	0	11	6
FJ_S01	FJ_S51	Unrelated	Third Degree	4.205			0.912	0.088	0	10	3
FJ_S01	FJ_S52	Unrelated	Third Degree	7.767			0.944	0.056	0	9	4
FJ_S02	FJ_S03	Unrelated	Third Degree	6.729			0.928	0.072	0	13	6
FJ_S02	FJ_S04	Unrelated	Third Degree	16.684			1	0	0	0	1
FJ_S02	FJ_S05	Unrelated	Third Degree	7.71			0.934	0.066	0	12	7
FJ_S02	FJ_S06	Unrelated	Third Degree	6.836			0.927	0.073	0	18	8
FJ_S02	FJ_S08	Unrelated	Third Degree	7.458			0.921	0.079	0	19	7
FJ_S02	FJ_S09	Unrelated	Third Degree	7.587			0.933	0.067	0	13	6
FJ_S02	FJ_S10	Unrelated	Third Degree	7.709			0.947	0.053	0	6	2
FJ_S02	FJ_S11	Unrelated	Third Degree	6.961			0.918	0.082	0	23	8
FJ_S02	FJ_S12	Unrelated	Third Degree	10.285			0.966	0.034	0	6	2
FJ_S02	FJ_S13	Unrelated	Third Degree	12.524			1	0	0	0	1
FJ_S02	FJ_S14	Unrelated	Third Degree	8.454			0.947	0.053	0	9	5
FJ_S02	FJ_S16	Unrelated	Third Degree	5.778			0.907	0.093	0	20	9
FJ_S02	FJ_S15	Unrelated	Third Degree	11.808			1	0	0	0	1
FJ_S02	FJ_S17	Unrelated	Third Degree	6.287			0.924	0.076	0	13	5
FJ_S02	FJ_S18	Unrelated	Third Degree	8.489			0.949	0.051	0	8	4
FJ_S02	FJ_S19	Unrelated	Third Degree	12.015			1	0	0	0	1
FJ_S02	FJ_S20	Unrelated	Third Degree	7.082			0.938	0.062	0	18	6
FJ_S02	FJ_S21	Unrelated	Third Degree	8.478			0.951	0.049	0	10	7
FJ_S02	FJ_S22	Unrelated	Third Degree	2.116			0.873	0.127	0	17	5
FJ_S02	FJ_S23	Unrelated	Third Degree	9.018			0.957	0.043	0	5	3
FJ_S02	FJ_S24	Unrelated	Third Degree	7.136			0.946	0.054	0	3	2
FJ_S02	FJ_S25	Unrelated	Third Degree	6.108			0.92	0.08	0	18	7
FJ_S02	FJ_S26	Unrelated	Third Degree	7.951			0.939	0.061	0	13	6
FJ_S02	FJ_S27	Unrelated	Third Degree	15.14			1	0	0	0	1
FJ_S02	FJ_S29	Unrelated	Third Degree	11.564			0.975	0.025	0	2	2
FJ_S02	FJ_S30	Unrelated	Third Degree	9.267			0.951	0.049	0	8	4
FJ_S02	FJ_S32	Unrelated	Third Degree	7.668			0.936	0.064	0	13	6
FJ_S02	FJ_S33	Unrelated	Third Degree	2.477			0.869	0.131	0	29	6
FJ_S02	FJ_S34	Unrelated	Third Degree	6.066			0.925	0.075	0	17	7
FJ_S02	FJ_S35	Unrelated	Third Degree	11.111			0.96	0.04	0	9	4
FJ_S02	FJ_S36	Unrelated	Third Degree	9.79			0.961	0.039	0	5	3
FJ_S02	FJ_S37	Unrelated	Third Degree	4.138			0.933	0.067	0	2	1
FJ_S02	FJ_S39	Unrelated	Third Degree	12.08			1	0	0	0	1
FJ_S02	FJ_S40	Unrelated	Third Degree	13.465			1	0	0	0	1
FJ_S02	FJ_S41	Unrelated	Third Degree	10.516			0.951	0.049	0	12	7
FJ_S02	FJ_S42	Unrelated	Third Degree	7.512			0.924	0.076	0	21	7
FJ_S02	FJ_S43	Unrelated	Third Degree	9.053			1	0	0	0	1
FJ_S02	FJ_S44	Unrelated	Third Degree	7.873			0.947	0.053	0	9	4
FJ_S02	FJ_S45	Unrelated	Third Degree	8.191			0.946	0.054	0	9	5
FJ_S02	FJ_S46	Unrelated	Third Degree	6.128			0.931	0.069	0	15	7
FJ_S02	FJ_S47	Unrelated	Third Degree	7.46			0.93	0.07	0	19	5
FJ_S02	FJ_S49	Unrelated	Third Degree	9.767			0.955	0.045	0	8	5
FJ_S02	FJ_S51	Unrelated	Third Degree	7.335			0.939	0.061	0	15	3
FJ_S02	FJ_S52	Unrelated	Third Degree	10.342			0.965	0.035	0	8	4
FJ_S03	FJ_S04	Unrelated	Third Degree	15.769			1	0	0	0	1
FJ_S03	FJ_S05	Unrelated	Third Degree	9.506			0.954	0.046	0	9	4
FJ_S03	FJ_S06	Unrelated	Third Degree	5.523			0.894	0.106	0	29	12
FJ_S03	FJ_S09	Unrelated	Third Degree	7.753			0.925	0.075	0	17	4
FJ_S03	FJ_S10	Unrelated	Third Degree	6.13			0.925	0.075	0	13	3
FJ_S03	FJ_S11	Unrelated	Third Degree	7.603			0.923	0.077	0	22	9
FJ_S03	FJ_S12	Unrelated	Third Degree	8.881			0.945	0.055	0	12	5
FJ_S03	FJ_S13	Unrelated	Third Degree	10.184			1	0	0	0	1
FJ_S03	FJ_S15	Unrelated	Third Degree	10.899			1	0	0	0	1
FJ_S03	FJ_S17	Unrelated	Third Degree	7.774			0.932	0.068	0	14	6
FJ_S03	FJ_S18	Unrelated	Third Degree	9.101			0.947	0.053	0	12	3
FJ_S03	FJ_S20	Unrelated	Third Degree	8.34			0.95	0.05	0	6	3
FJ_S03	FJ_S21	Unrelated	Third Degree	7.667			0.928	0.072	0	19	5
FJ_S03	FJ_S23	Unrelated	Third Degree	9.645			0.949	0.051	0	9	3
FJ_S03	FJ_S24	Unrelated	Third Degree	7.193			0.938	0.062	0	9	2
FJ_S03	FJ_S25	Unrelated	Third Degree	8.952			0.939	0.061	0	13	5
FJ_S03	FJ_S26	Unrelated	Third Degree	6.64			0.93	0.07	0	14	6
FJ_S03	FJ_S27	Unrelated	Third Degree	9.12			0.943	0.057	0	8	4
FJ_S03	FJ_S29	Unrelated	Third Degree	12.368			1	0	0	0	1
FJ_S03	FJ_S30	Unrelated	Third Degree	8.274			0.941	0.059	0	11	4
FJ_S03	FJ_S32	Unrelated	Third Degree	2.837			0.861	0.139	0	28	10
FJ_S03	FJ_S34	Unrelated	Third Degree	6.821			0.928	0.072	0	14	6
FJ_S03	FJ_S35	Unrelated	Third Degree	7.659			0.936	0.064	0	12	6
FJ_S03	FJ_S36	Unrelated	Third Degree	8.959			0.935	0.065	0	12	8
FJ_S03	FJ_S37	Unrelated	Third Degree	9.671			1	0	0	0	1
FJ_S03	FJ_S39	Unrelated	Third Degree	10.88			1	0	0	0	1
FJ_S03	FJ_S40	Unrelated	Third Degree	5.807			0.922	0.078	0	16	6
FJ_S03	FJ_S41	Unrelated	Third Degree	8.845			0.939	0.061	0	14	5
FJ_S03	FJ_S42	Unrelated	Third Degree	4.203			0.89	0.11	0	30	9
FJ_S03	FJ_S43	Unrelated	Third Degree	7.363			0.947	0.053	0	4	1
FJ_S03	FJ_S45	Unrelated	Third Degree	5.342			0.914	0.086	0	22	7
FJ_S03	FJ_S46	Unrelated	Third Degree	6.227			0.916	0.084	0	18	6
FJ_S03	FJ_S47	Unrelated	Third Degree	9.329			0.947	0.053	0	8	3
FJ_S03	FJ_S49	Unrelated	Third Degree	8.776			0.95	0.05	0	9	5
FJ_S03	FJ_S51	Unrelated	Third Degree	5.765			0.926	0.074	0	6	2
FJ_S03	FJ_S52	Unrelated	Third Degree	6.078			0.935	0.065	0	13	5
FJ_S04	FJ_S05	Unrelated	Third Degree	0.591			0.84	0.16	0	32	5
FJ_S04	FJ_S06	Unrelated	Third Degree	17.738			1	0	0	0	1
FJ_S04	FJ_S08	Unrelated	Third Degree	16.109			1	0	0	0	1
FJ_S04	FJ_S09	Unrelated	Third Degree	17.318			1	0	0	0	1
FJ_S04	FJ_S10	Unrelated	Third Degree	5.925			1	0	0	0	1
FJ_S04	FJ_S11	Unrelated	Third Degree	19.044			1	0	0	0	1
FJ_S04	FJ_S12	Unrelated	Third Degree	17.179			1	0	0	0	1
FJ_S04	FJ_S13	Unrelated	Third Degree	8.394			1	0	0	0	1
FJ_S04	FJ_S14	Unrelated	Third Degree	18.537			1	0	0	0	1
FJ_S04	FJ_S16	Unrelated	Third Degree	16.524			1	0	0	0	1
FJ_S04	FJ_S15	Unrelated	Third Degree	2.905			1	0	0	0	1
FJ_S04	FJ_S17	Unrelated	Third Degree	11.208			1	0	0	0	1
FJ_S04	FJ_S18	Unrelated	Third Degree	16.737			1	0	0	0	1
FJ_S04	FJ_S19	Unrelated	Third Degree	5.501			1	0	0	0	1
FJ_S04	FJ_S20	Unrelated	Third Degree	15.779			1	0	0	0	1
FJ_S04	FJ_S21	Unrelated	Third Degree	17.874			1	0	0	0	1
FJ_S04	FJ_S22	Unrelated	Third Degree	6.138			1	0	0	0	1
FJ_S04	FJ_S23	Unrelated	Third Degree	13.268			1	0	0	0	1
FJ_S04	FJ_S24	Unrelated	Third Degree	7.921			1	0	0	0	1
FJ_S04	FJ_S25	Unrelated	Third Degree	13.98			1	0	0	0	1
FJ_S04	FJ_S26	Unrelated	Third Degree	17.607			1	0	0	0	1
FJ_S04	FJ_S27	Unrelated	Third Degree	15.155			1	0	0	0	1
FJ_S04	FJ_S29	Unrelated	Third Degree	7.24			1	0	0	0	1
FJ_S04	FJ_S30	Unrelated	Third Degree	16.434			1	0	0	0	1
FJ_S04	FJ_S32	Unrelated	Third Degree	16.044			1	0	0	0	1
FJ_S04	FJ_S33	Unrelated	Third Degree	12.107			1	0	0	0	1
FJ_S04	FJ_S34	Unrelated	Third Degree	16.535			1	0	0	0	1
FJ_S04	FJ_S35	Unrelated	Third Degree	17.517			1	0	0	0	1
FJ_S04	FJ_S36	Unrelated	Third Degree	18.404			1	0	0	0	1
FJ_S04	FJ_S37	Unrelated	Third Degree	2.988			1	0	0	0	1
FJ_S04	FJ_S39	Unrelated	Third Degree	2.088			1	0	0	0	1
FJ_S04	FJ_S40	Unrelated	Third Degree	13.807			1	0	0	0	1
FJ_S04	FJ_S41	Unrelated	Third Degree	16.618			1	0	0	0	1
FJ_S04	FJ_S42	Unrelated	Third Degree	17.244			1	0	0	0	1
FJ_S04	FJ_S43	Unrelated	Third Degree	4.316			1	0	0	0	1
FJ_S04	FJ_S44	Unrelated	Third Degree	16.895			1	0	0	0	1
FJ_S04	FJ_S45	Unrelated	Third Degree	18.177			1	0	0	0	1
FJ_S04	FJ_S46	Unrelated	Third Degree	18.307			1	0	0	0	1
FJ_S04	FJ_S47	Unrelated	Third Degree	16.243			1	0	0	0	1
FJ_S04	FJ_S49	Unrelated	Third Degree	17.336			1	0	0	0	1
FJ_S04	FJ_S51	Unrelated	Third Degree	5.834			1	0	0	0	1
FJ_S04	FJ_S52	Unrelated	Third Degree	16.69			1	0	0	0	1
FJ_S05	FJ_S06	Unrelated	Third Degree	6.654			0.933	0.067	0	15	3
FJ_S05	FJ_S08	Unrelated	Third Degree	4.955			0.892	0.108	0	28	10
FJ_S05	FJ_S09	Unrelated	Third Degree	8.714			0.939	0.061	0	14	6
FJ_S05	FJ_S10	Unrelated	Third Degree	8.318			0.948	0.052	0	7	3
FJ_S05	FJ_S11	Unrelated	Third Degree	5.966			0.925	0.075	0	22	8
FJ_S05	FJ_S12	Unrelated	Third Degree	11.037			1	0	0	0	1
FJ_S05	FJ_S13	Unrelated	Third Degree	10.84			0.967	0.033	0	4	3
FJ_S05	FJ_S14	Unrelated	Third Degree	8.732			0.959	0.041	0	5	3
FJ_S05	FJ_S16	Unrelated	Third Degree	6.941			0.916	0.084	0	19	11
FJ_S05	FJ_S15	Unrelated	Third Degree	14.458			1	0	0	0	1
FJ_S05	FJ_S17	Unrelated	Third Degree	9.004			0.944	0.056	0	13	5
FJ_S05	FJ_S18	Unrelated	Third Degree	2.943			0.879	0.121	0	29	12
FJ_S05	FJ_S19	Unrelated	Third Degree	12.642			1	0	0	0	1
FJ_S05	FJ_S21	Unrelated	Third Degree	9.438			0.96	0.04	0	9	5
FJ_S05	FJ_S22	Unrelated	Third Degree	9.004			0.949	0.051	0	6	3
FJ_S05	FJ_S23	Unrelated	Third Degree	5.854			0.928	0.072	0	10	4
FJ_S05	FJ_S24	Unrelated	Third Degree	7.2			0.936	0.064	0	3	1
FJ_S05	FJ_S25	Unrelated	Third Degree	7.62			0.93	0.07	0	13	4
FJ_S05	FJ_S26	Unrelated	Third Degree	9.825			0.959	0.041	0	8	5
FJ_S05	FJ_S27	Unrelated	Third Degree	12.37			0.977	0.023	0	5	3
FJ_S05	FJ_S29	Unrelated	Third Degree	10.156			0.959	0.041	0	7	3
FJ_S05	FJ_S30	Unrelated	Third Degree	8.988			0.949	0.051	0	12	4
FJ_S05	FJ_S32	Unrelated	Third Degree	6.937			0.927	0.073	0	16	6
FJ_S05	FJ_S33	Unrelated	Third Degree	8.662			0.951	0.049	0	8	6
FJ_S05	FJ_S34	Unrelated	Third Degree	5.25			0.892	0.108	0	28	12
FJ_S05	FJ_S35	Unrelated	Third Degree	10.383			0.959	0.041	0	8	5
FJ_S05	FJ_S36	Unrelated	Third Degree	5.259			0.908	0.092	0	21	9
FJ_S05	FJ_S37	Unrelated	Third Degree	9.317			1	0	0	0	1
FJ_S05	FJ_S39	Unrelated	Third Degree	11.438			1	0	0	0	1
FJ_S05	FJ_S40	Unrelated	Third Degree	9.531			0.956	0.044	0	2	1
FJ_S05	FJ_S41	Unrelated	Third Degree	10.012			0.962	0.038	0	4	3
FJ_S05	FJ_S42	Unrelated	Third Degree	9.95			0.962	0.038	0	6	3
FJ_S05	FJ_S43	Unrelated	Third Degree	4.164			0.925	0.075	0	7	4
FJ_S05	FJ_S44	Unrelated	Third Degree	5.967			0.919	0.081	0	16	7
FJ_S05	FJ_S45	Unrelated	Third Degree	10.535			0.968	0.032	0	4	3
FJ_S05	FJ_S46	Unrelated	Third Degree	7.953			0.938	0.062	0	14	8
FJ_S05	FJ_S47	Unrelated	Third Degree	9.834			0.963	0.037	0	6	5
FJ_S05	FJ_S49	Unrelated	Third Degree	10.99			0.963	0.037	0	7	5
FJ_S05	FJ_S51	Unrelated	Third Degree	5.589			0.923	0.077	0	13	4
FJ_S05	FJ_S52	Unrelated	Third Degree	10.649			0.961	0.039	0	8	5
FJ_S06	FJ_S08	Unrelated	Third Degree	4.776			0.903	0.097	0	25	7
FJ_S06	FJ_S09	Unrelated	Third Degree	7.469			0.925	0.075	0	23	9
FJ_S06	FJ_S10	Unrelated	Third Degree	4.569			0.912	0.088	0	11	2
FJ_S06	FJ_S11	Unrelated	Third Degree	7.788			0.932	0.068	0	14	4
FJ_S06	FJ_S12	Unrelated	Third Degree	5.103			0.909	0.091	0	24	8
FJ_S06	FJ_S13	Unrelated	Third Degree	8.499			0.941	0.059	0	12	5
FJ_S06	FJ_S14	Unrelated	Third Degree	6.763			0.924	0.076	0	14	7
FJ_S06	FJ_S16	Unrelated	Third Degree	10.853			0.969	0.031	0	5	3
FJ_S06	FJ_S15	Unrelated	Third Degree	14.263			1	0	0	0	1
FJ_S06	FJ_S17	Unrelated	Third Degree	4.006			0.891	0.109	0	26	8
FJ_S06	FJ_S18	Unrelated	Third Degree	6.391			0.924	0.076	0	18	7
FJ_S06	FJ_S19	Unrelated	Third Degree	12.234			1	0	0	0	1
FJ_S06	FJ_S20	Unrelated	Third Degree	5.06			0.904	0.096	0	23	6
FJ_S06	FJ_S21	Unrelated	Third Degree	6.584			0.927	0.073	0	13	6
FJ_S06	FJ_S22	Unrelated	Third Degree	9.475			1	0	0	0	1
FJ_S06	FJ_S23	Unrelated	Third Degree	6.63			0.915	0.085	0	21	9
FJ_S06	FJ_S24	Unrelated	Third Degree	1.09			0.855	0.145	0	30	7
FJ_S06	FJ_S25	Unrelated	Third Degree	4.816			0.909	0.091	0	22	9
FJ_S06	FJ_S26	Unrelated	Third Degree	7.221			0.928	0.072	0	14	7
FJ_S06	FJ_S27	Unrelated	Third Degree	8.717			0.946	0.054	0	11	3
FJ_S06	FJ_S29	Unrelated	Third Degree	11.222			0.977	0.023	0	2	2
FJ_S06	FJ_S30	Unrelated	Third Degree	5.176			0.914	0.086	0	16	5
FJ_S06	FJ_S32	Unrelated	Third Degree	2.306			0.857	0.143	0	30	11
FJ_S06	FJ_S33	Unrelated	Third Degree	7.701			0.931	0.069	0	16	7
FJ_S06	FJ_S34	Unrelated	Third Degree	6.803			0.909	0.091	0	21	8
FJ_S06	FJ_S35	Unrelated	Third Degree	10.469			0.953	0.047	0	10	5
FJ_S06	FJ_S36	Unrelated	Third Degree	5.042			0.907	0.093	0	25	10
FJ_S06	FJ_S37	Unrelated	Third Degree	6.098			0.935	0.065	0	4	1
FJ_S06	FJ_S39	Unrelated	Third Degree	11.53			1	0	0	0	1
FJ_S06	FJ_S40	Unrelated	Third Degree	5.152			0.919	0.081	0	12	5
FJ_S06	FJ_S41	Unrelated	Third Degree	10.109			0.945	0.055	0	9	6
FJ_S06	FJ_S42	Unrelated	Third Degree	6.328			0.916	0.084	0	22	10
FJ_S06	FJ_S43	Unrelated	Third Degree	5.183			0.927	0.073	0	4	2
FJ_S06	FJ_S44	Unrelated	Third Degree	7.516			0.92	0.08	0	21	9
FJ_S06	FJ_S45	Unrelated	Third Degree	5.962			0.914	0.086	0	15	10
FJ_S06	FJ_S46	Unrelated	Third Degree	8.4			0.941	0.059	0	10	6
FJ_S06	FJ_S47	Unrelated	Third Degree	6.711			0.906	0.094	0	23	8
FJ_S06	FJ_S49	Unrelated	Third Degree	8.943			0.949	0.051	0	8	5
FJ_S06	FJ_S51	Unrelated	Third Degree	7.461			0.938	0.062	0	7	3
FJ_S06	FJ_S52	Unrelated	Third Degree	10.617			0.961	0.039	0	6	3
FJ_S08	FJ_S09	Unrelated	Third Degree	7.171			0.936	0.064	0	13	4
FJ_S08	FJ_S10	Unrelated	Third Degree	4.437			0.918	0.082	0	14	3
FJ_S08	FJ_S11	Unrelated	Third Degree	9.891			0.955	0.045	0	9	4
FJ_S08	FJ_S12	Unrelated	Third Degree	7.156			0.929	0.071	0	15	6
FJ_S08	FJ_S13	Unrelated	Third Degree	10.761			1	0	0	0	1
FJ_S08	FJ_S14	Unrelated	Third Degree	4.215			0.902	0.098	0	24	7
FJ_S08	FJ_S15	Unrelated	Third Degree	13.002			1	0	0	0	1
FJ_S08	FJ_S17	Unrelated	Third Degree	7.925			0.938	0.062	0	9	3
FJ_S08	FJ_S18	Unrelated	Third Degree	8.159			0.938	0.062	0	14	7
FJ_S08	FJ_S20	Unrelated	Third Degree	3.633			0.867	0.133	0	36	11
FJ_S08	FJ_S21	Unrelated	Third Degree	7.489			0.915	0.085	0	23	9
FJ_S08	FJ_S22	Unrelated	Third Degree	6.053			0.927	0.073	0	10	3
FJ_S08	FJ_S23	Unrelated	Third Degree	8.249			0.942	0.058	0	15	7
FJ_S08	FJ_S24	Unrelated	Third Degree	6.089			0.918	0.082	0	21	5
FJ_S08	FJ_S25	Unrelated	Third Degree	9.27			0.934	0.066	0	17	6
FJ_S08	FJ_S26	Unrelated	Third Degree	8.63			0.937	0.063	0	12	7
FJ_S08	FJ_S27	Unrelated	Third Degree	9.099			0.934	0.066	0	17	6
FJ_S08	FJ_S29	Unrelated	Third Degree	8.815			1	0	0	0	1
FJ_S08	FJ_S30	Unrelated	Third Degree	7.306			0.928	0.072	0	14	4
FJ_S08	FJ_S32	Unrelated	Third Degree	7.307			0.935	0.065	0	11	5
FJ_S08	FJ_S33	Unrelated	Third Degree	2.69			0.871	0.129	0	29	7
FJ_S08	FJ_S34	Unrelated	Third Degree	4.108			0.879	0.121	0	30	10
FJ_S08	FJ_S35	Unrelated	Third Degree	9.089			0.952	0.048	0	9	6
FJ_S08	FJ_S36	Unrelated	Third Degree	10.389			0.96	0.04	0	7	5
FJ_S08	FJ_S37	Unrelated	Third Degree	10.288			1	0	0	0	1
FJ_S08	FJ_S39	Unrelated	Third Degree	11.181			1	0	0	0	1
FJ_S08	FJ_S40	Unrelated	Third Degree	8.275			0.931	0.069	0	16	6
FJ_S08	FJ_S41	Unrelated	Third Degree	8.742			0.952	0.048	0	4	3
FJ_S08	FJ_S42	Unrelated	Third Degree	6.782			0.917	0.083	0	22	8
FJ_S08	FJ_S43	Unrelated	Third Degree	2.973			0.915	0.085	0	6	1
FJ_S08	FJ_S44	Unrelated	Third Degree	2.188			0.837	0.163	0	47	14
FJ_S08	FJ_S45	Unrelated	Third Degree	9.451			0.946	0.054	0	9	5
FJ_S08	FJ_S46	Unrelated	Third Degree	7.302			0.919	0.081	0	20	7
FJ_S08	FJ_S47	Unrelated	Third Degree	6.48			0.94	0.06	0	6	4
FJ_S08	FJ_S49	Unrelated	Third Degree	12.811			1	0	0	0	1
FJ_S08	FJ_S51	Unrelated	Third Degree	6.056			0.93	0.07	0	6	2
FJ_S08	FJ_S52	Unrelated	Third Degree	5.862			0.917	0.083	0	22	11
FJ_S09	FJ_S10	Unrelated	Third Degree	10.963			1	0	0	0	1
FJ_S09	FJ_S11	Unrelated	Third Degree	6.996			0.928	0.072	0	14	6
FJ_S09	FJ_S12	Unrelated	Third Degree	6.329			0.916	0.084	0	22	7
FJ_S09	FJ_S13	Unrelated	Third Degree	8.054			0.946	0.054	0	4	2
FJ_S09	FJ_S14	Unrelated	Third Degree	10.873			0.958	0.042	0	6	3
FJ_S09	FJ_S16	Unrelated	Third Degree	7.512			0.927	0.073	0	14	6
FJ_S09	FJ_S15	Unrelated	Third Degree	12.304			1	0	0	0	1
FJ_S09	FJ_S17	Unrelated	Third Degree	8.644			0.944	0.056	0	15	4
FJ_S09	FJ_S18	Unrelated	Third Degree	10.519			0.964	0.036	0	6	3
FJ_S09	FJ_S19	Unrelated	Third Degree	9.936			1	0	0	0	1
FJ_S09	FJ_S20	Unrelated	Third Degree	7.753			0.939	0.061	0	10	5
FJ_S09	FJ_S21	Unrelated	Third Degree	9.898			0.961	0.039	0	8	4
FJ_S09	FJ_S22	Unrelated	Third Degree	6.028			0.933	0.067	0	6	2
FJ_S09	FJ_S23	Unrelated	Third Degree	10.762			0.964	0.036	0	6	3
FJ_S09	FJ_S24	Unrelated	Third Degree	6.717			0.942	0.058	0	0	1
FJ_S09	FJ_S25	Unrelated	Third Degree	6.688			0.921	0.079	0	19	8
FJ_S09	FJ_S27	Unrelated	Third Degree	14.356			1	0	0	0	1
FJ_S09	FJ_S29	Unrelated	Third Degree	8.386			0.944	0.056	0	14	3
FJ_S09	FJ_S30	Unrelated	Third Degree	8.598			0.941	0.059	0	12	5
FJ_S09	FJ_S32	Unrelated	Third Degree	6.838			0.919	0.081	0	12	6
FJ_S09	FJ_S33	Unrelated	Third Degree	4.53			0.894	0.106	0	29	5
FJ_S09	FJ_S34	Unrelated	Third Degree	8.834			0.949	0.051	0	10	4
FJ_S09	FJ_S35	Unrelated	Third Degree	9.655			0.953	0.047	0	5	3
FJ_S09	FJ_S37	Unrelated	Third Degree	6.537			1	0	0	0	1
FJ_S09	FJ_S39	Unrelated	Third Degree	8.537			1	0	0	0	1
FJ_S09	FJ_S40	Unrelated	Third Degree	9.018			0.945	0.055	0	10	4
FJ_S09	FJ_S42	Unrelated	Third Degree	5.441			0.915	0.085	0	18	7
FJ_S09	FJ_S43	Unrelated	Third Degree	9.222			1	0	0	0	1
FJ_S09	FJ_S44	Unrelated	Third Degree	5.015			0.905	0.095	0	21	7
FJ_S09	FJ_S45	Unrelated	Third Degree	8.149			0.923	0.077	0	18	8
FJ_S09	FJ_S47	Unrelated	Third Degree	5.41			0.912	0.088	0	19	7
FJ_S09	FJ_S49	Unrelated	Third Degree	9.704			0.944	0.056	0	15	5
FJ_S09	FJ_S51	Unrelated	Third Degree	8.202			0.949	0.051	0	6	3
FJ_S10	FJ_S11	Unrelated	Third Degree	6.792			0.934	0.066	0	7	3
FJ_S10	FJ_S12	Unrelated	Third Degree	10.733			1	0	0	0	1
FJ_S10	FJ_S13	Unrelated	Third Degree	3.946			0.937	0.063	0	2	1
FJ_S10	FJ_S14	Unrelated	Third Degree	3.463			0.883	0.117	0	25	4
FJ_S10	FJ_S16	Unrelated	Third Degree	5.432			0.929	0.071	0	5	2
FJ_S10	FJ_S15	Unrelated	Third Degree	3.609			1	0	0	0	1
FJ_S10	FJ_S17	Unrelated	Third Degree	2.156			0.867	0.133	0	14	3
FJ_S10	FJ_S18	Unrelated	Third Degree	8.742			1	0	0	0	1
FJ_S10	FJ_S19	Unrelated	Third Degree	3.99			1	0	0	0	1
FJ_S10	FJ_S20	Unrelated	Third Degree	8.663			0.957	0.043	0	8	2
FJ_S10	FJ_S21	Unrelated	Third Degree	8.425			0.941	0.059	0	12	3
FJ_S10	FJ_S22	Unrelated	Third Degree	1.666			0.931	0.069	0	0	1
FJ_S10	FJ_S23	Unrelated	Third Degree	8.983			1	0	0	0	1
FJ_S10	FJ_S24	Unrelated	Third Degree	5.115			1	0	0	0	1
FJ_S10	FJ_S25	Unrelated	Third Degree	4.3			0.924	0.076	0	4	1
FJ_S10	FJ_S26	Unrelated	Third Degree	4.308			0.906	0.094	0	22	4
FJ_S10	FJ_S27	Unrelated	Third Degree	5.649			0.934	0.066	0	6	2
FJ_S10	FJ_S29	Unrelated	Third Degree	6.302			1	0	0	0	1
FJ_S10	FJ_S30	Unrelated	Third Degree	6.448			0.932	0.068	0	7	1
FJ_S10	FJ_S32	Unrelated	Third Degree	0.506			0.826	0.174	0	29	4
FJ_S10	FJ_S33	Unrelated	Third Degree	3.58			0.927	0.073	0	5	2
FJ_S10	FJ_S34	Unrelated	Third Degree	8.496			0.948	0.052	0	0	1
FJ_S10	FJ_S35	Unrelated	Third Degree	8.7			0.946	0.054	0	10	3
FJ_S10	FJ_S36	Unrelated	Third Degree	8.533			0.941	0.059	0	12	4
FJ_S10	FJ_S37	Unrelated	Third Degree	4.147			1	0	0	0	1
FJ_S10	FJ_S39	Unrelated	Third Degree	2.235			1	0	0	0	1
FJ_S10	FJ_S40	Unrelated	Third Degree	7.442			1	0	0	0	1
FJ_S10	FJ_S41	Unrelated	Third Degree	10.019			1	0	0	0	1
FJ_S10	FJ_S42	Unrelated	Third Degree	7.832			0.945	0.055	0	6	3
FJ_S10	FJ_S43	Unrelated	Third Degree	0.08			0.855	0.145	0	0	1
FJ_S10	FJ_S44	Unrelated	Third Degree	2.253			0.864	0.136	0	11	4
FJ_S10	FJ_S45	Unrelated	Third Degree	8.673			0.946	0.054	0	9	3
FJ_S10	FJ_S46	Unrelated	Third Degree	10.77			1	0	0	0	1
FJ_S10	FJ_S47	Unrelated	Third Degree	3.861			0.902	0.098	0	14	5
FJ_S10	FJ_S49	Unrelated	Third Degree	7.481			0.934	0.066	0	9	2
FJ_S10	FJ_S51	Unrelated	Third Degree	2.021			0.924	0.076	0	2	1
FJ_S10	FJ_S52	Unrelated	Third Degree	10.523			1	0	0	0	1
FJ_S11	FJ_S12	Unrelated	Third Degree	10.332			0.968	0.032	0	6	3
FJ_S11	FJ_S13	Unrelated	Third Degree	2.852			0.879	0.121	0	22	7
FJ_S11	FJ_S14	Unrelated	Third Degree	9.007			0.951	0.049	0	11	3
FJ_S11	FJ_S16	Unrelated	Third Degree	4.961			0.895	0.105	0	27	8
FJ_S11	FJ_S15	Unrelated	Third Degree	12.472			1	0	0	0	1
FJ_S11	FJ_S17	Unrelated	Third Degree	9.366			0.959	0.041	0	9	4
FJ_S11	FJ_S18	Unrelated	Third Degree	5.713			0.918	0.082	0	15	6
FJ_S11	FJ_S19	Unrelated	Third Degree	11.964			1	0	0	0	1
FJ_S11	FJ_S20	Unrelated	Third Degree	8.482			0.945	0.055	0	14	6
FJ_S11	FJ_S21	Unrelated	Third Degree	9.291			0.944	0.056	0	16	7
FJ_S11	FJ_S22	Unrelated	Third Degree	7.424			0.932	0.068	0	12	4
FJ_S11	FJ_S23	Unrelated	Third Degree	6.751			0.934	0.066	0	14	5
FJ_S11	FJ_S24	Unrelated	Third Degree	7.099			0.929	0.071	0	13	5
FJ_S11	FJ_S25	Unrelated	Third Degree	8.92			0.939	0.061	0	16	5
FJ_S11	FJ_S26	Unrelated	Third Degree	10.975			0.963	0.037	0	7	4
FJ_S11	FJ_S27	Unrelated	Third Degree	9.912			0.971	0.029	0	3	2
FJ_S11	FJ_S29	Unrelated	Third Degree	11			0.967	0.033	0	5	2
FJ_S11	FJ_S30	Unrelated	Third Degree	5.388			0.91	0.09	0	20	6
FJ_S11	FJ_S32	Unrelated	Third Degree	2.98			0.886	0.114	0	28	11
FJ_S11	FJ_S33	Unrelated	Third Degree	8.808			0.943	0.057	0	9	3
FJ_S11	FJ_S34	Unrelated	Third Degree	5.862			0.916	0.084	0	23	9
FJ_S11	FJ_S35	Unrelated	Third Degree	10.184			0.95	0.05	0	12	6
FJ_S11	FJ_S37	Unrelated	Third Degree	7.783			0.946	0.054	0	8	2
FJ_S11	FJ_S39	Unrelated	Third Degree	14.504			1	0	0	0	1
FJ_S11	FJ_S42	Unrelated	Third Degree	11.886			0.968	0.032	0	7	3
FJ_S11	FJ_S43	Unrelated	Third Degree	6.438			0.933	0.067	0	7	3
FJ_S11	FJ_S44	Unrelated	Third Degree	8.16			0.944	0.056	0	9	5
FJ_S11	FJ_S45	Unrelated	Third Degree	7.726			0.924	0.076	0	16	7
FJ_S11	FJ_S46	Unrelated	Third Degree	2.559			0.869	0.131	0	31	10
FJ_S11	FJ_S47	Unrelated	Third Degree	5.237			0.9	0.1	0	30	7
FJ_S11	FJ_S49	Unrelated	Third Degree	7.678			0.939	0.061	0	14	6
FJ_S11	FJ_S51	Unrelated	Third Degree	9.959			0.96	0.04	0	3	2
FJ_S11	FJ_S52	Unrelated	Third Degree	7.288			0.93	0.07	0	19	8
FJ_S12	FJ_S13	Unrelated	Third Degree	5.139			0.923	0.077	0	18	5
FJ_S12	FJ_S14	Unrelated	Third Degree	6.35			0.927	0.073	0	13	5
FJ_S12	FJ_S16	Unrelated	Third Degree	7.071			0.92	0.08	0	20	7
FJ_S12	FJ_S15	Unrelated	Third Degree	12.296			1	0	0	0	1
FJ_S12	FJ_S17	Unrelated	Third Degree	8.006			0.935	0.065	0	14	4
FJ_S12	FJ_S18	Unrelated	Third Degree	6.412			0.92	0.08	0	17	6
FJ_S12	FJ_S19	Unrelated	Third Degree	11.52			1	0	0	0	1
FJ_S12	FJ_S20	Unrelated	Third Degree	8.933			0.958	0.042	0	11	5
FJ_S12	FJ_S21	Unrelated	Third Degree	7.813			0.939	0.061	0	11	6
FJ_S12	FJ_S22	Unrelated	Third Degree	7.733			0.943	0.057	0	4	1
FJ_S12	FJ_S23	Unrelated	Third Degree	7.797			0.945	0.055	0	11	4
FJ_S12	FJ_S24	Unrelated	Third Degree	7.267			1	0	0	0	1
FJ_S12	FJ_S26	Unrelated	Third Degree	8.58			0.951	0.049	0	10	6
FJ_S12	FJ_S29	Unrelated	Third Degree	6.947			0.943	0.057	0	7	3
FJ_S12	FJ_S30	Unrelated	Third Degree	2.913			0.875	0.125	0	29	8
FJ_S12	FJ_S32	Unrelated	Third Degree	7.247			0.923	0.077	0	18	9
FJ_S12	FJ_S33	Unrelated	Third Degree	6.825			0.935	0.065	0	12	5
FJ_S12	FJ_S34	Unrelated	Third Degree	4.52			0.908	0.092	0	23	8
FJ_S12	FJ_S35	Unrelated	Third Degree	6.917			0.937	0.063	0	14	3
FJ_S12	FJ_S36	Unrelated	Third Degree	10.748			0.961	0.039	0	9	5
FJ_S12	FJ_S37	Unrelated	Third Degree	14.035			1	0	0	0	1
FJ_S12	FJ_S39	Unrelated	Third Degree	12.729			1	0	0	0	1
FJ_S12	FJ_S40	Unrelated	Third Degree	8.947			0.951	0.049	0	8	3
FJ_S12	FJ_S41	Unrelated	Third Degree	8.663			0.956	0.044	0	10	5
FJ_S12	FJ_S42	Unrelated	Third Degree	7.614			0.935	0.065	0	12	3
FJ_S12	FJ_S43	Unrelated	Third Degree	8.371			1	0	0	0	1
FJ_S12	FJ_S44	Unrelated	Third Degree	6.184			0.911	0.089	0	22	7
FJ_S12	FJ_S45	Unrelated	Third Degree	7.481			0.935	0.065	0	15	4
FJ_S12	FJ_S46	Unrelated	Third Degree	12.196			1	0	0	0	1
FJ_S12	FJ_S47	Unrelated	Third Degree	8.382			0.936	0.064	0	14	6
FJ_S12	FJ_S49	Unrelated	Third Degree	6.654			0.921	0.079	0	18	7
FJ_S12	FJ_S51	Unrelated	Third Degree	7.582			0.944	0.056	0	4	2
FJ_S12	FJ_S52	Unrelated	Third Degree	5.08			0.914	0.086	0	17	9
FJ_S13	FJ_S14	Unrelated	Third Degree	12.68			1	0	0	0	1
FJ_S13	FJ_S16	Unrelated	Third Degree	9.373			0.946	0.054	0	10	3
FJ_S13	FJ_S15	Unrelated	Third Degree	4.838			1	0	0	0	1
FJ_S13	FJ_S17	Unrelated	Third Degree	4.452			0.925	0.075	0	5	2
FJ_S13	FJ_S18	Unrelated	Third Degree	11.473			0.974	0.026	0	3	1
FJ_S13	FJ_S19	Unrelated	Third Degree	9.051			1	0	0	0	1
FJ_S13	FJ_S20	Unrelated	Third Degree	9.711			0.963	0.037	0	5	2
FJ_S13	FJ_S21	Unrelated	Third Degree	12.44			1	0	0	0	1
FJ_S13	FJ_S22	Unrelated	Third Degree	5.397			0.944	0.056	0	0	1
FJ_S13	FJ_S23	Unrelated	Third Degree	10.482			0.972	0.028	0	3	2
FJ_S13	FJ_S24	Unrelated	Third Degree	6.955			0.947	0.053	0	6	1
FJ_S13	FJ_S25	Unrelated	Third Degree	6.042			0.927	0.073	0	14	4
FJ_S13	FJ_S26	Unrelated	Third Degree	11.596			1	0	0	0	1
FJ_S13	FJ_S27	Unrelated	Third Degree	11.245			1	0	0	0	1
FJ_S13	FJ_S29	Unrelated	Third Degree	10.959			1	0	0	0	1
FJ_S13	FJ_S30	Unrelated	Third Degree	6.613			0.934	0.066	0	14	4
FJ_S13	FJ_S32	Unrelated	Third Degree	8.5			0.946	0.054	0	2	2
FJ_S13	FJ_S33	Unrelated	Third Degree	12.046			1	0	0	0	1
FJ_S13	FJ_S34	Unrelated	Third Degree	7.474			0.944	0.056	0	7	1
FJ_S13	FJ_S35	Unrelated	Third Degree	9.398			0.944	0.056	0	15	4
FJ_S13	FJ_S36	Unrelated	Third Degree	11.153			0.974	0.026	0	4	2
FJ_S13	FJ_S37	Unrelated	Third Degree	4.442			1	0	0	0	1
FJ_S13	FJ_S39	Unrelated	Third Degree	4.805			1	0	0	0	1
FJ_S13	FJ_S40	Unrelated	Third Degree	11.288			1	0	0	0	1
FJ_S13	FJ_S41	Unrelated	Third Degree	10.774			0.968	0.032	0	5	2
FJ_S13	FJ_S42	Unrelated	Third Degree	11.068			0.972	0.028	0	3	2
FJ_S13	FJ_S43	Unrelated	Third Degree	4.493			1	0	0	0	1
FJ_S13	FJ_S44	Unrelated	Third Degree	9.834			0.959	0.041	0	4	1
FJ_S13	FJ_S45	Unrelated	Third Degree	16.548			1	0	0	0	1
FJ_S13	FJ_S46	Unrelated	Third Degree	10.573			0.97	0.03	0	6	4
FJ_S13	FJ_S47	Unrelated	Third Degree	11.547			0.969	0.031	0	6	2
FJ_S13	FJ_S49	Unrelated	Third Degree	9.46			0.958	0.042	0	7	1
FJ_S13	FJ_S51	Unrelated	Third Degree	2.663			0.878	0.122	0	15	3
FJ_S13	FJ_S52	Unrelated	Third Degree	10.427			0.96	0.04	0	8	4
FJ_S14	FJ_S16	Unrelated	Third Degree	2.506			0.852	0.148	0	38	11
FJ_S14	FJ_S15	Unrelated	Third Degree	13.872			1	0	0	0	1
FJ_S14	FJ_S17	Unrelated	Third Degree	8.065			0.937	0.063	0	10	4
FJ_S14	FJ_S18	Unrelated	Third Degree	5.941			0.93	0.07	0	14	7
FJ_S14	FJ_S19	Unrelated	Third Degree	3.233			0.866	0.134	0	13	2
FJ_S14	FJ_S20	Unrelated	Third Degree	7.099			0.947	0.053	0	8	2
FJ_S14	FJ_S21	Unrelated	Third Degree	10.65			0.967	0.033	0	6	3
FJ_S14	FJ_S22	Unrelated	Third Degree	6.681			0.935	0.065	0	11	3
FJ_S14	FJ_S23	Unrelated	Third Degree	2.167			0.865	0.135	0	31	8
FJ_S14	FJ_S24	Unrelated	Third Degree	6.986			0.942	0.058	0	9	3
FJ_S14	FJ_S25	Unrelated	Third Degree	5.282			0.919	0.081	0	17	7
FJ_S14	FJ_S26	Unrelated	Third Degree	6.816			0.936	0.064	0	11	5
FJ_S14	FJ_S27	Unrelated	Third Degree	11.923			0.978	0.022	0	3	2
FJ_S14	FJ_S29	Unrelated	Third Degree	9.861			0.96	0.04	0	3	2
FJ_S14	FJ_S30	Unrelated	Third Degree	7.956			0.949	0.051	0	9	5
FJ_S14	FJ_S32	Unrelated	Third Degree	8.079			0.944	0.056	0	12	4
FJ_S14	FJ_S33	Unrelated	Third Degree	5.075			0.915	0.085	0	19	8
FJ_S14	FJ_S34	Unrelated	Third Degree	4.561			0.917	0.083	0	13	5
FJ_S14	FJ_S35	Unrelated	Third Degree	9.712			0.957	0.043	0	6	4
FJ_S14	FJ_S36	Unrelated	Third Degree	9.37			0.962	0.038	0	5	3
FJ_S14	FJ_S37	Unrelated	Third Degree	11.764			1	0	0	0	1
FJ_S14	FJ_S39	Unrelated	Third Degree	13.991			1	0	0	0	1
FJ_S14	FJ_S40	Unrelated	Third Degree	8.11			0.919	0.081	0	21	7
FJ_S14	FJ_S41	Unrelated	Third Degree	8.153			0.933	0.067	0	16	5
FJ_S14	FJ_S42	Unrelated	Third Degree	8.887			0.948	0.052	0	10	3
FJ_S14	FJ_S43	Unrelated	Third Degree	7.797			0.946	0.054	0	8	2
FJ_S14	FJ_S44	Unrelated	Third Degree	5.724			0.912	0.088	0	19	9
FJ_S14	FJ_S45	Unrelated	Third Degree	7.107			0.929	0.071	0	15	6
FJ_S14	FJ_S46	Unrelated	Third Degree	9.695			0.961	0.039	0	4	2
FJ_S14	FJ_S47	Unrelated	Third Degree	8.422			0.942	0.058	0	11	5
FJ_S14	FJ_S49	Unrelated	Third Degree	13.631			1	0	0	0	1
FJ_S14	FJ_S51	Unrelated	Third Degree	5.016			0.918	0.082	0	13	3
FJ_S14	FJ_S52	Unrelated	Third Degree	8.756			0.941	0.059	0	11	6
FJ_S16	FJ_S15	Unrelated	Third Degree	9.238			1	0	0	0	1
FJ_S16	FJ_S17	Unrelated	Third Degree	9.601			0.948	0.052	0	11	3
FJ_S16	FJ_S18	Unrelated	Third Degree	10.12			0.954	0.046	0	7	4
FJ_S16	FJ_S20	Unrelated	Third Degree	4.464			0.89	0.11	0	28	10
FJ_S16	FJ_S21	Unrelated	Third Degree	8.098			0.934	0.066	0	13	5
FJ_S16	FJ_S22	Unrelated	Third Degree	1.407			0.847	0.153	0	31	8
FJ_S16	FJ_S23	Unrelated	Third Degree	6.517			0.925	0.075	0	16	6
FJ_S16	FJ_S24	Unrelated	Third Degree	3.367			0.87	0.13	0	15	4
FJ_S16	FJ_S25	Unrelated	Third Degree	6.777			0.915	0.085	0	22	7
FJ_S16	FJ_S26	Unrelated	Third Degree	10.201			0.949	0.051	0	8	4
FJ_S16	FJ_S27	Unrelated	Third Degree	7.726			0.932	0.068	0	14	6
FJ_S16	FJ_S29	Unrelated	Third Degree	7.916			0.938	0.062	0	12	3
FJ_S16	FJ_S30	Unrelated	Third Degree	8.956			0.935	0.065	0	17	6
FJ_S16	FJ_S32	Unrelated	Third Degree	4.863			0.897	0.103	0	18	6
FJ_S16	FJ_S33	Unrelated	Third Degree	1.925			0.86	0.14	0	30	7
FJ_S16	FJ_S34	Unrelated	Third Degree	6.37			0.92	0.08	0	15	5
FJ_S16	FJ_S35	Unrelated	Third Degree	9.381			0.948	0.052	0	10	5
FJ_S16	FJ_S36	Unrelated	Third Degree	7.28			0.934	0.066	0	15	6
FJ_S16	FJ_S37	Unrelated	Third Degree	7.543			1	0	0	0	1
FJ_S16	FJ_S39	Unrelated	Third Degree	10.326			1	0	0	0	1
FJ_S16	FJ_S40	Unrelated	Third Degree	7.317			0.919	0.081	0	22	7
FJ_S16	FJ_S41	Unrelated	Third Degree	6.273			0.913	0.087	0	25	7
FJ_S16	FJ_S42	Unrelated	Third Degree	0.816			0.806	0.194	0	54	12
FJ_S16	FJ_S43	Unrelated	Third Degree	5.934			0.941	0.059	0	3	1
FJ_S16	FJ_S44	Unrelated	Third Degree	0.104			0.802	0.198	0	55	14
FJ_S16	FJ_S45	Unrelated	Third Degree	2.856			0.876	0.124	0	35	13
FJ_S16	FJ_S46	Unrelated	Third Degree	5.911			0.904	0.096	0	26	9
FJ_S16	FJ_S47	Unrelated	Third Degree	8.727			0.94	0.06	0	12	5
FJ_S16	FJ_S49	Unrelated	Third Degree	4.185			0.87	0.13	0	37	9
FJ_S16	FJ_S51	Unrelated	Third Degree	3.611			0.9	0.1	0	9	4
FJ_S16	FJ_S52	Unrelated	Third Degree	10.987			0.961	0.039	0	11	6
FJ_S15	FJ_S17	Unrelated	Third Degree	5.893			1	0	0	0	1
FJ_S15	FJ_S18	Unrelated	Third Degree	13.99			1	0	0	0	1
FJ_S15	FJ_S19	Unrelated	Third Degree	2.884			1	0	0	0	1
FJ_S15	FJ_S20	Unrelated	Third Degree	12.038			1	0	0	0	1
FJ_S15	FJ_S21	Unrelated	Third Degree	11.269			1	0	0	0	1
FJ_S15	FJ_S22	Unrelated	Third Degree	4.472			1	0	0	0	1
FJ_S15	FJ_S23	Unrelated	Third Degree	13.952			1	0	0	0	1
FJ_S15	FJ_S24	Unrelated	Third Degree	3.433			1	0	0	0	1
FJ_S15	FJ_S25	Unrelated	Third Degree	10.671			1	0	0	0	1
FJ_S15	FJ_S26	Unrelated	Third Degree	14.109			1	0	0	0	1
FJ_S15	FJ_S27	Unrelated	Third Degree	8.991			1	0	0	0	1
FJ_S15	FJ_S29	Unrelated	Third Degree	3.488			1	0	0	0	1
FJ_S15	FJ_S30	Unrelated	Third Degree	10.775			1	0	0	0	1
FJ_S15	FJ_S32	Unrelated	Third Degree	8.098			1	0	0	0	1
FJ_S15	FJ_S33	Unrelated	Third Degree	7.178			1	0	0	0	1
FJ_S15	FJ_S34	Unrelated	Third Degree	9.811			1	0	0	0	1
FJ_S15	FJ_S35	Unrelated	Third Degree	12.867			1	0	0	0	1
FJ_S15	FJ_S36	Unrelated	Third Degree	12.505			1	0	0	0	1
FJ_S15	FJ_S37	Unrelated	Third Degree	2.834			1	0	0	0	1
FJ_S15	FJ_S40	Unrelated	Third Degree	6.309			1	0	0	0	1
FJ_S15	FJ_S41	Unrelated	Third Degree	10.601			1	0	0	0	1
FJ_S15	FJ_S42	Unrelated	Third Degree	8.517			1	0	0	0	1
FJ_S15	FJ_S43	Unrelated	Third Degree	2.086			1	0	0	0	1
FJ_S15	FJ_S44	Unrelated	Third Degree	12.142			1	0	0	0	1
FJ_S15	FJ_S45	Unrelated	Third Degree	12.499			1	0	0	0	1
FJ_S15	FJ_S46	Unrelated	Third Degree	14.523			1	0	0	0	1
FJ_S15	FJ_S47	Unrelated	Third Degree	13.657			1	0	0	0	1
FJ_S15	FJ_S49	Unrelated	Third Degree	8.478			1	0	0	0	1
FJ_S15	FJ_S51	Unrelated	Third Degree	5.462			1	0	0	0	1
FJ_S15	FJ_S52	Unrelated	Third Degree	11.15			1	0	0	0	1
FJ_S17	FJ_S18	Unrelated	Third Degree	7.052			0.921	0.079	0	16	5
FJ_S17	FJ_S19	Unrelated	Third Degree	5.137			1	0	0	0	1
FJ_S17	FJ_S20	Unrelated	Third Degree	10.491			0.965	0.035	0	7	3
FJ_S17	FJ_S21	Unrelated	Third Degree	4.584			0.91	0.09	0	13	5
FJ_S17	FJ_S22	Unrelated	Third Degree	5.638			1	0	0	0	1
FJ_S17	FJ_S23	Unrelated	Third Degree	7.4			0.94	0.06	0	8	4
FJ_S17	FJ_S24	Unrelated	Third Degree	2.364			0.865	0.135	0	26	3
FJ_S17	FJ_S25	Unrelated	Third Degree	8.118			0.942	0.058	0	11	2
FJ_S17	FJ_S26	Unrelated	Third Degree	8.881			0.941	0.059	0	14	4
FJ_S17	FJ_S27	Unrelated	Third Degree	0.993			0.832	0.168	0	25	6
FJ_S17	FJ_S29	Unrelated	Third Degree	10.248			1	0	0	0	1
FJ_S17	FJ_S30	Unrelated	Third Degree	8.351			0.946	0.054	0	11	3
FJ_S17	FJ_S32	Unrelated	Third Degree	5.098			0.917	0.083	0	16	4
FJ_S17	FJ_S33	Unrelated	Third Degree	6.68			0.938	0.062	0	8	3
FJ_S17	FJ_S34	Unrelated	Third Degree	1.133			0.853	0.147	0	34	8
FJ_S17	FJ_S35	Unrelated	Third Degree	10.007			0.95	0.05	0	9	3
FJ_S17	FJ_S36	Unrelated	Third Degree	8.773			0.95	0.05	0	8	2
FJ_S17	FJ_S37	Unrelated	Third Degree	1.146			0.858	0.142	0	0	1
FJ_S17	FJ_S39	Unrelated	Third Degree	6.17			1	0	0	0	1
FJ_S17	FJ_S40	Unrelated	Third Degree	12.433			1	0	0	0	1
FJ_S17	FJ_S41	Unrelated	Third Degree	9.179			0.957	0.043	0	6	2
FJ_S17	FJ_S42	Unrelated	Third Degree	9.012			0.95	0.05	0	5	3
FJ_S17	FJ_S43	Unrelated	Third Degree	7.547			1	0	0	0	1
FJ_S17	FJ_S44	Unrelated	Third Degree	5.323			0.91	0.09	0	19	6
FJ_S17	FJ_S45	Unrelated	Third Degree	13.422			1	0	0	0	1
FJ_S17	FJ_S46	Unrelated	Third Degree	9.176			0.958	0.042	0	6	4
FJ_S17	FJ_S47	Unrelated	Third Degree	7.541			0.939	0.061	0	10	4
FJ_S17	FJ_S49	Unrelated	Third Degree	7.43			0.929	0.071	0	12	5
FJ_S17	FJ_S51	Unrelated	Third Degree	4.606			0.941	0.059	0	0	1
FJ_S17	FJ_S52	Unrelated	Third Degree	7.919			0.946	0.054	0	8	2
FJ_S18	FJ_S19	Unrelated	Third Degree	12.18			1	0	0	0	1
FJ_S18	FJ_S21	Unrelated	Third Degree	8.751			0.949	0.051	0	10	4
FJ_S18	FJ_S22	Unrelated	Third Degree	11.932			1	0	0	0	1
FJ_S18	FJ_S24	Unrelated	Third Degree	6.511			0.929	0.071	0	10	5
FJ_S18	FJ_S25	Unrelated	Third Degree	4.885			0.901	0.099	0	22	9
FJ_S18	FJ_S26	Unrelated	Third Degree	8.433			0.96	0.04	0	7	4
FJ_S18	FJ_S27	Unrelated	Third Degree	9.487			0.94	0.06	0	17	7
FJ_S18	FJ_S29	Unrelated	Third Degree	5.797			0.936	0.064	0	6	2
FJ_S18	FJ_S30	Unrelated	Third Degree	8.734			0.95	0.05	0	9	5
FJ_S18	FJ_S32	Unrelated	Third Degree	3.539			0.889	0.111	0	28	9
FJ_S18	FJ_S33	Unrelated	Third Degree	7.434			0.94	0.06	0	13	5
FJ_S18	FJ_S34	Unrelated	Third Degree	10.235			0.951	0.049	0	10	5
FJ_S18	FJ_S35	Unrelated	Third Degree	2.392			0.87	0.13	0	27	11
FJ_S18	FJ_S36	Unrelated	Third Degree	8.918			0.949	0.051	0	12	6
FJ_S18	FJ_S37	Unrelated	Third Degree	2.945			0.922	0.078	0	0	1
FJ_S18	FJ_S39	Unrelated	Third Degree	12.073			1	0	0	0	1
FJ_S18	FJ_S40	Unrelated	Third Degree	8.52			0.947	0.053	0	8	5
FJ_S18	FJ_S41	Unrelated	Third Degree	8.881			0.943	0.057	0	9	5
FJ_S18	FJ_S42	Unrelated	Third Degree	3.134			0.906	0.094	0	17	7
FJ_S18	FJ_S43	Unrelated	Third Degree	4.845			0.933	0.067	0	0	1
FJ_S18	FJ_S44	Unrelated	Third Degree	7.866			0.935	0.065	0	15	5
FJ_S18	FJ_S45	Unrelated	Third Degree	8.846			0.95	0.05	0	13	5
FJ_S18	FJ_S46	Unrelated	Third Degree	11.159			0.968	0.032	0	8	5
FJ_S18	FJ_S47	Unrelated	Third Degree	7.861			0.941	0.059	0	15	5
FJ_S18	FJ_S49	Unrelated	Third Degree	11.371			0.967	0.033	0	5	3
FJ_S18	FJ_S51	Unrelated	Third Degree	10.553			1	0	0	0	1
FJ_S18	FJ_S52	Unrelated	Third Degree	8.619			0.941	0.059	0	17	5
FJ_S19	FJ_S20	Unrelated	Third Degree	13.941			1	0	0	0	1
FJ_S19	FJ_S21	Unrelated	Third Degree	14.193			1	0	0	0	1
FJ_S19	FJ_S23	Unrelated	Third Degree	13.713			1	0	0	0	1
FJ_S19	FJ_S24	Unrelated	Third Degree	1.622			0.934	0.066	0	0	1
FJ_S19	FJ_S25	Unrelated	Third Degree	11.394			1	0	0	0	1
FJ_S19	FJ_S26	Unrelated	Third Degree	12.773			1	0	0	0	1
FJ_S19	FJ_S27	Unrelated	Third Degree	7.024			0.949	0.051	0	2	1
FJ_S19	FJ_S29	Unrelated	Third Degree	6.421			1	0	0	0	1
FJ_S19	FJ_S30	Unrelated	Third Degree	11.363			1	0	0	0	1
FJ_S19	FJ_S32	Unrelated	Third Degree	7.527			1	0	0	0	1
FJ_S19	FJ_S34	Unrelated	Third Degree	11.179			1	0	0	0	1
FJ_S19	FJ_S35	Unrelated	Third Degree	13.976			1	0	0	0	1
FJ_S19	FJ_S36	Unrelated	Third Degree	9.908			0.964	0.036	0	2	1
FJ_S19	FJ_S37	Unrelated	Third Degree	2.896			1	0	0	0	1
FJ_S19	FJ_S39	Unrelated	Third Degree	2.162			1	0	0	0	1
FJ_S19	FJ_S40	Unrelated	Third Degree	8.89			1	0	0	0	1
FJ_S19	FJ_S41	Unrelated	Third Degree	7.482			0.95	0.05	0	3	1
FJ_S19	FJ_S42	Unrelated	Third Degree	6.981			0.936	0.064	0	11	2
FJ_S19	FJ_S43	Unrelated	Third Degree	1.35			1	0	0	0	1
FJ_S19	FJ_S44	Unrelated	Third Degree	3.839			0.924	0.076	0	2	1
FJ_S19	FJ_S45	Unrelated	Third Degree	9.562			1	0	0	0	1
FJ_S19	FJ_S46	Unrelated	Third Degree	9.458			1	0	0	0	1
FJ_S19	FJ_S47	Unrelated	Third Degree	8.664			1	0	0	0	1
FJ_S19	FJ_S49	Unrelated	Third Degree	14.223			1	0	0	0	1
FJ_S19	FJ_S51	Unrelated	Third Degree	5.546			1	0	0	0	1
FJ_S19	FJ_S52	Unrelated	Third Degree	13.355			1	0	0	0	1
FJ_S20	FJ_S21	Unrelated	Third Degree	6.456			0.93	0.07	0	16	7
FJ_S20	FJ_S22	Unrelated	Third Degree	8.333			0.953	0.047	0	7	2
FJ_S20	FJ_S24	Unrelated	Third Degree	7.614			0.949	0.051	0	3	1
FJ_S20	FJ_S25	Unrelated	Third Degree	8.139			0.939	0.061	0	11	5
FJ_S20	FJ_S26	Unrelated	Third Degree	6.722			0.937	0.063	0	12	8
FJ_S20	FJ_S27	Unrelated	Third Degree	10.094			0.963	0.037	0	10	4
FJ_S20	FJ_S29	Unrelated	Third Degree	11.044			1	0	0	0	1
FJ_S20	FJ_S30	Unrelated	Third Degree	9.78			0.951	0.049	0	10	4
FJ_S20	FJ_S32	Unrelated	Third Degree	4.696			0.89	0.11	0	30	10
FJ_S20	FJ_S33	Unrelated	Third Degree	8.606			0.948	0.052	0	7	4
FJ_S20	FJ_S34	Unrelated	Third Degree	6.526			0.937	0.063	0	14	7
FJ_S20	FJ_S35	Unrelated	Third Degree	8.611			0.939	0.061	0	17	7
FJ_S20	FJ_S36	Unrelated	Third Degree	8.552			0.964	0.036	0	4	4
FJ_S20	FJ_S37	Unrelated	Third Degree	10.012			1	0	0	0	1
FJ_S20	FJ_S39	Unrelated	Third Degree	14.809			1	0	0	0	1
FJ_S20	FJ_S40	Unrelated	Third Degree	7.781			0.934	0.066	0	10	4
FJ_S20	FJ_S41	Unrelated	Third Degree	9.939			0.956	0.044	0	9	5
FJ_S20	FJ_S42	Unrelated	Third Degree	8.597			0.95	0.05	0	8	3
FJ_S20	FJ_S43	Unrelated	Third Degree	6.841			0.943	0.057	0	2	1
FJ_S20	FJ_S44	Unrelated	Third Degree	4.042			0.911	0.089	0	17	8
FJ_S20	FJ_S45	Unrelated	Third Degree	7.219			0.932	0.068	0	12	6
FJ_S20	FJ_S46	Unrelated	Third Degree	7.809			0.928	0.072	0	17	7
FJ_S20	FJ_S47	Unrelated	Third Degree	9.73			0.954	0.046	0	7	3
FJ_S20	FJ_S49	Unrelated	Third Degree	9.551			0.957	0.043	0	8	4
FJ_S20	FJ_S51	Unrelated	Third Degree	6.166			0.925	0.075	0	12	4
FJ_S20	FJ_S52	Unrelated	Third Degree	9.441			0.952	0.048	0	8	5
FJ_S21	FJ_S22	Unrelated	Third Degree	6.705			0.933	0.067	0	12	2
FJ_S21	FJ_S23	Unrelated	Third Degree	7.803			0.948	0.052	0	8	5
FJ_S21	FJ_S24	Unrelated	Third Degree	9.201			0.953	0.047	0	5	2
FJ_S21	FJ_S25	Unrelated	Third Degree	7.372			0.94	0.06	0	12	7
FJ_S21	FJ_S26	Unrelated	Third Degree	8.109			0.945	0.055	0	13	5
FJ_S21	FJ_S27	Unrelated	Third Degree	9.672			0.95	0.05	0	14	5
FJ_S21	FJ_S29	Unrelated	Third Degree	16.531			1	0	0	0	1
FJ_S21	FJ_S32	Unrelated	Third Degree	7.461			0.923	0.077	0	19	8
FJ_S21	FJ_S33	Unrelated	Third Degree	8.571			0.949	0.051	0	10	2
FJ_S21	FJ_S34	Unrelated	Third Degree	7.349			0.932	0.068	0	20	5
FJ_S21	FJ_S35	Unrelated	Third Degree	11.08			0.965	0.035	0	4	3
FJ_S21	FJ_S36	Unrelated	Third Degree	9.471			0.952	0.048	0	11	5
FJ_S21	FJ_S37	Unrelated	Third Degree	8.51			1	0	0	0	1
FJ_S21	FJ_S39	Unrelated	Third Degree	14.652			1	0	0	0	1
FJ_S21	FJ_S40	Unrelated	Third Degree	11.01			0.966	0.034	0	5	2
FJ_S21	FJ_S41	Unrelated	Third Degree	10.147			0.947	0.053	0	13	6
FJ_S21	FJ_S42	Unrelated	Third Degree	8.405			0.945	0.055	0	14	5
FJ_S21	FJ_S43	Unrelated	Third Degree	8.092			1	0	0	0	1
FJ_S21	FJ_S44	Unrelated	Third Degree	8.224			0.946	0.054	0	10	6
FJ_S21	FJ_S45	Unrelated	Third Degree	8.183			0.924	0.076	0	20	9
FJ_S21	FJ_S46	Unrelated	Third Degree	9.943			0.951	0.049	0	11	6
FJ_S21	FJ_S47	Unrelated	Third Degree	11.676			0.974	0.026	0	5	3
FJ_S21	FJ_S49	Unrelated	Third Degree	11.383			0.959	0.041	0	6	3
FJ_S21	FJ_S51	Unrelated	Third Degree	7.662			0.943	0.057	0	8	4
FJ_S21	FJ_S52	Unrelated	Third Degree	10.801			0.968	0.032	0	6	3
FJ_S22	FJ_S23	Unrelated	Third Degree	9.311			1	0	0	0	1
FJ_S22	FJ_S24	Unrelated	Third Degree	3.352			0.937	0.063	0	0	1
FJ_S22	FJ_S25	Unrelated	Third Degree	7.354			0.936	0.064	0	10	2
FJ_S22	FJ_S26	Unrelated	Third Degree	9.081			0.952	0.048	0	4	2
FJ_S22	FJ_S27	Unrelated	Third Degree	11.192			1	0	0	0	1
FJ_S22	FJ_S29	Unrelated	Third Degree	5.52			1	0	0	0	1
FJ_S22	FJ_S30	Unrelated	Third Degree	4.486			0.911	0.089	0	14	4
FJ_S22	FJ_S32	Unrelated	Third Degree	3.096			0.882	0.118	0	19	4
FJ_S22	FJ_S34	Unrelated	Third Degree	2.74			0.873	0.127	0	20	6
FJ_S22	FJ_S35	Unrelated	Third Degree	9.468			0.953	0.047	0	7	2
FJ_S22	FJ_S36	Unrelated	Third Degree	5.151			0.918	0.082	0	14	3
FJ_S22	FJ_S37	Unrelated	Third Degree	1.506			0.937	0.063	0	0	1
FJ_S22	FJ_S39	Unrelated	Third Degree	1.628			1	0	0	0	1
FJ_S22	FJ_S40	Unrelated	Third Degree	3.822			0.928	0.072	0	0	1
FJ_S22	FJ_S41	Unrelated	Third Degree	6.82			0.94	0.06	0	6	1
FJ_S22	FJ_S42	Unrelated	Third Degree	5.678			0.938	0.062	0	5	3
FJ_S22	FJ_S44	Unrelated	Third Degree	5.775			0.93	0.07	0	3	1
FJ_S22	FJ_S45	Unrelated	Third Degree	9.745			0.96	0.04	0	2	1
FJ_S22	FJ_S46	Unrelated	Third Degree	9.438			0.956	0.044	0	3	2
FJ_S22	FJ_S47	Unrelated	Third Degree	7.185			0.938	0.062	0	6	2
FJ_S22	FJ_S49	Unrelated	Third Degree	7.021			0.93	0.07	0	11	3
FJ_S22	FJ_S52	Unrelated	Third Degree	11.3			1	0	0	0	1
FJ_S23	FJ_S24	Unrelated	Third Degree	7.217			0.946	0.054	0	3	2
FJ_S23	FJ_S25	Unrelated	Third Degree	8.555			0.939	0.061	0	16	6
FJ_S23	FJ_S26	Unrelated	Third Degree	8.251			0.939	0.061	0	12	7
FJ_S23	FJ_S27	Unrelated	Third Degree	10.129			0.957	0.043	0	6	3
FJ_S23	FJ_S29	Unrelated	Third Degree	9.309			0.963	0.037	0	11	4
FJ_S23	FJ_S30	Unrelated	Third Degree	7.239			0.949	0.051	0	11	4
FJ_S23	FJ_S32	Unrelated	Third Degree	4.492			0.915	0.085	0	13	4
FJ_S23	FJ_S33	Unrelated	Third Degree	6.461			0.925	0.075	0	14	5
FJ_S23	FJ_S34	Unrelated	Third Degree	5.57			0.922	0.078	0	15	8
FJ_S23	FJ_S35	Unrelated	Third Degree	9.233			0.947	0.053	0	11	7
FJ_S23	FJ_S36	Unrelated	Third Degree	9.612			0.95	0.05	0	10	5
FJ_S23	FJ_S37	Unrelated	Third Degree	7.825			0.951	0.049	0	4	1
FJ_S23	FJ_S39	Unrelated	Third Degree	14.34			1	0	0	0	1
FJ_S23	FJ_S40	Unrelated	Third Degree	10.403			0.95	0.05	0	12	4
FJ_S23	FJ_S41	Unrelated	Third Degree	8.102			0.953	0.047	0	9	5
FJ_S23	FJ_S42	Unrelated	Third Degree	9.161			0.932	0.068	0	15	6
FJ_S23	FJ_S43	Unrelated	Third Degree	7.16			1	0	0	0	1
FJ_S23	FJ_S44	Unrelated	Third Degree	6.838			0.91	0.09	0	19	8
FJ_S23	FJ_S45	Unrelated	Third Degree	8.025			0.938	0.062	0	13	6
FJ_S23	FJ_S46	Unrelated	Third Degree	9.026			0.951	0.049	0	7	4
FJ_S23	FJ_S47	Unrelated	Third Degree	5.576			0.922	0.078	0	20	5
FJ_S23	FJ_S49	Unrelated	Third Degree	8.748			0.94	0.06	0	18	7
FJ_S23	FJ_S51	Unrelated	Third Degree	8.304			0.945	0.055	0	9	4
FJ_S23	FJ_S52	Unrelated	Third Degree	10.173			0.96	0.04	0	6	5
FJ_S24	FJ_S25	Unrelated	Third Degree	7.393			0.942	0.058	0	5	2
FJ_S24	FJ_S26	Unrelated	Third Degree	9.459			0.952	0.048	0	4	1
FJ_S24	FJ_S27	Unrelated	Third Degree	8.015			0.948	0.052	0	7	2
FJ_S24	FJ_S29	Unrelated	Third Degree	6.083			1	0	0	0	1
FJ_S24	FJ_S30	Unrelated	Third Degree	8.645			0.948	0.052	0	9	3
FJ_S24	FJ_S32	Unrelated	Third Degree	0.902			0.832	0.168	0	44	7
FJ_S24	FJ_S33	Unrelated	Third Degree	3.718			0.936	0.064	0	0	1
FJ_S24	FJ_S35	Unrelated	Third Degree	5.666			0.914	0.086	0	17	6
FJ_S24	FJ_S36	Unrelated	Third Degree	5.989			0.927	0.073	0	8	2
FJ_S24	FJ_S37	Unrelated	Third Degree	1.275			0.935	0.065	0	0	1
FJ_S24	FJ_S39	Unrelated	Third Degree	4.152			1	0	0	0	1
FJ_S24	FJ_S40	Unrelated	Third Degree	5.224			0.933	0.067	0	2	1
FJ_S24	FJ_S41	Unrelated	Third Degree	3.333			0.878	0.122	0	27	5
FJ_S24	FJ_S42	Unrelated	Third Degree	7.365			0.94	0.06	0	8	3
FJ_S24	FJ_S43	Unrelated	Third Degree	1.073			0.857	0.143	0	9	1
FJ_S24	FJ_S44	Unrelated	Third Degree	7.506			0.937	0.063	0	6	1
FJ_S24	FJ_S45	Unrelated	Third Degree	9.348			0.949	0.051	0	5	2
FJ_S24	FJ_S46	Unrelated	Third Degree	6.985			0.938	0.062	0	14	4
FJ_S24	FJ_S47	Unrelated	Third Degree	7.988			0.944	0.056	0	5	2
FJ_S24	FJ_S49	Unrelated	Third Degree	7.088			0.928	0.072	0	16	6
FJ_S24	FJ_S51	Unrelated	Third Degree	0.895			0.85	0.15	0	4	1
FJ_S24	FJ_S52	Unrelated	Third Degree	6.562			0.931	0.069	0	7	3
FJ_S25	FJ_S26	Unrelated	Third Degree	8.807			0.934	0.066	0	16	7
FJ_S25	FJ_S27	Unrelated	Third Degree	8.716			0.942	0.058	0	13	5
FJ_S25	FJ_S29	Unrelated	Third Degree	9.116			0.956	0.044	0	8	2
FJ_S25	FJ_S30	Unrelated	Third Degree	3.667			0.871	0.129	0	32	9
FJ_S25	FJ_S32	Unrelated	Third Degree	6.724			0.928	0.072	0	12	7
FJ_S25	FJ_S33	Unrelated	Third Degree	5.43			0.919	0.081	0	11	4
FJ_S25	FJ_S34	Unrelated	Third Degree	2.268			0.867	0.133	0	31	12
FJ_S25	FJ_S35	Unrelated	Third Degree	7.988			0.933	0.067	0	13	4
FJ_S25	FJ_S36	Unrelated	Third Degree	10.551			0.956	0.044	0	9	4
FJ_S25	FJ_S37	Unrelated	Third Degree	6.955			0.945	0.055	0	6	2
FJ_S25	FJ_S39	Unrelated	Third Degree	11.766			1	0	0	0	1
FJ_S25	FJ_S40	Unrelated	Third Degree	8.885			0.937	0.063	0	14	7
FJ_S25	FJ_S41	Unrelated	Third Degree	9.121			0.943	0.057	0	14	4
FJ_S25	FJ_S42	Unrelated	Third Degree	7.366			0.928	0.072	0	18	6
FJ_S25	FJ_S43	Unrelated	Third Degree	5.189			0.934	0.066	0	0	1
FJ_S25	FJ_S44	Unrelated	Third Degree	4.203			0.885	0.115	0	24	9
FJ_S25	FJ_S45	Unrelated	Third Degree	9.422			0.953	0.047	0	7	3
FJ_S25	FJ_S46	Unrelated	Third Degree	7.707			0.931	0.069	0	16	9
FJ_S25	FJ_S47	Unrelated	Third Degree	9.707			0.955	0.045	0	7	4
FJ_S25	FJ_S49	Unrelated	Third Degree	4.581			0.899	0.101	0	28	10
FJ_S25	FJ_S51	Unrelated	Third Degree	6.838			0.937	0.063	0	9	3
FJ_S25	FJ_S52	Unrelated	Third Degree	6.981			0.91	0.09	0	26	9
FJ_S26	FJ_S27	Unrelated	Third Degree	11.588			0.966	0.034	0	5	2
FJ_S26	FJ_S29	Unrelated	Third Degree	16.566			1	0	0	0	1
FJ_S26	FJ_S30	Unrelated	Third Degree	6.799			0.931	0.069	0	17	7
FJ_S26	FJ_S32	Unrelated	Third Degree	5.639			0.911	0.089	0	17	6
FJ_S26	FJ_S33	Unrelated	Third Degree	8.861			0.948	0.052	0	7	3
FJ_S26	FJ_S34	Unrelated	Third Degree	6.612			0.915	0.085	0	15	6
FJ_S26	FJ_S36	Unrelated	Third Degree	6.445			0.925	0.075	0	17	10
FJ_S26	FJ_S39	Unrelated	Third Degree	11.926			1	0	0	0	1
FJ_S26	FJ_S40	Unrelated	Third Degree	8.047			0.947	0.053	0	6	4
FJ_S26	FJ_S41	Unrelated	Third Degree	9.858			0.949	0.051	0	11	6
FJ_S26	FJ_S42	Unrelated	Third Degree	8.696			0.937	0.063	0	18	8
FJ_S26	FJ_S43	Unrelated	Third Degree	10.574			1	0	0	0	1
FJ_S26	FJ_S44	Unrelated	Third Degree	8.762			0.957	0.043	0	7	5
FJ_S26	FJ_S45	Unrelated	Third Degree	10.278			0.953	0.047	0	7	6
FJ_S26	FJ_S46	Unrelated	Third Degree	7.945			0.946	0.054	0	9	6
FJ_S26	FJ_S47	Unrelated	Third Degree	7.969			0.951	0.049	0	10	7
FJ_S26	FJ_S49	Unrelated	Third Degree	9.879			0.954	0.046	0	4	2
FJ_S26	FJ_S51	Unrelated	Third Degree	8.623			0.95	0.05	0	5	3
FJ_S27	FJ_S29	Unrelated	Third Degree	13.849			1	0	0	0	1
FJ_S27	FJ_S30	Unrelated	Third Degree	8.783			0.958	0.042	0	3	2
FJ_S27	FJ_S32	Unrelated	Third Degree	9.45			0.955	0.045	0	7	2
FJ_S27	FJ_S33	Unrelated	Third Degree	10.962			0.972	0.028	0	1	1
FJ_S27	FJ_S34	Unrelated	Third Degree	7.43			0.922	0.078	0	21	8
FJ_S27	FJ_S35	Unrelated	Third Degree	12.794			0.979	0.021	0	3	1
FJ_S27	FJ_S36	Unrelated	Third Degree	13.626			1	0	0	0	1
FJ_S27	FJ_S37	Unrelated	Third Degree	8.464			1	0	0	0	1
FJ_S27	FJ_S39	Unrelated	Third Degree	10.886			1	0	0	0	1
FJ_S27	FJ_S40	Unrelated	Third Degree	10.246			0.956	0.044	0	10	5
FJ_S27	FJ_S41	Unrelated	Third Degree	17.565			1	0	0	0	1
FJ_S27	FJ_S42	Unrelated	Third Degree	14.057			1	0	0	0	1
FJ_S27	FJ_S43	Unrelated	Third Degree	8.8			1	0	0	0	1
FJ_S27	FJ_S44	Unrelated	Third Degree	8.16			0.938	0.062	0	13	3
FJ_S27	FJ_S45	Unrelated	Third Degree	11.232			0.96	0.04	0	9	4
FJ_S27	FJ_S46	Unrelated	Third Degree	14.709			1	0	0	0	1
FJ_S27	FJ_S47	Unrelated	Third Degree	12.072			0.973	0.027	0	6	3
FJ_S27	FJ_S49	Unrelated	Third Degree	11.524			0.963	0.037	0	8	3
FJ_S27	FJ_S51	Unrelated	Third Degree	3.45			0.88	0.12	0	26	4
FJ_S27	FJ_S52	Unrelated	Third Degree	11.85			0.975	0.025	0	5	3
FJ_S29	FJ_S30	Unrelated	Third Degree	12.226			1	0	0	0	1
FJ_S29	FJ_S32	Unrelated	Third Degree	6.139			0.939	0.061	0	4	2
FJ_S29	FJ_S33	Unrelated	Third Degree	8.984			1	0	0	0	1
FJ_S29	FJ_S34	Unrelated	Third Degree	10.428			0.971	0.029	0	2	1
FJ_S29	FJ_S35	Unrelated	Third Degree	13.519			1	0	0	0	1
FJ_S29	FJ_S36	Unrelated	Third Degree	11.215			0.97	0.03	0	6	2
FJ_S29	FJ_S37	Unrelated	Third Degree	5.891			1	0	0	0	1
FJ_S29	FJ_S39	Unrelated	Third Degree	4.421			1	0	0	0	1
FJ_S29	FJ_S40	Unrelated	Third Degree	9.519			1	0	0	0	1
FJ_S29	FJ_S41	Unrelated	Third Degree	12.257			1	0	0	0	1
FJ_S29	FJ_S43	Unrelated	Third Degree	4.943			1	0	0	0	1
FJ_S29	FJ_S44	Unrelated	Third Degree	11.972			1	0	0	0	1
FJ_S29	FJ_S45	Unrelated	Third Degree	13.245			1	0	0	0	1
FJ_S29	FJ_S46	Unrelated	Third Degree	11.934			1	0	0	0	1
FJ_S29	FJ_S47	Unrelated	Third Degree	11.695			0.97	0.03	0	4	2
FJ_S29	FJ_S49	Unrelated	Third Degree	11.355			1	0	0	0	1
FJ_S29	FJ_S51	Unrelated	Third Degree	2.59			0.931	0.069	0	0	1
FJ_S29	FJ_S52	Unrelated	Third Degree	8.772			0.944	0.056	0	11	3
FJ_S30	FJ_S32	Unrelated	Third Degree	4.552			0.918	0.082	0	7	4
FJ_S30	FJ_S33	Unrelated	Third Degree	5.907			0.911	0.089	0	20	6
FJ_S30	FJ_S34	Unrelated	Third Degree	7.292			0.922	0.078	0	16	4
FJ_S30	FJ_S35	Unrelated	Third Degree	6.753			0.92	0.08	0	20	7
FJ_S30	FJ_S36	Unrelated	Third Degree	9.601			0.963	0.037	0	6	4
FJ_S30	FJ_S37	Unrelated	Third Degree	6.388			0.943	0.057	0	8	1
FJ_S30	FJ_S39	Unrelated	Third Degree	10.309			1	0	0	0	1
FJ_S30	FJ_S40	Unrelated	Third Degree	5.243			0.917	0.083	0	16	5
FJ_S30	FJ_S41	Unrelated	Third Degree	10.828			0.964	0.036	0	5	3
FJ_S30	FJ_S42	Unrelated	Third Degree	11.295			0.968	0.032	0	8	3
FJ_S30	FJ_S43	Unrelated	Third Degree	5.059			0.938	0.062	0	0	1
FJ_S30	FJ_S44	Unrelated	Third Degree	3.203			0.889	0.111	0	23	7
FJ_S30	FJ_S45	Unrelated	Third Degree	6.489			0.902	0.098	0	27	11
FJ_S30	FJ_S46	Unrelated	Third Degree	6.896			0.938	0.062	0	15	5
FJ_S30	FJ_S47	Unrelated	Third Degree	9.857			0.949	0.051	0	8	4
FJ_S30	FJ_S49	Unrelated	Third Degree	10.836			0.955	0.045	0	6	2
FJ_S30	FJ_S51	Unrelated	Third Degree	7.178			0.939	0.061	0	6	2
FJ_S30	FJ_S52	Unrelated	Third Degree	8.056			0.945	0.055	0	9	2
FJ_S32	FJ_S33	Unrelated	Third Degree	5.859			0.924	0.076	0	14	7
FJ_S32	FJ_S34	Unrelated	Third Degree	6.754			0.923	0.077	0	13	6
FJ_S32	FJ_S35	Unrelated	Third Degree	3.52			0.865	0.135	0	35	9
FJ_S32	FJ_S36	Unrelated	Third Degree	3.492			0.891	0.109	0	22	10
FJ_S32	FJ_S37	Unrelated	Third Degree	2.645			0.879	0.121	0	4	1
FJ_S32	FJ_S39	Unrelated	Third Degree	9.327			1	0	0	0	1
FJ_S32	FJ_S40	Unrelated	Third Degree	5.113			0.91	0.09	0	15	7
FJ_S32	FJ_S41	Unrelated	Third Degree	3.898			0.889	0.111	0	25	9
FJ_S32	FJ_S42	Unrelated	Third Degree	2.134			0.85	0.15	0	41	9
FJ_S32	FJ_S43	Unrelated	Third Degree	6.863			1	0	0	0	1
FJ_S32	FJ_S44	Unrelated	Third Degree	6.742			0.933	0.067	0	12	7
FJ_S32	FJ_S45	Unrelated	Third Degree	8.795			0.944	0.056	0	10	6
FJ_S32	FJ_S46	Unrelated	Third Degree	8.499			0.946	0.054	0	11	4
FJ_S32	FJ_S47	Unrelated	Third Degree	1.652			0.821	0.179	0	46	10
FJ_S32	FJ_S49	Unrelated	Third Degree	8.654			0.94	0.06	0	13	7
FJ_S32	FJ_S51	Unrelated	Third Degree	5.111			0.925	0.075	0	12	4
FJ_S32	FJ_S52	Unrelated	Third Degree	4.817			0.92	0.08	0	18	6
FJ_S33	FJ_S34	Unrelated	Third Degree	8.247			0.945	0.055	0	9	4
FJ_S33	FJ_S35	Unrelated	Third Degree	7.776			0.944	0.056	0	6	3
FJ_S33	FJ_S36	Unrelated	Third Degree	5.581			0.902	0.098	0	23	7
FJ_S33	FJ_S37	Unrelated	Third Degree	4.077			1	0	0	0	1
FJ_S33	FJ_S39	Unrelated	Third Degree	7.755			1	0	0	0	1
FJ_S33	FJ_S40	Unrelated	Third Degree	7.881			0.945	0.055	0	3	1
FJ_S33	FJ_S41	Unrelated	Third Degree	5.875			0.923	0.077	0	13	5
FJ_S33	FJ_S42	Unrelated	Third Degree	8.208			0.94	0.06	0	15	4
FJ_S33	FJ_S43	Unrelated	Third Degree	2.153			0.937	0.063	0	0	1
FJ_S33	FJ_S44	Unrelated	Third Degree	3.828			0.89	0.11	0	21	5
FJ_S33	FJ_S45	Unrelated	Third Degree	7.641			0.929	0.071	0	15	5
FJ_S33	FJ_S46	Unrelated	Third Degree	5.63			0.915	0.085	0	18	7
FJ_S33	FJ_S47	Unrelated	Third Degree	5.048			0.898	0.102	0	23	9
FJ_S33	FJ_S49	Unrelated	Third Degree	8.75			0.947	0.053	0	10	4
FJ_S33	FJ_S51	Unrelated	Third Degree	4.438			0.938	0.062	0	0	1
FJ_S33	FJ_S52	Unrelated	Third Degree	8.441			0.946	0.054	0	8	5
FJ_S34	FJ_S35	Unrelated	Third Degree	8.741			0.932	0.068	0	15	7
FJ_S34	FJ_S36	Unrelated	Third Degree	7.581			0.93	0.07	0	18	9
FJ_S34	FJ_S37	Unrelated	Third Degree	8.217			1	0	0	0	1
FJ_S34	FJ_S39	Unrelated	Third Degree	11.227			1	0	0	0	1
FJ_S34	FJ_S40	Unrelated	Third Degree	9.814			0.96	0.04	0	4	3
FJ_S34	FJ_S41	Unrelated	Third Degree	10.177			0.959	0.041	0	4	3
FJ_S34	FJ_S42	Unrelated	Third Degree	8.543			0.94	0.06	0	13	8
FJ_S34	FJ_S43	Unrelated	Third Degree	2.732			0.915	0.085	0	6	2
FJ_S34	FJ_S44	Unrelated	Third Degree	8.337			0.931	0.069	0	14	6
FJ_S34	FJ_S45	Unrelated	Third Degree	6.518			0.923	0.077	0	17	7
FJ_S34	FJ_S46	Unrelated	Third Degree	8.958			0.961	0.039	0	7	5
FJ_S34	FJ_S47	Unrelated	Third Degree	4.076			0.889	0.111	0	27	10
FJ_S34	FJ_S49	Unrelated	Third Degree	9.038			0.941	0.059	0	14	6
FJ_S34	FJ_S51	Unrelated	Third Degree	3.777			0.918	0.082	0	5	2
FJ_S34	FJ_S52	Unrelated	Third Degree	6.758			0.934	0.066	0	16	8
FJ_S35	FJ_S36	Unrelated	Third Degree	9.137			0.952	0.048	0	8	4
FJ_S35	FJ_S37	Unrelated	Third Degree	2.275			0.876	0.124	0	21	3
FJ_S35	FJ_S39	Unrelated	Third Degree	14.408			1	0	0	0	1
FJ_S35	FJ_S40	Unrelated	Third Degree	10.6			0.964	0.036	0	5	3
FJ_S35	FJ_S41	Unrelated	Third Degree	9.991			0.961	0.039	0	6	5
FJ_S35	FJ_S42	Unrelated	Third Degree	1.058			0.828	0.172	0	38	10
FJ_S35	FJ_S43	Unrelated	Third Degree	6.524			0.939	0.061	0	4	1
FJ_S35	FJ_S44	Unrelated	Third Degree	12.214			1	0	0	0	1
FJ_S35	FJ_S45	Unrelated	Third Degree	8.365			0.94	0.06	0	12	6
FJ_S35	FJ_S46	Unrelated	Third Degree	11.101			0.975	0.025	0	3	3
FJ_S35	FJ_S47	Unrelated	Third Degree	8.02			0.928	0.072	0	14	6
FJ_S35	FJ_S49	Unrelated	Third Degree	5.172			0.913	0.087	0	16	5
FJ_S35	FJ_S51	Unrelated	Third Degree	9.413			0.949	0.051	0	6	3
FJ_S36	FJ_S37	Unrelated	Third Degree	10.66			1	0	0	0	1
FJ_S36	FJ_S39	Unrelated	Third Degree	14.887			1	0	0	0	1
FJ_S36	FJ_S40	Unrelated	Third Degree	8.848			0.943	0.057	0	14	5
FJ_S36	FJ_S42	Unrelated	Third Degree	6.532			0.936	0.064	0	12	5
FJ_S36	FJ_S43	Unrelated	Third Degree	4.236			0.908	0.092	0	15	4
FJ_S36	FJ_S44	Unrelated	Third Degree	6.782			0.92	0.08	0	22	11
FJ_S36	FJ_S45	Unrelated	Third Degree	7.36			0.941	0.059	0	11	5
FJ_S36	FJ_S47	Unrelated	Third Degree	6.146			0.923	0.077	0	16	7
FJ_S36	FJ_S49	Unrelated	Third Degree	9.299			0.943	0.057	0	15	6
FJ_S36	FJ_S51	Unrelated	Third Degree	7.763			0.936	0.064	0	10	4
FJ_S36	FJ_S52	Unrelated	Third Degree	7.108			0.923	0.077	0	20	7
FJ_S37	FJ_S39	Unrelated	Third Degree	2.142			1	0	0	0	1
FJ_S37	FJ_S40	Unrelated	Third Degree	3.774			0.936	0.064	0	0	1
FJ_S37	FJ_S41	Unrelated	Third Degree	5.629			0.941	0.059	0	0	1
FJ_S37	FJ_S42	Unrelated	Third Degree	4.202			0.939	0.061	0	1	1
FJ_S37	FJ_S43	Unrelated	Third Degree	0.677			0.937	0.063	0	0	1
FJ_S37	FJ_S44	Unrelated	Third Degree	10.473			1	0	0	0	1
FJ_S37	FJ_S45	Unrelated	Third Degree	5.785			0.937	0.063	0	3	1
FJ_S37	FJ_S46	Unrelated	Third Degree	8.901			0.966	0.034	0	2	1
FJ_S37	FJ_S47	Unrelated	Third Degree	6.188			0.946	0.054	0	1	1
FJ_S37	FJ_S49	Unrelated	Third Degree	2.371			0.875	0.125	0	17	3
FJ_S37	FJ_S51	Unrelated	Third Degree	2.75			1	0	0	0	1
FJ_S37	FJ_S52	Unrelated	Third Degree	2.223			0.886	0.114	0	13	5
FJ_S39	FJ_S40	Unrelated	Third Degree	7.873			1	0	0	0	1
FJ_S39	FJ_S41	Unrelated	Third Degree	12.768			1	0	0	0	1
FJ_S39	FJ_S42	Unrelated	Third Degree	13.063			1	0	0	0	1
FJ_S39	FJ_S43	Unrelated	Third Degree	0.031			0.869	0.131	0	0	1
FJ_S39	FJ_S44	Unrelated	Third Degree	12.758			1	0	0	0	1
FJ_S39	FJ_S45	Unrelated	Third Degree	12.745			1	0	0	0	1
FJ_S39	FJ_S46	Unrelated	Third Degree	15.162			1	0	0	0	1
FJ_S39	FJ_S47	Unrelated	Third Degree	12.12			1	0	0	0	1
FJ_S39	FJ_S49	Unrelated	Third Degree	12.207			1	0	0	0	1
FJ_S39	FJ_S51	Unrelated	Third Degree	3.982			1	0	0	0	1
FJ_S39	FJ_S52	Unrelated	Third Degree	6.901			1	0	0	0	1
FJ_N06	FJ_S51	Unrelated	Third Degree	6.023			0.94	0.06	0	2	1
FJ_S40	FJ_S42	Unrelated	Third Degree	7.759			0.938	0.062	0	12	6
FJ_S40	FJ_S43	Unrelated	Third Degree	4.723			0.939	0.061	0	0	1
FJ_S40	FJ_S44	Unrelated	Third Degree	7.66			0.93	0.07	0	12	6
FJ_S40	FJ_S45	Unrelated	Third Degree	10.255			0.957	0.043	0	6	5
FJ_S40	FJ_S46	Unrelated	Third Degree	7.041			0.936	0.064	0	13	5
FJ_S40	FJ_S47	Unrelated	Third Degree	9.928			0.953	0.047	0	4	3
FJ_S40	FJ_S49	Unrelated	Third Degree	9.713			0.953	0.047	0	8	4
FJ_S40	FJ_S51	Unrelated	Third Degree	6.895			0.94	0.06	0	4	1
FJ_S40	FJ_S52	Unrelated	Third Degree	9.765			0.953	0.047	0	6	4
FJ_S41	FJ_S42	Unrelated	Third Degree	9.023			0.942	0.058	0	12	4
FJ_S41	FJ_S43	Unrelated	Third Degree	5.668			0.942	0.058	0	5	1
FJ_S41	FJ_S44	Unrelated	Third Degree	7.975			0.934	0.066	0	12	7
FJ_S41	FJ_S45	Unrelated	Third Degree	9.716			0.94	0.06	0	14	7
FJ_S41	FJ_S47	Unrelated	Third Degree	5.565			0.906	0.094	0	21	9
FJ_S41	FJ_S49	Unrelated	Third Degree	6.892			0.926	0.074	0	16	6
FJ_S41	FJ_S51	Unrelated	Third Degree	9.52			1	0	0	0	1
FJ_S41	FJ_S52	Unrelated	Third Degree	9.638			0.945	0.055	0	12	7
FJ_S42	FJ_S43	Unrelated	Third Degree	7.986			1	0	0	0	1
FJ_S42	FJ_S44	Unrelated	Third Degree	8.126			0.933	0.067	0	19	9
FJ_S42	FJ_S45	Unrelated	Third Degree	1.712			0.837	0.163	0	44	14
FJ_S42	FJ_S46	Unrelated	Third Degree	4.956			0.921	0.079	0	18	7
FJ_S42	FJ_S47	Unrelated	Third Degree	6.041			0.933	0.067	0	10	3
FJ_S42	FJ_S49	Unrelated	Third Degree	0.075			0.827	0.173	0	49	13
FJ_N06	FJ_S52	Unrelated	Third Degree	11.377			0.964	0.036	0	5	2
FJ_S42	FJ_S52	Unrelated	Third Degree	5.837			0.922	0.078	0	10	4
FJ_S43	FJ_S44	Unrelated	Third Degree	4.145			0.92	0.08	0	0	1
FJ_S43	FJ_S45	Unrelated	Third Degree	5.034			0.934	0.066	0	0	1
FJ_S43	FJ_S46	Unrelated	Third Degree	11.997			1	0	0	0	1
FJ_S43	FJ_S47	Unrelated	Third Degree	5.928			0.933	0.067	0	11	3
FJ_S43	FJ_S49	Unrelated	Third Degree	8.448			1	0	0	0	1
FJ_S43	FJ_S51	Unrelated	Third Degree	1.204			0.871	0.129	0	0	1
FJ_S43	FJ_S52	Unrelated	Third Degree	5.014			0.927	0.073	0	10	1
FJ_S44	FJ_S45	Unrelated	Third Degree	5.938			0.916	0.084	0	20	11
FJ_S44	FJ_S46	Unrelated	Third Degree	6.191			0.934	0.066	0	14	5
FJ_S44	FJ_S47	Unrelated	Third Degree	8.302			0.932	0.068	0	15	6
FJ_S44	FJ_S49	Unrelated	Third Degree	8.027			0.937	0.063	0	15	7
FJ_S44	FJ_S51	Unrelated	Third Degree	1.672			0.839	0.161	0	26	4
FJ_S44	FJ_S52	Unrelated	Third Degree	10.246			0.955	0.045	0	11	4
FJ_S45	FJ_S46	Unrelated	Third Degree	8.838			0.95	0.05	0	10	7
FJ_S45	FJ_S47	Unrelated	Third Degree	7.186			0.924	0.076	0	17	8
FJ_S45	FJ_S49	Unrelated	Third Degree	8.306			0.936	0.064	0	13	8
FJ_S45	FJ_S51	Unrelated	Third Degree	5.339			0.913	0.087	0	15	6
FJ_S45	FJ_S52	Unrelated	Third Degree	9.576			0.943	0.057	0	11	4
FJ_S46	FJ_S47	Unrelated	Third Degree	5.109			0.908	0.092	0	18	6
FJ_S46	FJ_S49	Unrelated	Third Degree	8.295			0.951	0.049	0	8	7
FJ_S46	FJ_S51	Unrelated	Third Degree	8.892			0.952	0.048	0	6	2
FJ_S46	FJ_S52	Unrelated	Third Degree	8.714			0.948	0.052	0	11	8
FJ_S47	FJ_S49	Unrelated	Third Degree	9.903			0.948	0.052	0	11	4
FJ_S47	FJ_S51	Unrelated	Third Degree	6.933			0.937	0.063	0	10	2
FJ_S47	FJ_S52	Unrelated	Third Degree	6.177			0.934	0.066	0	14	7
FJ_S49	FJ_S51	Unrelated	Third Degree	3.403			0.878	0.122	0	26	6
FJ_S49	FJ_S52	Unrelated	Third Degree	6.022			0.92	0.08	0	19	4
FJ_S51	FJ_S52	Unrelated	Third Degree	5.705			0.924	0.076	0	12	3

## Sheet: C.READ
iid1	iid2	Normalized2AlleleDifference	StandardError	NonNormalizedP0	NonNormalizedStandardError
FJ_N01	FJ_N02	0.977409	0.00809409	0.20916	0.00173209
FJ_N01	FJ_N03	0.963863	0.00744525	0.206261	0.00159324
FJ_N01	FJ_N04	0.938116	0.012738	0.200751	0.00272585
FJ_N01	FJ_N05	0.989439	0.0071993	0.211734	0.00154061
FJ_N01	FJ_N06	0.994779	0.00856817	0.212877	0.00183354
FJ_N01	FJ_N07	0.968849	0.00793819	0.207328	0.00169873
FJ_N01	FJ_N10	0.979773	0.00825394	0.209666	0.0017663
FJ_N01	FJ_N11	0.99528	0.00800708	0.212984	0.00171347
FJ_N01	FJ_N12	0.977854	0.00792577	0.209255	0.00169607
FJ_N01	FJ_N13	0.99362	0.00765524	0.212629	0.00163818
FJ_N01	FJ_N15	0.978788	0.00795236	0.209455	0.00170176
FJ_N01	FJ_N16	1.00029	0.00794889	0.214056	0.00170102
FJ_N01	FJ_N17	0.96942	0.00737148	0.20745	0.00157745
FJ_N01	FJ_S02	0.989713	0.0078402	0.211793	0.00167776
FJ_N01	FJ_S03	0.983956	0.00732425	0.210561	0.00156735
FJ_N01	FJ_S01	0.973888	0.00741821	0.208406	0.00158746
FJ_N01	FJ_S04	1.04978	0.0145882	0.224647	0.00312179
FJ_N01	FJ_S05	0.968361	0.0075496	0.207224	0.00161557
FJ_N01	FJ_S06	0.97313	0.00740787	0.208244	0.00158524
FJ_N01	FJ_S08	0.969508	0.00764414	0.207469	0.0016358
FJ_N01	FJ_S09	0.982351	0.00751016	0.210217	0.00160713
FJ_N01	FJ_S10	0.953326	0.0130827	0.204006	0.00279963
FJ_N01	FJ_S11	0.969992	0.00716287	0.207573	0.00153281
FJ_N01	FJ_S12	0.986056	0.00711872	0.21101	0.00152336
FJ_N01	FJ_S13	0.973216	0.0108032	0.208263	0.00231182
FJ_N01	FJ_S14	0.96966	0.00748362	0.207502	0.00160145
FJ_N01	FJ_S15	1.07424	0.024996	0.229881	0.00534901
FJ_N01	FJ_S16	0.951743	0.00757996	0.203667	0.00162207
FJ_N01	FJ_S17	0.982888	0.00901875	0.210332	0.00192996
FJ_N01	FJ_S18	0.973282	0.00739215	0.208277	0.00158188
FJ_N01	FJ_S19	0.996732	0.0165823	0.213295	0.00354853
FJ_N01	FJ_S20	0.980947	0.00730441	0.209917	0.0015631
FJ_N01	FJ_S21	1.02386	0.00719516	0.219101	0.00153972
FJ_N01	FJ_S22	0.967446	0.0130342	0.207028	0.00278925
FJ_N01	FJ_S23	0.978602	0.00717933	0.209415	0.00153634
FJ_N01	FJ_S24	0.970778	0.0115394	0.207741	0.00246937
FJ_N01	FJ_S25	0.962928	0.00731336	0.206061	0.00156502
FJ_N01	FJ_S26	0.990676	0.00707679	0.211999	0.00151439
FJ_N01	FJ_S27	0.972646	0.00768509	0.208141	0.00164457
FJ_N01	FJ_S29	1.01568	0.011857	0.217351	0.00253733
FJ_N01	FJ_S30	0.988866	0.00790585	0.211612	0.00169181
FJ_N01	FJ_S32	0.915875	0.00771499	0.195992	0.00165096
FJ_N01	FJ_S33	0.96497	0.00871474	0.206498	0.0018649
FJ_N01	FJ_S34	0.978061	0.00756545	0.209299	0.00161896
FJ_N01	FJ_S35	0.998679	0.00701091	0.213712	0.00150029
FJ_N01	FJ_S36	0.980493	0.00746863	0.20982	0.00159824
FJ_N01	FJ_S37	0.958978	0.0184864	0.205216	0.00395599
FJ_N01	FJ_S39	1.05985	0.024198	0.226802	0.00517822
FJ_N01	FJ_S40	0.963978	0.0092766	0.206286	0.00198514
FJ_N01	FJ_S41	0.981641	0.00698827	0.210065	0.00149545
FJ_N01	FJ_S42	0.989899	0.00730169	0.211833	0.00156252
FJ_N01	FJ_S43	0.970787	0.0161338	0.207743	0.00345254
FJ_N01	FJ_S44	0.966073	0.00750662	0.206734	0.00160637
FJ_N01	FJ_S45	0.986848	0.00711734	0.21118	0.00152307
FJ_N01	FJ_S46	0.972976	0.00752089	0.208211	0.00160943
FJ_N01	FJ_S47	0.957564	0.00734124	0.204913	0.00157098
FJ_N01	FJ_S49	0.986103	0.00714356	0.21102	0.00152868
FJ_N01	FJ_S51	0.942036	0.0115375	0.20159	0.00246897
FJ_N01	FJ_S52	0.99062	0.00706392	0.211987	0.00151164
FJ_N02	FJ_N03	0.991522	0.00830397	0.21218	0.001777
FJ_N02	FJ_N04	0.973629	0.0144208	0.208351	0.00308596
FJ_N02	FJ_N05	0.981645	0.00749858	0.210066	0.00160465
FJ_N02	FJ_N06	1.01232	0.00974319	0.216632	0.00208499
FJ_N02	FJ_N07	0.975064	0.00814468	0.208658	0.00174291
FJ_N02	FJ_N10	0.993634	0.00865264	0.212632	0.00185162
FJ_N02	FJ_N11	0.995203	0.00834839	0.212968	0.00178651
FJ_N02	FJ_N12	0.931151	0.00841566	0.199261	0.0018009
FJ_N02	FJ_N13	0.970803	0.00869774	0.207746	0.00186127
FJ_N02	FJ_N15	1.00293	0.0083651	0.214621	0.00179008
FJ_N02	FJ_N16	0.974199	0.00828789	0.208473	0.00177356
FJ_N02	FJ_N17	0.970381	0.00804804	0.207656	0.00172223
FJ_N02	FJ_S02	1.00447	0.00785798	0.214951	0.00168156
FJ_N02	FJ_S03	1.0149	0.00784939	0.217183	0.00167973
FJ_N02	FJ_S01	1.00086	0.0075428	0.214179	0.00161412
FJ_N02	FJ_S04	1.02902	0.0167616	0.220204	0.00358689
FJ_N02	FJ_S05	1.0002	0.00793145	0.214037	0.00169728
FJ_N02	FJ_S06	1.01205	0.00795928	0.216574	0.00170324
FJ_N02	FJ_S08	1.01565	0.00794899	0.217343	0.00170104
FJ_N02	FJ_S09	0.991817	0.00779018	0.212243	0.00166705
FJ_N02	FJ_S10	0.991164	0.0146529	0.212103	0.00313563
FJ_N02	FJ_S11	1.00513	0.00759512	0.215092	0.00162531
FJ_N02	FJ_S12	1.02544	0.00787114	0.219437	0.00168438
FJ_N02	FJ_S13	0.962798	0.0116701	0.206033	0.00249733
FJ_N02	FJ_S14	1.00696	0.00786102	0.215483	0.00168221
FJ_N02	FJ_S15	1.03899	0.0271583	0.222338	0.00581172
FJ_N02	FJ_S16	0.993291	0.00786225	0.212559	0.00168248
FJ_N02	FJ_S17	1.01316	0.00993669	0.216811	0.00212639
FJ_N02	FJ_S18	0.987722	0.0075744	0.211367	0.00162088
FJ_N02	FJ_S19	1.02421	0.0192563	0.219174	0.00412074
FJ_N02	FJ_S20	0.992288	0.00804927	0.212344	0.0017225
FJ_N02	FJ_S21	1.02371	0.00772442	0.219068	0.00165298
FJ_N02	FJ_S22	0.995876	0.0146759	0.213112	0.00314055
FJ_N02	FJ_S23	1.00002	0.00737693	0.213998	0.00157862
FJ_N02	FJ_S24	0.976089	0.0131517	0.208877	0.00281439
FJ_N02	FJ_S25	0.995972	0.00809266	0.213132	0.00173178
FJ_N02	FJ_S26	1.00919	0.00796551	0.215961	0.00170457
FJ_N02	FJ_S27	1.02793	0.00853721	0.21997	0.00182691
FJ_N02	FJ_S29	1.03422	0.0132891	0.221317	0.0028438
FJ_N02	FJ_S30	0.984299	0.00815064	0.210634	0.00174419
FJ_N02	FJ_S32	0.975078	0.00813903	0.208661	0.00174171
FJ_N02	FJ_S33	1.00391	0.00979285	0.214832	0.00209561
FJ_N02	FJ_S34	0.980853	0.00803774	0.209897	0.00172003
FJ_N02	FJ_S35	0.998503	0.00781011	0.213674	0.00167132
FJ_N02	FJ_S36	1.01972	0.00771959	0.218215	0.00165195
FJ_N02	FJ_S37	1.02133	0.0209323	0.218558	0.0044794
FJ_N02	FJ_S39	1.05012	0.0271062	0.22472	0.00580057
FJ_N02	FJ_S40	0.986972	0.010157	0.211206	0.00217354
FJ_N02	FJ_S41	1.00617	0.00797728	0.215314	0.00170709
FJ_N02	FJ_S42	0.998356	0.0076988	0.213642	0.0016475
FJ_N02	FJ_S43	1.01173	0.0186729	0.216505	0.00399588
FJ_N02	FJ_S44	1.00196	0.00793813	0.214414	0.00169871
FJ_N02	FJ_S45	1.00854	0.0074248	0.215822	0.00158886
FJ_N02	FJ_S46	1.00277	0.00836766	0.214586	0.00179063
FJ_N02	FJ_S47	1.00005	0.00757518	0.214005	0.00162104
FJ_N02	FJ_S49	1.02073	0.00782221	0.218429	0.00167391
FJ_N02	FJ_S51	0.977388	0.0128155	0.209155	0.00274244
FJ_N02	FJ_S52	1.00165	0.00768132	0.214348	0.00164376
FJ_N03	FJ_N04	0.94267	0.0124596	0.201726	0.00266627
FJ_N03	FJ_N05	1.00581	0.00722543	0.215236	0.0015462
FJ_N03	FJ_N06	1.00126	0.00847783	0.214263	0.00181421
FJ_N03	FJ_N07	0.943543	0.00760896	0.201913	0.00162827
FJ_N03	FJ_N10	0.988241	0.00813184	0.211478	0.00174017
FJ_N03	FJ_N11	1.00814	0.00775555	0.215735	0.00165964
FJ_N03	FJ_N12	0.996421	0.00757575	0.213228	0.00162117
FJ_N03	FJ_N13	0.999344	0.00753893	0.213854	0.00161329
FJ_N03	FJ_N15	0.984124	0.00752039	0.210597	0.00160932
FJ_N03	FJ_N16	1.01187	0.00790915	0.216534	0.00169251
FJ_N03	FJ_N17	0.99221	0.00730291	0.212327	0.00156278
FJ_N03	FJ_S02	1.02252	0.00747946	0.218813	0.00160056
FJ_N03	FJ_S03	1.00055	0.00715761	0.214113	0.00153169
FJ_N03	FJ_S01	1.00827	0.00704249	0.215764	0.00150705
FJ_N03	FJ_S04	1.06767	0.0148258	0.228474	0.00317263
FJ_N03	FJ_S05	0.991854	0.00734954	0.212251	0.00157276
FJ_N03	FJ_S06	0.996412	0.00708555	0.213226	0.00151627
FJ_N03	FJ_S08	1.009	0.00724864	0.215921	0.00155117
FJ_N03	FJ_S09	0.998851	0.00720354	0.213748	0.00154152
FJ_N03	FJ_S10	0.97374	0.012692	0.208375	0.00271601
FJ_N03	FJ_S11	0.991658	0.0071711	0.212209	0.00153457
FJ_N03	FJ_S12	1.00881	0.00722146	0.215879	0.00154535
FJ_N03	FJ_S13	0.982231	0.0107425	0.210192	0.00229884
FJ_N03	FJ_S14	1.00974	0.00707766	0.216079	0.00151458
FJ_N03	FJ_S15	1.07176	0.0238602	0.229351	0.00510595
FJ_N03	FJ_S16	0.975856	0.00699424	0.208828	0.00149673
FJ_N03	FJ_S17	1.0104	0.00893107	0.216219	0.0019112
FJ_N03	FJ_S18	0.992093	0.0070451	0.212302	0.00150761
FJ_N03	FJ_S19	1.03655	0.0175533	0.221815	0.00375632
FJ_N03	FJ_S20	0.992722	0.00739122	0.212437	0.00158168
FJ_N03	FJ_S21	1.01483	0.00704957	0.217168	0.00150857
FJ_N03	FJ_S22	1.00514	0.0138906	0.215093	0.00297251
FJ_N03	FJ_S23	1.00243	0.0066828	0.214514	0.00143008
FJ_N03	FJ_S24	0.99024	0.0114899	0.211906	0.00245878
FJ_N03	FJ_S25	0.982888	0.0074131	0.210332	0.00158636
FJ_N03	FJ_S26	0.997589	0.00681441	0.213478	0.00145824
FJ_N03	FJ_S27	1.0008	0.00749105	0.214166	0.00160304
FJ_N03	FJ_S29	1.046	0.0119429	0.223838	0.0025557
FJ_N03	FJ_S30	0.994079	0.00780098	0.212727	0.00166936
FJ_N03	FJ_S32	0.987885	0.00810898	0.211402	0.00173527
FJ_N03	FJ_S33	0.995007	0.00872691	0.212926	0.00186751
FJ_N03	FJ_S34	0.990417	0.00727896	0.211944	0.00155766
FJ_N03	FJ_S35	1.01344	0.00683902	0.216871	0.00146351
FJ_N03	FJ_S36	1.01688	0.00729328	0.217607	0.00156072
FJ_N03	FJ_S37	1.02277	0.0184382	0.218867	0.00394567
FJ_N03	FJ_S39	1.0507	0.0239166	0.224845	0.00511801
FJ_N03	FJ_S40	0.984558	0.00913567	0.21069	0.00195498
FJ_N03	FJ_S41	1.01546	0.00715014	0.217302	0.00153009
FJ_N03	FJ_S42	1.01547	0.00752114	0.217306	0.00160948
FJ_N03	FJ_S43	1.01177	0.0167168	0.216513	0.00357731
FJ_N03	FJ_S44	0.987088	0.00756663	0.211231	0.00161922
FJ_N03	FJ_S45	0.989601	0.00737062	0.211769	0.00157727
FJ_N03	FJ_S46	1.01022	0.00709114	0.216181	0.00151746
FJ_N03	FJ_S47	1.00446	0.00740235	0.214948	0.00158406
FJ_N03	FJ_S49	1.00219	0.00692546	0.214463	0.00148201
FJ_N03	FJ_S51	0.988458	0.0114681	0.211524	0.00245411
FJ_N03	FJ_S52	1.00783	0.00672701	0.21567	0.00143954
FJ_N04	FJ_N05	0.955923	0.0100363	0.204562	0.0021477
FJ_N04	FJ_N06	0.96798	0.014942	0.207142	0.0031975
FJ_N04	FJ_N07	0.949805	0.0137194	0.203253	0.00293587
FJ_N04	FJ_N10	0.973208	0.0157432	0.208261	0.00336896
FJ_N04	FJ_N11	0.990596	0.0135173	0.211982	0.00289263
FJ_N04	FJ_N12	0.970974	0.014209	0.207783	0.00304064
FJ_N04	FJ_N13	0.992415	0.0138484	0.212371	0.00296347
FJ_N04	FJ_N15	0.964175	0.0140031	0.206328	0.00299657
FJ_N04	FJ_N16	0.994949	0.0143053	0.212913	0.00306125
FJ_N04	FJ_N17	0.967334	0.0108704	0.207004	0.0023262
FJ_N04	FJ_S02	1.01201	0.0117801	0.216565	0.00252088
FJ_N04	FJ_S03	0.980729	0.0116289	0.20987	0.00248852
FJ_N04	FJ_S01	0.980807	0.0117445	0.209887	0.00251325
FJ_N04	FJ_S04	1.0626	0.029788	0.227389	0.00637446
FJ_N04	FJ_S05	0.973249	0.0120485	0.20827	0.00257831
FJ_N04	FJ_S06	0.955734	0.0110173	0.204522	0.00235764
FJ_N04	FJ_S08	1.00106	0.0113368	0.214222	0.00242601
FJ_N04	FJ_S09	1.00385	0.0119495	0.214818	0.00255713
FJ_N04	FJ_S10	0.963616	0.0244217	0.206208	0.0052261
FJ_N04	FJ_S11	0.95195	0.010154	0.203712	0.0021729
FJ_N04	FJ_S12	0.981488	0.0113946	0.210033	0.00243838
FJ_N04	FJ_S13	0.967098	0.0196219	0.206953	0.00419897
FJ_N04	FJ_S14	0.977996	0.011062	0.209285	0.00236721
FJ_N04	FJ_S15	1.08318	0.0407026	0.231795	0.00871011
FJ_N04	FJ_S16	0.960337	0.0117086	0.205507	0.00250557
FJ_N04	FJ_S17	0.989479	0.0173323	0.211743	0.00370901
FJ_N04	FJ_S18	0.992771	0.0115939	0.212447	0.00248104
FJ_N04	FJ_S19	1.02811	0.0311259	0.220009	0.00666075
FJ_N04	FJ_S20	0.982008	0.0117507	0.210144	0.00251459
FJ_N04	FJ_S21	1.00738	0.0101646	0.215574	0.00217516
FJ_N04	FJ_S22	0.94007	0.0228675	0.20117	0.00489352
FJ_N04	FJ_S23	0.977199	0.0101307	0.209115	0.00216792
FJ_N04	FJ_S24	0.938189	0.0216549	0.200767	0.00463403
FJ_N04	FJ_S25	0.994439	0.0120088	0.212804	0.0025698
FJ_N04	FJ_S26	0.998128	0.0100828	0.213594	0.00215766
FJ_N04	FJ_S27	0.979972	0.0129982	0.209708	0.00278154
FJ_N04	FJ_S29	0.994455	0.0230632	0.212808	0.0049354
FJ_N04	FJ_S30	0.968823	0.012836	0.207323	0.00274682
FJ_N04	FJ_S32	0.919283	0.012977	0.196721	0.00277701
FJ_N04	FJ_S33	0.991319	0.0164965	0.212137	0.00353015
FJ_N04	FJ_S34	0.950202	0.0116204	0.203338	0.0024867
FJ_N04	FJ_S35	1.00804	0.00989059	0.215714	0.00211653
FJ_N04	FJ_S36	0.979589	0.0101023	0.209626	0.00216183
FJ_N04	FJ_S37	0.97144	0.0308892	0.207882	0.0066101
FJ_N04	FJ_S39	0.99785	0.0416014	0.213534	0.00890245
FJ_N04	FJ_S40	0.957103	0.014892	0.204815	0.00318679
FJ_N04	FJ_S41	1.00184	0.0123228	0.214388	0.002637
FJ_N04	FJ_S42	1.00567	0.0114917	0.215208	0.00245915
FJ_N04	FJ_S43	0.948839	0.0282206	0.203046	0.00603905
FJ_N04	FJ_S44	0.962658	0.0113369	0.206003	0.00242604
FJ_N04	FJ_S45	0.995324	0.0107857	0.212994	0.00230808
FJ_N04	FJ_S46	1.00094	0.0107066	0.214195	0.00229114
FJ_N04	FJ_S47	0.971037	0.0111205	0.207796	0.00237973
FJ_N04	FJ_S49	1.00823	0.0107994	0.215754	0.00231101
FJ_N04	FJ_S51	0.949839	0.0213147	0.20326	0.00456121
FJ_N04	FJ_S52	0.997405	0.0109568	0.213439	0.00234469
FJ_N05	FJ_N06	1.00399	0.0074643	0.214848	0.00159732
FJ_N05	FJ_N07	0.984194	0.00730873	0.210612	0.00156403
FJ_N05	FJ_N10	0.997984	0.00744548	0.213563	0.00159329
FJ_N05	FJ_N11	1.01131	0.00743571	0.216415	0.0015912
FJ_N05	FJ_N12	0.986052	0.00710139	0.211009	0.00151966
FJ_N05	FJ_N13	1.0207	0.0072778	0.218423	0.00155741
FJ_N05	FJ_N15	1.00983	0.00713254	0.216098	0.00152632
FJ_N05	FJ_N16	0.979967	0.00745823	0.209707	0.00159602
FJ_N05	FJ_N17	1.0022	0.00727582	0.214464	0.00155698
FJ_N05	FJ_S02	1.0238	0.00702391	0.219086	0.00150308
FJ_N05	FJ_S03	1.01649	0.00695472	0.217523	0.00148827
FJ_N05	FJ_S01	1.00712	0.00713067	0.215517	0.00152592
FJ_N05	FJ_S04	1.07751	0.0113536	0.230581	0.00242961
FJ_N05	FJ_S05	0.996819	0.00683125	0.213313	0.00146185
FJ_N05	FJ_S06	1.00767	0.00723487	0.215635	0.00154822
FJ_N05	FJ_S08	1.00948	0.00719736	0.216023	0.00154019
FJ_N05	FJ_S09	1.00559	0.00678164	0.215189	0.00145123
FJ_N05	FJ_S10	0.974773	0.0105185	0.208596	0.0022509
FJ_N05	FJ_S11	1.01641	0.00709627	0.217506	0.00151856
FJ_N05	FJ_S12	1.01607	0.00708554	0.217433	0.00151627
FJ_N05	FJ_S13	0.987278	0.00874078	0.211272	0.00187048
FJ_N05	FJ_S14	1.01557	0.0070493	0.217325	0.00150851
FJ_N05	FJ_S15	1.03424	0.018336	0.221322	0.0039238
FJ_N05	FJ_S16	0.991656	0.00719651	0.212209	0.00154001
FJ_N05	FJ_S17	1.00825	0.0078804	0.21576	0.00168636
FJ_N05	FJ_S18	1.02477	0.00715324	0.219295	0.00153075
FJ_N05	FJ_S19	1.02905	0.0130789	0.220211	0.00279881
FJ_N05	FJ_S20	0.998202	0.00688544	0.213609	0.00147344
FJ_N05	FJ_S21	1.03211	0.00720464	0.220865	0.00154175
FJ_N05	FJ_S22	0.997925	0.0106124	0.21355	0.002271
FJ_N05	FJ_S23	1.00298	0.00669617	0.214632	0.00143294
FJ_N05	FJ_S24	0.988212	0.00935465	0.211472	0.00200184
FJ_N05	FJ_S25	1.00759	0.00681387	0.215618	0.00145813
FJ_N05	FJ_S26	1.01067	0.00671625	0.216278	0.00143724
FJ_N05	FJ_S27	1.02423	0.00725502	0.21918	0.00155253
FJ_N05	FJ_S29	1.03553	0.00951335	0.221598	0.0020358
FJ_N05	FJ_S30	1.01573	0.00729043	0.217361	0.00156011
FJ_N05	FJ_S32	0.989593	0.0074104	0.211767	0.00158578
FJ_N05	FJ_S33	1.00425	0.00795482	0.214903	0.00170229
FJ_N05	FJ_S34	1.00437	0.00700352	0.21493	0.00149871
FJ_N05	FJ_S35	1.01769	0.0067702	0.217779	0.00144878
FJ_N05	FJ_S36	1.00551	0.00668994	0.215173	0.00143161
FJ_N05	FJ_S37	1.04195	0.0140525	0.222971	0.00300716
FJ_N05	FJ_S39	1.05372	0.0184553	0.22549	0.00394933
FJ_N05	FJ_S40	0.996947	0.00798683	0.213341	0.00170914
FJ_N05	FJ_S41	1.01021	0.00697259	0.21618	0.00149209
FJ_N05	FJ_S42	1.03327	0.00732718	0.221113	0.00156798
FJ_N05	FJ_S43	1.0141	0.012953	0.217011	0.00277187
FJ_N05	FJ_S44	1.02309	0.00724078	0.218935	0.00154949
FJ_N05	FJ_S45	1.0065	0.00687382	0.215385	0.00147096
FJ_N05	FJ_S46	1.01688	0.00666988	0.217605	0.00142732
FJ_N05	FJ_S47	1.00582	0.00668006	0.21524	0.00142949
FJ_N05	FJ_S49	1.00007	0.00651168	0.214008	0.00139346
FJ_N05	FJ_S51	0.993108	0.00927741	0.212519	0.00198531
FJ_N05	FJ_S52	1.01214	0.00705317	0.216593	0.00150934
FJ_N06	FJ_N07	0.995259	0.00898639	0.21298	0.00192304
FJ_N06	FJ_N10	0.988931	0.00968851	0.211626	0.00207328
FJ_N06	FJ_N11	0.992158	0.00891211	0.212316	0.00190714
FJ_N06	FJ_N12	0.976547	0.00896978	0.208975	0.00191948
FJ_N06	FJ_N13	1.0023	0.0091335	0.214487	0.00195452
FJ_N06	FJ_N15	0.881572	0.00867486	0.188651	0.00185637
FJ_N06	FJ_N16	0.998797	0.00933933	0.213737	0.00199856
FJ_N06	FJ_N17	0.913792	0.00788619	0.195546	0.0016876
FJ_N06	FJ_S02	1.02066	0.00853581	0.218415	0.00182661
FJ_N06	FJ_S03	0.991557	0.00820656	0.212187	0.00175616
FJ_N06	FJ_S01	1.01287	0.00838347	0.216749	0.00179401
FJ_N06	FJ_S04	1.04969	0.0189881	0.224628	0.00406334
FJ_N06	FJ_S05	1.01215	0.00852287	0.216594	0.00182384
FJ_N06	FJ_S06	0.997173	0.00819752	0.213389	0.00175422
FJ_N06	FJ_S08	0.987378	0.00839453	0.211293	0.00179638
FJ_N06	FJ_S09	0.98147	0.00816308	0.210029	0.00174685
FJ_N06	FJ_S10	0.983606	0.0165143	0.210486	0.00353396
FJ_N06	FJ_S11	0.990089	0.00788271	0.211873	0.00168685
FJ_N06	FJ_S12	1.01478	0.00861647	0.217158	0.00184388
FJ_N06	FJ_S13	0.988119	0.0127885	0.211452	0.00273667
FJ_N06	FJ_S14	0.996504	0.00838071	0.213246	0.00179342
FJ_N06	FJ_S15	1.04132	0.0287371	0.222835	0.00614958
FJ_N06	FJ_S16	0.976134	0.00804178	0.208887	0.00172089
FJ_N06	FJ_S17	1.002	0.0108666	0.214422	0.00232539
FJ_N06	FJ_S18	1.0045	0.00827026	0.214957	0.00176979
FJ_N06	FJ_S19	1.00034	0.0209415	0.214068	0.00448136
FJ_N06	FJ_S20	0.987757	0.00842201	0.211374	0.00180226
FJ_N06	FJ_S21	1.01823	0.00782581	0.217895	0.00167468
FJ_N06	FJ_S22	0.996898	0.0162198	0.21333	0.00347095
FJ_N06	FJ_S23	1.02032	0.00813166	0.218342	0.00174013
FJ_N06	FJ_S24	0.982998	0.013724	0.210356	0.00293687
FJ_N06	FJ_S25	1.00076	0.00807597	0.214158	0.00172821
FJ_N06	FJ_S26	0.998954	0.00753795	0.21377	0.00161308
FJ_N06	FJ_S27	1.00874	0.00909159	0.215864	0.00194555
FJ_N06	FJ_S29	1.05132	0.0148474	0.224977	0.00317725
FJ_N06	FJ_S30	0.985262	0.00860106	0.21084	0.00184058
FJ_N06	FJ_S32	0.981227	0.00870482	0.209977	0.00186278
FJ_N06	FJ_S33	1.0033	0.0104485	0.214699	0.00223592
FJ_N06	FJ_S34	0.986874	0.00838508	0.211185	0.00179436
FJ_N06	FJ_S35	1.00162	0.00738089	0.214341	0.00157947
FJ_N06	FJ_S36	0.992618	0.00807261	0.212415	0.00172749
FJ_N06	FJ_S37	1.0634	0.0233939	0.227561	0.00500615
FJ_N06	FJ_S39	1.06114	0.0298795	0.227077	0.00639403
FJ_N06	FJ_S40	0.97843	0.0103631	0.209378	0.00221764
FJ_N06	FJ_S41	1.00176	0.00830655	0.21437	0.00177755
FJ_N06	FJ_S42	1.01332	0.00792627	0.216845	0.00169618
FJ_N06	FJ_S43	1.00766	0.0200734	0.215633	0.00429558
FJ_N06	FJ_S44	0.999737	0.00869183	0.213938	0.00186
FJ_N06	FJ_S45	1.00296	0.00808187	0.214628	0.00172947
FJ_N06	FJ_S46	1.01568	0.0085617	0.217349	0.00183216
FJ_N06	FJ_S47	1.01092	0.0079302	0.216331	0.00169702
FJ_N06	FJ_S49	1.01179	0.00796857	0.216517	0.00170523
FJ_N06	FJ_S51	0.989387	0.0141359	0.211723	0.00302499
FJ_N06	FJ_S52	1.00518	0.00779052	0.215102	0.00166713
FJ_N07	FJ_N10	0.989395	0.00829841	0.211725	0.00177581
FJ_N07	FJ_N11	0.967129	0.0080362	0.20696	0.0017197
FJ_N07	FJ_N12	0.955595	0.00784048	0.204492	0.00167782
FJ_N07	FJ_N13	0.937684	0.00789742	0.200659	0.00169
FJ_N07	FJ_N15	0.964835	0.00776226	0.206469	0.00166108
FJ_N07	FJ_N16	0.99709	0.00824114	0.213371	0.00176356
FJ_N07	FJ_N17	0.969847	0.00735138	0.207542	0.00157315
FJ_N07	FJ_S02	0.995097	0.00797135	0.212945	0.00170582
FJ_N07	FJ_S03	0.986191	0.00763131	0.211039	0.00163306
FJ_N07	FJ_S01	0.99645	0.0073008	0.213235	0.00156233
FJ_N07	FJ_S04	1.05076	0.0162019	0.224857	0.00346711
FJ_N07	FJ_S05	0.979147	0.00774893	0.209532	0.00165823
FJ_N07	FJ_S06	0.987315	0.00771769	0.21128	0.00165154
FJ_N07	FJ_S08	0.976164	0.00760487	0.208893	0.0016274
FJ_N07	FJ_S09	1.01223	0.00755218	0.216611	0.00161612
FJ_N07	FJ_S10	0.971381	0.0140189	0.20787	0.00299996
FJ_N07	FJ_S11	0.997026	0.00769498	0.213358	0.00164668
FJ_N07	FJ_S12	0.985216	0.00739033	0.210831	0.00158149
FJ_N07	FJ_S13	0.975382	0.011554	0.208726	0.00247249
FJ_N07	FJ_S14	0.996656	0.00740321	0.213279	0.00158425
FJ_N07	FJ_S15	1.03505	0.0259836	0.221495	0.00556035
FJ_N07	FJ_S16	0.966431	0.00704691	0.206811	0.001508
FJ_N07	FJ_S17	0.998196	0.00940958	0.213608	0.0020136
FJ_N07	FJ_S18	0.974466	0.00741407	0.20853	0.00158657
FJ_N07	FJ_S19	1.01259	0.0184468	0.216689	0.00394751
FJ_N07	FJ_S20	1.0003	0.00794765	0.214059	0.00170075
FJ_N07	FJ_S21	1.01966	0.00738091	0.218201	0.00157947
FJ_N07	FJ_S22	0.986848	0.0143848	0.21118	0.00307827
FJ_N07	FJ_S23	0.991403	0.00697281	0.212154	0.00149214
FJ_N07	FJ_S24	0.970536	0.0125445	0.207689	0.00268445
FJ_N07	FJ_S25	0.980039	0.00749077	0.209723	0.00160298
FJ_N07	FJ_S26	0.995147	0.00671232	0.212956	0.0014364
FJ_N07	FJ_S27	1.0102	0.00841048	0.216176	0.00179979
FJ_N07	FJ_S29	1.00997	0.0123565	0.216128	0.00264423
FJ_N07	FJ_S30	0.986867	0.00824633	0.211184	0.00176467
FJ_N07	FJ_S32	0.977704	0.00808505	0.209223	0.00173015
FJ_N07	FJ_S33	0.98789	0.00944489	0.211403	0.00202115
FJ_N07	FJ_S34	0.981998	0.00762238	0.210142	0.00163115
FJ_N07	FJ_S35	1.00069	0.0068754	0.214142	0.0014713
FJ_N07	FJ_S36	0.999752	0.00782004	0.213941	0.00167344
FJ_N07	FJ_S37	1.04167	0.0207396	0.222911	0.00443816
FJ_N07	FJ_S39	1.0626	0.0267638	0.227391	0.0057273
FJ_N07	FJ_S40	0.977273	0.00975366	0.209131	0.00208723
FJ_N07	FJ_S41	0.997542	0.00738266	0.213468	0.00157985
FJ_N07	FJ_S42	1.01254	0.00785197	0.216678	0.00168028
FJ_N07	FJ_S43	0.964909	0.0174079	0.206485	0.00372519
FJ_N07	FJ_S44	0.973252	0.00770781	0.20827	0.00164943
FJ_N07	FJ_S45	0.986807	0.00696722	0.211171	0.00149095
FJ_N07	FJ_S46	1.00781	0.00749889	0.215666	0.00160472
FJ_N07	FJ_S47	0.993218	0.00742208	0.212543	0.00158828
FJ_N07	FJ_S49	0.998025	0.00715194	0.213572	0.00153047
FJ_N07	FJ_S51	0.962029	0.0122436	0.205869	0.00262006
FJ_N07	FJ_S52	0.997767	0.00719942	0.213516	0.00154064
FJ_N10	FJ_N11	0.979222	0.00829991	0.209548	0.00177613
FJ_N10	FJ_N12	0.988814	0.00868525	0.2116	0.00185859
FJ_N10	FJ_N13	1.00283	0.00842235	0.2146	0.00180233
FJ_N10	FJ_N15	0.994796	0.0084254	0.212881	0.00180299
FJ_N10	FJ_N16	1.00514	0.00875749	0.215094	0.00187405
FJ_N10	FJ_N17	0.997175	0.0080855	0.21339	0.00173025
FJ_N10	FJ_S02	1.02343	0.00850877	0.219008	0.00182083
FJ_N10	FJ_S03	0.993022	0.00783629	0.212501	0.00167692
FJ_N10	FJ_S01	1.00088	0.00780649	0.214183	0.00167054
FJ_N10	FJ_S04	1.07662	0.0185419	0.23039	0.00396786
FJ_N10	FJ_S05	0.991937	0.00796585	0.212269	0.00170465
FJ_N10	FJ_S06	0.986328	0.00797051	0.211068	0.00170564
FJ_N10	FJ_S08	0.992161	0.00827634	0.212317	0.00177109
FJ_N10	FJ_S09	0.987605	0.0078859	0.211342	0.00168754
FJ_N10	FJ_S10	0.966513	0.0157368	0.206828	0.00336759
FJ_N10	FJ_S11	0.988413	0.00755846	0.211515	0.00161747
FJ_N10	FJ_S12	1.00895	0.00793073	0.21591	0.00169713
FJ_N10	FJ_S13	0.974269	0.0126791	0.208488	0.00271324
FJ_N10	FJ_S14	0.98417	0.0075213	0.210607	0.00160952
FJ_N10	FJ_S15	0.97564	0.0278883	0.208781	0.00596793
FJ_N10	FJ_S16	0.989532	0.00751107	0.211754	0.00160733
FJ_N10	FJ_S17	0.996034	0.0102024	0.213145	0.00218325
FJ_N10	FJ_S18	0.994519	0.00747381	0.212821	0.00159935
FJ_N10	FJ_S19	0.986786	0.0204985	0.211166	0.00438657
FJ_N10	FJ_S20	0.98243	0.00802163	0.210234	0.00171658
FJ_N10	FJ_S21	1.01636	0.00774457	0.217495	0.00165729
FJ_N10	FJ_S22	0.973739	0.0158641	0.208374	0.00339482
FJ_N10	FJ_S23	1.00891	0.00750961	0.215902	0.00160701
FJ_N10	FJ_S24	0.965461	0.0136234	0.206603	0.00291533
FJ_N10	FJ_S25	0.99944	0.00800572	0.213874	0.00171318
FJ_N10	FJ_S26	1.00247	0.00765762	0.214523	0.00163869
FJ_N10	FJ_S27	0.99751	0.00882433	0.213461	0.00188836
FJ_N10	FJ_S29	1.01738	0.0138916	0.217713	0.00297271
FJ_N10	FJ_S30	0.995026	0.00877615	0.21293	0.00187805
FJ_N10	FJ_S32	0.99412	0.00880889	0.212736	0.00188505
FJ_N10	FJ_S33	0.962454	0.00998058	0.20596	0.00213579
FJ_N10	FJ_S34	0.990386	0.00800916	0.211937	0.00171391
FJ_N10	FJ_S35	0.999246	0.00722908	0.213833	0.00154698
FJ_N10	FJ_S36	0.991148	0.00812991	0.2121	0.00173975
FJ_N10	FJ_S37	1.01072	0.022821	0.216289	0.00488357
FJ_N10	FJ_S39	1.01199	0.0284014	0.216561	0.00607773
FJ_N10	FJ_S40	0.988615	0.0103631	0.211558	0.00221764
FJ_N10	FJ_S41	0.986795	0.00779109	0.211168	0.00166725
FJ_N10	FJ_S42	1.00654	0.007912	0.215394	0.00169312
FJ_N10	FJ_S43	0.957504	0.0191696	0.2049	0.00410218
FJ_N10	FJ_S44	0.991624	0.00794333	0.212202	0.00169983
FJ_N10	FJ_S45	0.992301	0.00761253	0.212347	0.00162904
FJ_N10	FJ_S46	0.999262	0.00787038	0.213836	0.00168422
FJ_N10	FJ_S47	0.981637	0.00765942	0.210065	0.00163907
FJ_N10	FJ_S49	0.99691	0.00727278	0.213333	0.00155633
FJ_N10	FJ_S51	1.006	0.0142191	0.215279	0.00304281
FJ_N10	FJ_S52	1.00377	0.00760055	0.214801	0.00162647
FJ_N11	FJ_N12	0.93537	0.00785093	0.200164	0.00168005
FJ_N11	FJ_N13	0.869317	0.00798975	0.186029	0.00170976
FJ_N11	FJ_N15	1.00952	0.00803949	0.216032	0.00172041
FJ_N11	FJ_N16	0.999632	0.00819874	0.213915	0.00175448
FJ_N11	FJ_N17	0.982203	0.00782541	0.210186	0.00167459
FJ_N11	FJ_S02	0.998585	0.00743458	0.213691	0.00159096
FJ_N11	FJ_S03	1.00582	0.00773103	0.215239	0.0016544
FJ_N11	FJ_S01	0.998147	0.00744912	0.213598	0.00159407
FJ_N11	FJ_S04	1.0547	0.0160054	0.2257	0.00342506
FJ_N11	FJ_S05	0.992668	0.00768789	0.212425	0.00164516
FJ_N11	FJ_S06	0.984779	0.00733647	0.210737	0.00156996
FJ_N11	FJ_S08	0.99601	0.0077311	0.21314	0.00165441
FJ_N11	FJ_S09	0.998604	0.00801309	0.213695	0.00171476
FJ_N11	FJ_S10	0.957078	0.0144405	0.204809	0.00309019
FJ_N11	FJ_S11	0.992936	0.00728331	0.212483	0.00155859
FJ_N11	FJ_S12	0.997039	0.00762188	0.213361	0.00163104
FJ_N11	FJ_S13	0.975283	0.0112656	0.208705	0.00241078
FJ_N11	FJ_S14	0.996332	0.00752097	0.213209	0.00160945
FJ_N11	FJ_S15	1.03628	0.0256777	0.221758	0.00549488
FJ_N11	FJ_S16	0.981563	0.00789696	0.210049	0.0016899
FJ_N11	FJ_S17	1.00562	0.00936015	0.215197	0.00200302
FJ_N11	FJ_S18	0.996566	0.00750654	0.213259	0.00160636
FJ_N11	FJ_S19	1.02563	0.0188142	0.219479	0.00402612
FJ_N11	FJ_S20	0.989043	0.00756602	0.211649	0.00161909
FJ_N11	FJ_S21	1.01252	0.00703518	0.216674	0.00150549
FJ_N11	FJ_S22	0.98823	0.0141501	0.211475	0.00302804
FJ_N11	FJ_S23	0.994174	0.00717974	0.212747	0.00153642
FJ_N11	FJ_S24	0.969478	0.0130049	0.207463	0.00278297
FJ_N11	FJ_S25	1.00111	0.00823132	0.214231	0.00176146
FJ_N11	FJ_S26	0.991576	0.00753388	0.212192	0.00161221
FJ_N11	FJ_S27	1.01114	0.00820496	0.216377	0.00175581
FJ_N11	FJ_S29	1.02575	0.0124332	0.219506	0.00266063
FJ_N11	FJ_S30	0.99486	0.00762551	0.212894	0.00163182
FJ_N11	FJ_S32	0.985313	0.00822806	0.210851	0.00176076
FJ_N11	FJ_S33	1.00986	0.00963515	0.216105	0.00206187
FJ_N11	FJ_S34	0.982114	0.00763671	0.210167	0.00163421
FJ_N11	FJ_S35	1.01055	0.00737807	0.216251	0.00157886
FJ_N11	FJ_S36	0.981978	0.00713202	0.210138	0.00152621
FJ_N11	FJ_S37	0.952453	0.0190451	0.203819	0.00407553
FJ_N11	FJ_S39	1.04516	0.0258628	0.223659	0.00553448
FJ_N11	FJ_S40	0.983105	0.0099182	0.210379	0.00212244
FJ_N11	FJ_S41	0.997871	0.00768656	0.213539	0.00164488
FJ_N11	FJ_S42	0.996055	0.00777913	0.21315	0.00166469
FJ_N11	FJ_S43	0.982725	0.0170875	0.210297	0.00365662
FJ_N11	FJ_S44	0.980622	0.00755141	0.209847	0.00161596
FJ_N11	FJ_S45	0.99213	0.00773216	0.21231	0.00165464
FJ_N11	FJ_S46	1.01002	0.00745033	0.216138	0.00159433
FJ_N11	FJ_S47	0.9917	0.00735207	0.212218	0.0015733
FJ_N11	FJ_S49	0.985525	0.00729689	0.210897	0.00156149
FJ_N11	FJ_S51	0.975682	0.0126842	0.20879	0.00271434
FJ_N11	FJ_S52	1.00142	0.00761673	0.214298	0.00162994
FJ_N12	FJ_N13	0.766499	0.00782748	0.164026	0.00167504
FJ_N12	FJ_N15	0.994179	0.00814025	0.212748	0.00174197
FJ_N12	FJ_N16	1.02428	0.00844921	0.21919	0.00180808
FJ_N12	FJ_N17	0.950102	0.00775425	0.203316	0.00165937
FJ_N12	FJ_S02	1.00672	0.00801557	0.215431	0.00171529
FJ_N12	FJ_S03	1.01357	0.00796988	0.216899	0.00170551
FJ_N12	FJ_S01	1.01041	0.00750442	0.216221	0.0016059
FJ_N12	FJ_S04	1.05214	0.016414	0.225151	0.0035125
FJ_N12	FJ_S05	1.01269	0.0080045	0.216709	0.00171292
FJ_N12	FJ_S06	1.01425	0.00781357	0.217044	0.00167206
FJ_N12	FJ_S08	0.995769	0.00791416	0.213089	0.00169359
FJ_N12	FJ_S09	0.992656	0.00801386	0.212423	0.00171492
FJ_N12	FJ_S10	0.969383	0.0145139	0.207442	0.00310588
FJ_N12	FJ_S11	1.00607	0.0077624	0.215293	0.00166111
FJ_N12	FJ_S12	0.999007	0.00774325	0.213782	0.00165701
FJ_N12	FJ_S13	0.984836	0.0117046	0.210749	0.00250471
FJ_N12	FJ_S14	0.997333	0.00763106	0.213424	0.001633
FJ_N12	FJ_S15	1.03289	0.0265404	0.221032	0.00567949
FJ_N12	FJ_S16	0.973087	0.00787377	0.208235	0.00168494
FJ_N12	FJ_S17	0.992074	0.00974341	0.212298	0.00208503
FJ_N12	FJ_S18	1.00349	0.00764837	0.21474	0.00163671
FJ_N12	FJ_S19	1.00247	0.0186513	0.214524	0.00399126
FJ_N12	FJ_S20	1.00363	0.00779761	0.214771	0.00166864
FJ_N12	FJ_S21	1.03029	0.00785601	0.220476	0.00168114
FJ_N12	FJ_S22	1.00443	0.0142745	0.214943	0.00305465
FJ_N12	FJ_S23	0.989747	0.00745472	0.2118	0.00159527
FJ_N12	FJ_S24	0.975762	0.0132504	0.208807	0.0028355
FJ_N12	FJ_S25	0.982913	0.0075618	0.210338	0.00161818
FJ_N12	FJ_S26	0.995994	0.00733811	0.213137	0.00157031
FJ_N12	FJ_S27	1.0137	0.00829118	0.216926	0.00177426
FJ_N12	FJ_S29	1.00459	0.0123187	0.214975	0.00263613
FJ_N12	FJ_S30	0.983915	0.00802431	0.210552	0.00171716
FJ_N12	FJ_S32	0.981122	0.00839832	0.209954	0.00179719
FJ_N12	FJ_S33	1.01022	0.00942262	0.216181	0.00201639
FJ_N12	FJ_S34	0.982999	0.00773993	0.210356	0.0016563
FJ_N12	FJ_S35	1.01045	0.00729462	0.21623	0.00156101
FJ_N12	FJ_S36	0.988807	0.00778372	0.211599	0.00166567
FJ_N12	FJ_S37	1.00642	0.0214592	0.215368	0.00459215
FJ_N12	FJ_S39	1.10715	0.0280985	0.236924	0.00601291
FJ_N12	FJ_S40	0.992786	0.0098254	0.21245	0.00210258
FJ_N12	FJ_S41	1.01136	0.00776041	0.216425	0.00166068
FJ_N12	FJ_S42	1.009	0.00763203	0.21592	0.00163321
FJ_N12	FJ_S43	1.00369	0.0184386	0.214785	0.00394574
FJ_N12	FJ_S44	0.975623	0.00772232	0.208778	0.00165253
FJ_N12	FJ_S45	0.987969	0.00737619	0.21142	0.00157846
FJ_N12	FJ_S46	1.01912	0.00761282	0.218086	0.0016291
FJ_N12	FJ_S47	0.988711	0.00768941	0.211579	0.00164549
FJ_N12	FJ_S49	0.997487	0.00741863	0.213456	0.00158755
FJ_N12	FJ_S51	0.993919	0.0125161	0.212693	0.00267836
FJ_N12	FJ_S52	0.993652	0.00751741	0.212636	0.00160868
FJ_N13	FJ_N15	1.00687	0.00820453	0.215463	0.00175572
FJ_N13	FJ_N16	1.02541	0.00832455	0.219431	0.00178141
FJ_N13	FJ_N17	0.9476	0.00770018	0.202781	0.00164779
FJ_N13	FJ_S02	1.02385	0.00807294	0.219099	0.00172756
FJ_N13	FJ_S03	1.03204	0.00738047	0.22085	0.00157938
FJ_N13	FJ_S01	1.01819	0.00761014	0.217888	0.00162853
FJ_N13	FJ_S04	1.06876	0.0162784	0.228708	0.00348348
FJ_N13	FJ_S05	1.00405	0.00771209	0.214862	0.00165034
FJ_N13	FJ_S06	1.02107	0.00777773	0.218503	0.00166439
FJ_N13	FJ_S08	1.00458	0.00770751	0.214974	0.00164936
FJ_N13	FJ_S09	1.00626	0.00800558	0.215335	0.00171315
FJ_N13	FJ_S10	0.9919	0.0144802	0.212261	0.00309868
FJ_N13	FJ_S11	1.00656	0.00738471	0.215399	0.00158029
FJ_N13	FJ_S12	1.00473	0.00738533	0.215007	0.00158042
FJ_N13	FJ_S13	1.00467	0.0112746	0.214994	0.00241271
FJ_N13	FJ_S14	1.01171	0.00746306	0.216501	0.00159705
FJ_N13	FJ_S15	1.12225	0.0267045	0.240156	0.00571461
FJ_N13	FJ_S16	0.998679	0.0075894	0.213712	0.00162409
FJ_N13	FJ_S17	0.997917	0.00933859	0.213548	0.00199841
FJ_N13	FJ_S18	1.00832	0.00787947	0.215774	0.00168616
FJ_N13	FJ_S19	1.02463	0.0186169	0.219266	0.00398391
FJ_N13	FJ_S20	0.99953	0.00763621	0.213894	0.00163411
FJ_N13	FJ_S21	1.02266	0.00704094	0.218843	0.00150672
FJ_N13	FJ_S22	0.995551	0.0143347	0.213042	0.00306754
FJ_N13	FJ_S23	0.99819	0.00706255	0.213607	0.00151135
FJ_N13	FJ_S24	0.965215	0.0124916	0.20655	0.00267313
FJ_N13	FJ_S25	0.998894	0.00773067	0.213758	0.00165432
FJ_N13	FJ_S26	1.00917	0.00712954	0.215956	0.00152568
FJ_N13	FJ_S27	1.01281	0.00809499	0.216735	0.00173228
FJ_N13	FJ_S29	1.02012	0.0127055	0.218299	0.00271891
FJ_N13	FJ_S30	0.991846	0.00784839	0.212249	0.00167951
FJ_N13	FJ_S32	1.00994	0.00827507	0.216122	0.00177082
FJ_N13	FJ_S33	1.02247	0.00943017	0.218802	0.002018
FJ_N13	FJ_S34	0.977797	0.007463	0.209243	0.00159704
FJ_N13	FJ_S35	1.01968	0.00735734	0.218206	0.00157443
FJ_N13	FJ_S36	1.00883	0.00727405	0.215884	0.00155661
FJ_N13	FJ_S37	1.02502	0.0201976	0.219349	0.00432217
FJ_N13	FJ_S39	1.10797	0.0266947	0.237099	0.00571251
FJ_N13	FJ_S40	0.987663	0.00947508	0.211354	0.00202761
FJ_N13	FJ_S41	1.01028	0.00751913	0.216195	0.00160905
FJ_N13	FJ_S42	1.01775	0.00811763	0.217793	0.00173713
FJ_N13	FJ_S43	0.964749	0.016836	0.206451	0.0036028
FJ_N13	FJ_S44	0.993591	0.00772945	0.212623	0.00165406
FJ_N13	FJ_S45	0.998116	0.0074343	0.213591	0.0015909
FJ_N13	FJ_S46	1.01818	0.0071988	0.217884	0.0015405
FJ_N13	FJ_S47	1.00863	0.00726307	0.215841	0.00155426
FJ_N13	FJ_S49	1.00848	0.00714461	0.215808	0.00152891
FJ_N13	FJ_S51	0.995555	0.0123715	0.213043	0.00264743
FJ_N13	FJ_S52	0.999831	0.00716759	0.213958	0.00153382
FJ_N15	FJ_N16	1.01822	0.00833068	0.217894	0.00178272
FJ_N15	FJ_N17	0.878618	0.00732697	0.188019	0.00156793
FJ_N15	FJ_S02	1.00442	0.00761729	0.214941	0.00163006
FJ_N15	FJ_S03	0.994906	0.00730144	0.212904	0.00156247
FJ_N15	FJ_S01	1.0107	0.00734035	0.216284	0.00157079
FJ_N15	FJ_S04	1.05617	0.0163177	0.226014	0.00349189
FJ_N15	FJ_S05	0.994751	0.00786393	0.212871	0.00168284
FJ_N15	FJ_S06	0.996899	0.00759922	0.213331	0.00162619
FJ_N15	FJ_S08	1.00033	0.0078215	0.214064	0.00167376
FJ_N15	FJ_S09	1.00507	0.00745028	0.215079	0.00159432
FJ_N15	FJ_S10	0.976875	0.0147427	0.209046	0.00315485
FJ_N15	FJ_S11	0.986595	0.00728799	0.211126	0.00155959
FJ_N15	FJ_S12	1.01134	0.00742916	0.216421	0.0015898
FJ_N15	FJ_S13	1.01462	0.0119142	0.217123	0.00254958
FJ_N15	FJ_S14	0.984714	0.00745437	0.210723	0.00159519
FJ_N15	FJ_S15	1.0554	0.0263851	0.225849	0.00564626
FJ_N15	FJ_S16	0.969716	0.00731342	0.207514	0.00156503
FJ_N15	FJ_S17	1.01281	0.00977141	0.216735	0.00209103
FJ_N15	FJ_S18	0.994095	0.00745931	0.212731	0.00159625
FJ_N15	FJ_S19	1.03042	0.0189226	0.220504	0.00404933
FJ_N15	FJ_S20	0.986257	0.00777801	0.211053	0.00166445
FJ_N15	FJ_S21	1.01941	0.00727648	0.218148	0.00155712
FJ_N15	FJ_S22	1.00685	0.0139322	0.21546	0.00298142
FJ_N15	FJ_S23	1.01084	0.00720705	0.216314	0.00154227
FJ_N15	FJ_S24	0.98008	0.0131906	0.209731	0.00282272
FJ_N15	FJ_S25	1.00654	0.00772723	0.215394	0.00165358
FJ_N15	FJ_S26	0.997964	0.00718255	0.213559	0.00153703
FJ_N15	FJ_S27	1.01091	0.0082603	0.216329	0.00176766
FJ_N15	FJ_S29	1.05985	0.013172	0.226802	0.00281872
FJ_N15	FJ_S30	0.991854	0.00785988	0.212251	0.00168197
FJ_N15	FJ_S32	0.979684	0.00816733	0.209647	0.00174776
FJ_N15	FJ_S33	0.996217	0.00924276	0.213185	0.0019779
FJ_N15	FJ_S34	0.987553	0.00745213	0.211331	0.00159471
FJ_N15	FJ_S35	0.990655	0.00698432	0.211994	0.00149461
FJ_N15	FJ_S36	0.999907	0.00731812	0.213974	0.00156604
FJ_N15	FJ_S37	1.00904	0.0205505	0.215929	0.0043977
FJ_N15	FJ_S39	1.08224	0.0272642	0.231592	0.00583437
FJ_N15	FJ_S40	0.968986	0.00985134	0.207357	0.00210813
FJ_N15	FJ_S41	0.996822	0.00762297	0.213314	0.00163127
FJ_N15	FJ_S42	1.01056	0.0079031	0.216254	0.00169122
FJ_N15	FJ_S43	1.00161	0.0182242	0.214339	0.00389988
FJ_N15	FJ_S44	0.976161	0.00710272	0.208893	0.00151994
FJ_N15	FJ_S45	0.98856	0.00738527	0.211546	0.00158041
FJ_N15	FJ_S46	0.995581	0.00735824	0.213049	0.00157462
FJ_N15	FJ_S47	0.989013	0.00730244	0.211643	0.00156268
FJ_N15	FJ_S49	1.00791	0.00727261	0.215686	0.0015563
FJ_N15	FJ_S51	1.00797	0.0124805	0.215699	0.00267076
FJ_N15	FJ_S52	1.00757	0.0074229	0.215615	0.00158846
FJ_N16	FJ_N17	1.00485	0.00820709	0.215032	0.00175627
FJ_N16	FJ_S02	0.997018	0.0077955	0.213356	0.00166819
FJ_N16	FJ_S03	1.00825	0.00760782	0.21576	0.00162803
FJ_N16	FJ_S01	1.00414	0.00805162	0.214881	0.001723
FJ_N16	FJ_S04	1.06742	0.0166759	0.228421	0.00356855
FJ_N16	FJ_S05	1.01542	0.00791838	0.217294	0.00169449
FJ_N16	FJ_S06	1.00209	0.00775071	0.214443	0.00165861
FJ_N16	FJ_S08	1.01345	0.00817219	0.216872	0.0017488
FJ_N16	FJ_S09	0.992552	0.00805686	0.2124	0.00172412
FJ_N16	FJ_S10	0.997024	0.0150957	0.213357	0.0032304
FJ_N16	FJ_S11	1.00279	0.00759132	0.214592	0.0016245
FJ_N16	FJ_S12	1.01502	0.00770813	0.217209	0.0016495
FJ_N16	FJ_S13	0.972296	0.0117215	0.208066	0.00250834
FJ_N16	FJ_S14	1.00288	0.00792331	0.214611	0.00169554
FJ_N16	FJ_S15	1.07348	0.0276142	0.229718	0.00590928
FJ_N16	FJ_S16	1.00758	0.00773168	0.215616	0.00165453
FJ_N16	FJ_S17	0.998691	0.00989275	0.213714	0.00211699
FJ_N16	FJ_S18	1.00239	0.00758137	0.214505	0.00162237
FJ_N16	FJ_S19	1.02929	0.0192127	0.220263	0.0041114
FJ_N16	FJ_S20	0.992778	0.00811317	0.212449	0.00173617
FJ_N16	FJ_S21	1.02179	0.007588	0.218658	0.00162379
FJ_N16	FJ_S22	1.0086	0.0147407	0.215835	0.00315442
FJ_N16	FJ_S23	1.0115	0.0078787	0.216456	0.001686
FJ_N16	FJ_S24	1.00097	0.0130991	0.214202	0.00280312
FJ_N16	FJ_S25	0.998919	0.00788023	0.213763	0.00168632
FJ_N16	FJ_S26	1.01674	0.00776594	0.217576	0.00166187
FJ_N16	FJ_S27	1.01711	0.00849591	0.217655	0.00181808
FJ_N16	FJ_S29	1.03094	0.0128321	0.220614	0.00274599
FJ_N16	FJ_S30	0.971289	0.00799113	0.20785	0.00171006
FJ_N16	FJ_S32	0.985447	0.00822147	0.21088	0.00175935
FJ_N16	FJ_S33	1.00254	0.00948269	0.214538	0.00202924
FJ_N16	FJ_S34	0.984435	0.00801437	0.210663	0.00171503
FJ_N16	FJ_S35	1.01005	0.00742317	0.216145	0.00158852
FJ_N16	FJ_S36	1.0039	0.00747026	0.214828	0.00159859
FJ_N16	FJ_S37	1.04724	0.0211372	0.224103	0.00452325
FJ_N16	FJ_S39	1.06276	0.0267844	0.227424	0.00573172
FJ_N16	FJ_S40	0.996297	0.00970386	0.213202	0.00207657
FJ_N16	FJ_S41	1.01458	0.00804202	0.217115	0.00172095
FJ_N16	FJ_S42	1.00338	0.00801371	0.214716	0.00171489
FJ_N16	FJ_S43	1.00908	0.0191494	0.215938	0.00409787
FJ_N16	FJ_S44	0.997517	0.00793789	0.213463	0.00169866
FJ_N16	FJ_S45	1.00324	0.00743963	0.214687	0.00159204
FJ_N16	FJ_S46	1.00043	0.00755425	0.214087	0.00161657
FJ_N16	FJ_S47	0.996017	0.00735692	0.213142	0.00157434
FJ_N16	FJ_S49	1.00778	0.007484	0.215658	0.00160153
FJ_N16	FJ_S51	0.988211	0.0129404	0.211471	0.00276917
FJ_N16	FJ_S52	1.0094	0.00765534	0.216007	0.0016382
FJ_N17	FJ_S02	1.01746	0.00762665	0.217731	0.00163206
FJ_N17	FJ_S03	0.996802	0.0069492	0.21331	0.00148709
FJ_N17	FJ_S01	0.999761	0.00727339	0.213943	0.00155646
FJ_N17	FJ_S04	1.05293	0.0131179	0.225321	0.00280715
FJ_N17	FJ_S05	0.963575	0.00746438	0.2062	0.00159733
FJ_N17	FJ_S06	0.994626	0.00714101	0.212844	0.00152813
FJ_N17	FJ_S08	1.0031	0.00712974	0.214659	0.00152572
FJ_N17	FJ_S09	0.985926	0.00762845	0.210982	0.00163244
FJ_N17	FJ_S10	0.99511	0.0120608	0.212948	0.00258094
FJ_N17	FJ_S11	0.984269	0.006611	0.210628	0.00141472
FJ_N17	FJ_S12	0.991228	0.00725845	0.212117	0.00155327
FJ_N17	FJ_S13	0.988462	0.00942635	0.211525	0.00201718
FJ_N17	FJ_S14	0.991321	0.00674751	0.212137	0.00144393
FJ_N17	FJ_S15	1.03495	0.0203293	0.221474	0.00435036
FJ_N17	FJ_S16	0.961049	0.00707663	0.205659	0.00151436
FJ_N17	FJ_S17	1.00453	0.00817235	0.214963	0.00174884
FJ_N17	FJ_S18	0.996663	0.00708581	0.21328	0.00151632
FJ_N17	FJ_S19	1.0191	0.014406	0.218082	0.00308279
FJ_N17	FJ_S20	0.957976	0.00726355	0.205001	0.00155436
FJ_N17	FJ_S21	1.0295	0.00708324	0.220306	0.00151577
FJ_N17	FJ_S22	0.985287	0.0113494	0.210846	0.00242871
FJ_N17	FJ_S23	1.00089	0.00707172	0.214185	0.00151331
FJ_N17	FJ_S24	0.975009	0.0103759	0.208646	0.00222038
FJ_N17	FJ_S25	0.982546	0.00743751	0.210259	0.00159158
FJ_N17	FJ_S26	1.00102	0.00688058	0.214212	0.0014724
FJ_N17	FJ_S27	1.0151	0.00754779	0.217225	0.00161518
FJ_N17	FJ_S29	1.02145	0.0103295	0.218584	0.00221045
FJ_N17	FJ_S30	0.998958	0.00732322	0.213771	0.00156713
FJ_N17	FJ_S32	0.980454	0.00736032	0.209812	0.00157507
FJ_N17	FJ_S33	0.982781	0.00844444	0.210309	0.00180706
FJ_N17	FJ_S34	0.974138	0.0073107	0.20846	0.00156445
FJ_N17	FJ_S35	1.0033	0.00673336	0.214701	0.0014409
FJ_N17	FJ_S36	0.99238	0.00713057	0.212364	0.0015259
FJ_N17	FJ_S37	1.03702	0.0159405	0.221917	0.00341118
FJ_N17	FJ_S39	1.05256	0.0207966	0.225241	0.00445036
FJ_N17	FJ_S40	0.94705	0.00839178	0.202663	0.00179579
FJ_N17	FJ_S41	0.991661	0.00693843	0.21221	0.00148478
FJ_N17	FJ_S42	1.01087	0.00718406	0.21632	0.00153735
FJ_N17	FJ_S43	0.998677	0.014329	0.213711	0.00306632
FJ_N17	FJ_S44	0.986391	0.00743669	0.211082	0.00159141
FJ_N17	FJ_S45	0.991447	0.00701669	0.212164	0.00150153
FJ_N17	FJ_S46	0.985904	0.00715533	0.210978	0.0015312
FJ_N17	FJ_S47	0.997923	0.00683661	0.21355	0.001463
FJ_N17	FJ_S49	1.02105	0.00722228	0.218498	0.00154553
FJ_N17	FJ_S51	0.993256	0.0102417	0.212551	0.00219166
FJ_N17	FJ_S52	0.992134	0.00710667	0.212311	0.00152079
FJ_S02	FJ_S03	0.998305	0.00736018	0.213631	0.00157504
FJ_S02	FJ_S04	1.04564	0.0135616	0.22376	0.00290211
FJ_S02	FJ_S05	0.999616	0.00777622	0.213912	0.00166407
FJ_S02	FJ_S06	0.99747	0.00723402	0.213453	0.00154804
FJ_S02	FJ_S08	0.99755	0.00746215	0.21347	0.00159686
FJ_S02	FJ_S09	1.00798	0.00725557	0.215701	0.00155265
FJ_S02	FJ_S10	0.997777	0.0124335	0.213519	0.00266069
FJ_S02	FJ_S11	0.99826	0.00718648	0.213622	0.00153786
FJ_S02	FJ_S12	1.01227	0.00707283	0.21662	0.00151354
FJ_S02	FJ_S13	0.9934	0.00988501	0.212582	0.00211534
FJ_S02	FJ_S14	1.00357	0.00749668	0.214759	0.00160425
FJ_S02	FJ_S15	1.04825	0.0223238	0.22432	0.00477716
FJ_S02	FJ_S16	0.986182	0.00756369	0.211037	0.00161859
FJ_S02	FJ_S17	0.982541	0.00871863	0.210258	0.00186574
FJ_S02	FJ_S18	0.999909	0.00726119	0.213975	0.00155385
FJ_S02	FJ_S19	1.01896	0.0156326	0.218052	0.00334528
FJ_S02	FJ_S20	1.00974	0.00741592	0.216078	0.00158696
FJ_S02	FJ_S21	1.0243	0.00714519	0.219194	0.00152903
FJ_S02	FJ_S22	0.966768	0.0119498	0.206883	0.00255718
FJ_S02	FJ_S23	0.999893	0.00732735	0.213971	0.00156801
FJ_S02	FJ_S24	0.997877	0.0113378	0.21354	0.00242623
FJ_S02	FJ_S25	0.976842	0.00744498	0.209039	0.00159318
FJ_S02	FJ_S26	1.0148	0.0071377	0.217162	0.00152743
FJ_S02	FJ_S27	1.016	0.00762002	0.217419	0.00163064
FJ_S02	FJ_S29	1.02548	0.0113217	0.219448	0.00242279
FJ_S02	FJ_S30	1.00738	0.00770904	0.215574	0.00164969
FJ_S02	FJ_S32	0.978821	0.00798823	0.209462	0.00170944
FJ_S02	FJ_S33	0.977127	0.00874649	0.2091	0.0018717
FJ_S02	FJ_S34	0.995765	0.00754843	0.213088	0.00161532
FJ_S02	FJ_S35	1.00993	0.00706649	0.216118	0.00151219
FJ_S02	FJ_S36	0.994349	0.00721197	0.212785	0.00154332
FJ_S02	FJ_S37	1.01482	0.017406	0.217165	0.00372478
FJ_S02	FJ_S39	1.0371	0.0217637	0.221934	0.00465731
FJ_S02	FJ_S40	0.995799	0.00892533	0.213095	0.00190997
FJ_S02	FJ_S41	1.01878	0.00754383	0.218013	0.00161434
FJ_S02	FJ_S42	0.988986	0.00717465	0.211637	0.00153533
FJ_S02	FJ_S43	0.99766	0.0149924	0.213493	0.00320829
FJ_S02	FJ_S44	0.991882	0.00746459	0.212257	0.00159738
FJ_S02	FJ_S45	1.00065	0.00748417	0.214134	0.00160157
FJ_S02	FJ_S46	1.01407	0.00768594	0.217006	0.00164475
FJ_S02	FJ_S47	0.996672	0.00706624	0.213282	0.00151213
FJ_S02	FJ_S49	1.01132	0.00720327	0.216416	0.00154146
FJ_S02	FJ_S51	0.986936	0.0113531	0.211199	0.0024295
FJ_S02	FJ_S52	1.01429	0.00757724	0.217052	0.00162149
FJ_S03	FJ_S04	1.05901	0.0131037	0.226623	0.00280412
FJ_S03	FJ_S05	1.0103	0.00754539	0.216198	0.00161467
FJ_S03	FJ_S06	0.977366	0.00684324	0.209151	0.00146441
FJ_S03	FJ_S08	0.886749	0.00737865	0.189759	0.00157899
FJ_S03	FJ_S09	0.995834	0.00719579	0.213103	0.00153986
FJ_S03	FJ_S10	0.987258	0.0121761	0.211268	0.00260562
FJ_S03	FJ_S11	0.991647	0.00684075	0.212207	0.00146388
FJ_S03	FJ_S12	1.00512	0.00752903	0.21509	0.00161117
FJ_S03	FJ_S13	1.00765	0.00995064	0.215632	0.00212938
FJ_S03	FJ_S14	0.910328	0.0069229	0.194805	0.00148146
FJ_S03	FJ_S15	1.07332	0.0226254	0.229685	0.0048417
FJ_S03	FJ_S16	0.871865	0.0073406	0.186574	0.00157085
FJ_S03	FJ_S17	0.990491	0.00816219	0.211959	0.00174666
FJ_S03	FJ_S18	0.996847	0.00684896	0.213319	0.00146564
FJ_S03	FJ_S19	0.639534	0.0127686	0.136857	0.0027324
FJ_S03	FJ_S20	0.984839	0.006947	0.21075	0.00148662
FJ_S03	FJ_S21	1.01242	0.00695061	0.216652	0.00148739
FJ_S03	FJ_S22	0.872699	0.0116094	0.186752	0.00248435
FJ_S03	FJ_S23	0.99119	0.00674235	0.212109	0.00144282
FJ_S03	FJ_S24	0.974558	0.0105854	0.20855	0.00226522
FJ_S03	FJ_S25	1.00627	0.00720338	0.215335	0.00154148
FJ_S03	FJ_S26	0.993216	0.00689324	0.212542	0.00147511
FJ_S03	FJ_S27	0.99259	0.00762734	0.212409	0.00163221
FJ_S03	FJ_S29	1.01193	0.0105918	0.216548	0.00226659
FJ_S03	FJ_S30	1.00485	0.00744978	0.215032	0.00159421
FJ_S03	FJ_S32	0.969774	0.00748421	0.207526	0.00160158
FJ_S03	FJ_S33	0.873592	0.00826712	0.186944	0.00176912
FJ_S03	FJ_S34	0.979129	0.00706607	0.209528	0.0015121
FJ_S03	FJ_S35	1.00003	0.00661714	0.214002	0.00141603
FJ_S03	FJ_S36	0.989259	0.00712714	0.211696	0.00152517
FJ_S03	FJ_S37	1.0131	0.0168616	0.216798	0.00360828
FJ_S03	FJ_S39	1.05506	0.0223648	0.225776	0.00478593
FJ_S03	FJ_S40	0.992546	0.00907482	0.212399	0.00194196
FJ_S03	FJ_S41	0.999145	0.00708168	0.213811	0.00151544
FJ_S03	FJ_S42	0.985414	0.00716786	0.210873	0.00153388
FJ_S03	FJ_S43	0.984474	0.0149047	0.210672	0.00318951
FJ_S03	FJ_S44	0.938176	0.00760187	0.200764	0.00162676
FJ_S03	FJ_S45	0.982668	0.00717449	0.210285	0.0015353
FJ_S03	FJ_S46	0.998209	0.00700687	0.213611	0.00149943
FJ_S03	FJ_S47	1.00439	0.00698997	0.214933	0.00149581
FJ_S03	FJ_S49	0.998188	0.0063562	0.213607	0.00136019
FJ_S03	FJ_S51	0.979204	0.0103885	0.209544	0.00222307
FJ_S03	FJ_S52	0.990143	0.00688319	0.211885	0.00147296
FJ_S01	FJ_S02	1.01851	0.00713435	0.217955	0.00152671
FJ_S01	FJ_S03	0.985667	0.00693942	0.210927	0.001485
FJ_S01	FJ_S04	1.05688	0.0137807	0.226166	0.00294898
FJ_S01	FJ_S05	0.979242	0.00725456	0.209552	0.00155244
FJ_S01	FJ_S06	0.982957	0.00708333	0.210347	0.00151579
FJ_S01	FJ_S08	0.969789	0.00712726	0.207529	0.00152519
FJ_S01	FJ_S09	0.994329	0.00713794	0.212781	0.00152748
FJ_S01	FJ_S10	1.00933	0.0124821	0.215991	0.00267109
FJ_S01	FJ_S11	1.00242	0.00739776	0.214512	0.00158308
FJ_S01	FJ_S12	1.00679	0.00739888	0.215448	0.00158332
FJ_S01	FJ_S13	1.01173	0.0100719	0.216505	0.00215533
FJ_S01	FJ_S14	0.990157	0.0068889	0.211888	0.00147419
FJ_S01	FJ_S15	1.04493	0.0227536	0.223608	0.00486914
FJ_S01	FJ_S16	0.966823	0.00703907	0.206894	0.00150632
FJ_S01	FJ_S17	0.991342	0.00867942	0.212141	0.00185735
FJ_S01	FJ_S18	0.993869	0.00739365	0.212682	0.0015822
FJ_S01	FJ_S19	1.01377	0.016154	0.21694	0.00345686
FJ_S01	FJ_S20	0.991407	0.00729406	0.212155	0.00156089
FJ_S01	FJ_S21	1.0152	0.0070011	0.217248	0.0014982
FJ_S01	FJ_S22	1.01748	0.0123751	0.217734	0.00264821
FJ_S01	FJ_S23	0.99633	0.00693927	0.213209	0.00148496
FJ_S01	FJ_S24	0.987439	0.0107785	0.211306	0.00230654
FJ_S01	FJ_S25	0.999597	0.00727405	0.213908	0.0015566
FJ_S01	FJ_S26	1.00396	0.0066844	0.214843	0.00143042
FJ_S01	FJ_S27	1.00641	0.00755078	0.215365	0.00161582
FJ_S01	FJ_S29	0.818433	0.00968753	0.17514	0.00207308
FJ_S01	FJ_S30	0.998715	0.00763434	0.213719	0.00163371
FJ_S01	FJ_S32	0.966635	0.00780682	0.206854	0.00167062
FJ_S01	FJ_S33	1.01654	0.00876467	0.217533	0.00187559
FJ_S01	FJ_S34	0.994309	0.00715219	0.212776	0.00153053
FJ_S01	FJ_S35	0.978632	0.0065903	0.209422	0.00141029
FJ_S01	FJ_S36	1.00825	0.00735136	0.215759	0.00157315
FJ_S01	FJ_S37	0.980169	0.0170295	0.20975	0.00364422
FJ_S01	FJ_S39	1.04601	0.022016	0.22384	0.00471131
FJ_S01	FJ_S40	0.980793	0.00852796	0.209884	0.00182493
FJ_S01	FJ_S41	1.0004	0.00720813	0.214079	0.0015425
FJ_S01	FJ_S42	0.945816	0.00750534	0.202399	0.0016061
FJ_S01	FJ_S43	0.988196	0.0152182	0.211468	0.00325661
FJ_S01	FJ_S44	0.990905	0.00737237	0.212048	0.00157765
FJ_S01	FJ_S45	0.965767	0.00701562	0.206668	0.0015013
FJ_S01	FJ_S46	1.0082	0.00712185	0.215749	0.00152403
FJ_S01	FJ_S47	0.988832	0.0069605	0.211604	0.00148951
FJ_S01	FJ_S49	0.984169	0.00664323	0.210607	0.00142161
FJ_S01	FJ_S51	0.966911	0.0105593	0.206913	0.00225963
FJ_S01	FJ_S52	0.986869	0.00703922	0.211184	0.00150635
FJ_S04	FJ_S05	0.905697	0.012961	0.193814	0.00277359
FJ_S04	FJ_S06	1.06814	0.0133529	0.228575	0.00285744
FJ_S04	FJ_S08	1.04132	0.0135504	0.222837	0.00289971
FJ_S04	FJ_S09	1.05074	0.0137063	0.224852	0.00293307
FJ_S04	FJ_S10	1.05856	0.0322648	0.226526	0.00690449
FJ_S04	FJ_S11	1.0635	0.0111353	0.227582	0.00238289
FJ_S04	FJ_S12	1.06503	0.0131818	0.227911	0.00282083
FJ_S04	FJ_S13	1.04949	0.0260972	0.224584	0.00558465
FJ_S04	FJ_S14	1.0633	0.0125537	0.22754	0.00268643
FJ_S04	FJ_S15	1.13981	0.0567723	0.243913	0.012149
FJ_S04	FJ_S16	1.04565	0.0131712	0.223763	0.00281855
FJ_S04	FJ_S17	1.04394	0.020863	0.223397	0.00446456
FJ_S04	FJ_S18	1.05807	0.0129409	0.226422	0.00276928
FJ_S04	FJ_S19	1.08436	0.0402155	0.232047	0.00860589
FJ_S04	FJ_S20	1.04925	0.0132632	0.224533	0.00283824
FJ_S04	FJ_S21	1.07814	0.0117622	0.230715	0.00251704
FJ_S04	FJ_S22	1.03173	0.0301466	0.220784	0.00645119
FJ_S04	FJ_S23	1.05959	0.0112316	0.226746	0.0024035
FJ_S04	FJ_S24	1.05725	0.0289835	0.226246	0.0062023
FJ_S04	FJ_S25	1.03709	0.0138782	0.221932	0.00296985
FJ_S04	FJ_S26	1.05166	0.0114437	0.225049	0.00244889
FJ_S04	FJ_S27	1.05359	0.0161529	0.225462	0.00345662
FJ_S04	FJ_S29	1.08173	0.0297911	0.231485	0.00637512
FJ_S04	FJ_S30	1.04697	0.0147971	0.224045	0.00316648
FJ_S04	FJ_S32	1.07148	0.0158053	0.229291	0.00338225
FJ_S04	FJ_S33	1.0574	0.0205954	0.226276	0.0044073
FJ_S04	FJ_S34	1.05774	0.0140515	0.226349	0.00300694
FJ_S04	FJ_S35	1.06579	0.0109215	0.228074	0.00233713
FJ_S04	FJ_S36	1.05242	0.0113443	0.225212	0.00242761
FJ_S04	FJ_S37	1.07473	0.0431227	0.229986	0.009228
FJ_S04	FJ_S39	1.09786	0.0556963	0.234936	0.0119187
FJ_S04	FJ_S40	1.07797	0.0211688	0.23068	0.00452999
FJ_S04	FJ_S41	1.06411	0.0134323	0.227714	0.00287445
FJ_S04	FJ_S42	1.08158	0.0134778	0.231453	0.00288418
FJ_S04	FJ_S43	1.03864	0.0372342	0.222263	0.0079679
FJ_S04	FJ_S44	1.05597	0.0130982	0.225972	0.00280293
FJ_S04	FJ_S45	1.06107	0.0120827	0.227063	0.00258563
FJ_S04	FJ_S46	1.06549	0.0123666	0.228009	0.00264639
FJ_S04	FJ_S47	1.06712	0.012326	0.228358	0.00263769
FJ_S04	FJ_S49	1.07332	0.0122105	0.229685	0.00261297
FJ_S04	FJ_S51	1.00552	0.0280453	0.215175	0.00600154
FJ_S04	FJ_S52	1.05188	0.0122093	0.225096	0.00261272
FJ_S05	FJ_S06	0.981447	0.0071786	0.210024	0.00153618
FJ_S05	FJ_S08	0.982292	0.00778956	0.210205	0.00166692
FJ_S05	FJ_S09	0.986785	0.00738275	0.211166	0.00157987
FJ_S05	FJ_S10	0.979197	0.0125905	0.209542	0.00269429
FJ_S05	FJ_S11	0.991587	0.00718934	0.212194	0.00153848
FJ_S05	FJ_S12	0.998168	0.00723569	0.213602	0.0015484
FJ_S05	FJ_S13	1.00623	0.0105865	0.215328	0.00226545
FJ_S05	FJ_S14	0.993856	0.00731217	0.212679	0.00156476
FJ_S05	FJ_S15	1.01799	0.0223654	0.217845	0.00478607
FJ_S05	FJ_S16	0.977628	0.0069814	0.209207	0.00149398
FJ_S05	FJ_S17	0.99638	0.00850856	0.21322	0.00182078
FJ_S05	FJ_S18	0.97559	0.00755136	0.208771	0.00161595
FJ_S05	FJ_S19	1.01138	0.0158837	0.216429	0.00339901
FJ_S05	FJ_S20	0.949538	0.00785031	0.203196	0.00167992
FJ_S05	FJ_S21	1.02213	0.00719308	0.21873	0.00153928
FJ_S05	FJ_S22	0.992365	0.0124885	0.21236	0.00267247
FJ_S05	FJ_S23	0.965454	0.00687914	0.206602	0.0014721
FJ_S05	FJ_S24	0.975709	0.0107419	0.208796	0.0022987
FJ_S05	FJ_S25	0.987646	0.00781514	0.211351	0.0016724
FJ_S05	FJ_S26	1.00015	0.00713741	0.214026	0.00152737
FJ_S05	FJ_S27	1.01177	0.00772242	0.216513	0.00165255
FJ_S05	FJ_S29	1.01556	0.0111112	0.217323	0.00237774
FJ_S05	FJ_S30	0.991973	0.00802649	0.212276	0.00171762
FJ_S05	FJ_S32	0.987146	0.00813658	0.211244	0.00174118
FJ_S05	FJ_S33	0.986168	0.00852849	0.211034	0.00182505
FJ_S05	FJ_S34	0.971512	0.00758428	0.207898	0.00162299
FJ_S05	FJ_S35	1.01046	0.0071906	0.216234	0.00153875
FJ_S05	FJ_S36	0.981539	0.0072319	0.210044	0.00154759
FJ_S05	FJ_S37	1.03094	0.0178814	0.220615	0.00382652
FJ_S05	FJ_S39	1.04491	0.0222472	0.223604	0.00476077
FJ_S05	FJ_S40	0.985545	0.00884453	0.210901	0.00189268
FJ_S05	FJ_S41	0.996224	0.00708196	0.213186	0.0015155
FJ_S05	FJ_S42	0.999992	0.0073945	0.213993	0.00158238
FJ_S05	FJ_S43	0.961144	0.0149676	0.205679	0.00320299
FJ_S05	FJ_S44	0.978866	0.00768579	0.209472	0.00164471
FJ_S05	FJ_S45	0.995009	0.00714897	0.212926	0.00152984
FJ_S05	FJ_S46	0.993923	0.0069984	0.212694	0.00149762
FJ_S05	FJ_S47	1.01086	0.00690588	0.216318	0.00147782
FJ_S05	FJ_S49	1.00613	0.0072718	0.215305	0.00155612
FJ_S05	FJ_S51	0.970696	0.0111265	0.207723	0.002381
FJ_S05	FJ_S52	1.00131	0.00734908	0.214274	0.00157266
FJ_S06	FJ_S08	0.982965	0.00747734	0.210349	0.00160011
FJ_S06	FJ_S09	0.986685	0.00723782	0.211145	0.00154885
FJ_S06	FJ_S10	0.979917	0.0123111	0.209697	0.0026345
FJ_S06	FJ_S11	0.959768	0.00732192	0.205385	0.00156685
FJ_S06	FJ_S12	0.976522	0.00703062	0.20897	0.00150451
FJ_S06	FJ_S13	0.985629	0.0100076	0.210919	0.00214156
FJ_S06	FJ_S14	0.974744	0.00703996	0.20859	0.00150651
FJ_S06	FJ_S15	1.06769	0.0224327	0.228479	0.00480047
FJ_S06	FJ_S16	1.00161	0.00708003	0.214339	0.00151509
FJ_S06	FJ_S17	0.982188	0.00905285	0.210183	0.00193726
FJ_S06	FJ_S18	0.969258	0.00717714	0.207416	0.00153587
FJ_S06	FJ_S19	0.99195	0.0145795	0.212272	0.00311992
FJ_S06	FJ_S20	0.968564	0.00749	0.207267	0.00160282
FJ_S06	FJ_S21	0.999249	0.006723	0.213833	0.00143868
FJ_S06	FJ_S22	1.00339	0.0117476	0.21472	0.00251391
FJ_S06	FJ_S23	0.972279	0.00709058	0.208062	0.00151734
FJ_S06	FJ_S24	0.943063	0.0106048	0.20181	0.00226937
FJ_S06	FJ_S25	0.98008	0.00726708	0.209731	0.00155511
FJ_S06	FJ_S26	0.976658	0.00672487	0.208999	0.00143908
FJ_S06	FJ_S27	0.988376	0.00759402	0.211507	0.00162508
FJ_S06	FJ_S29	1.01542	0.0104405	0.217294	0.00223421
FJ_S06	FJ_S30	0.973179	0.00741221	0.208255	0.00158617
FJ_S06	FJ_S32	0.959082	0.00787929	0.205238	0.00168612
FJ_S06	FJ_S33	0.989619	0.00854017	0.211773	0.00182755
FJ_S06	FJ_S34	0.974093	0.0072058	0.20845	0.001542
FJ_S06	FJ_S35	0.983294	0.00667489	0.210419	0.00142839
FJ_S06	FJ_S36	0.972358	0.00709515	0.208079	0.00151832
FJ_S06	FJ_S37	0.979538	0.0160546	0.209615	0.0034356
FJ_S06	FJ_S39	1.03756	0.021826	0.222032	0.00467063
FJ_S06	FJ_S40	0.962756	0.00863727	0.206024	0.00184833
FJ_S06	FJ_S41	0.978746	0.00706006	0.209446	0.00151081
FJ_S06	FJ_S42	0.994396	0.00708943	0.212795	0.0015171
FJ_S06	FJ_S43	0.981173	0.0150218	0.209965	0.00321458
FJ_S06	FJ_S44	0.979636	0.00732133	0.209636	0.00156672
FJ_S06	FJ_S45	0.979219	0.00672734	0.209547	0.00143961
FJ_S06	FJ_S46	0.99157	0.00681491	0.21219	0.00145835
FJ_S06	FJ_S47	0.981687	0.00719407	0.210075	0.00153949
FJ_S06	FJ_S49	0.99455	0.00720708	0.212828	0.00154227
FJ_S06	FJ_S51	0.978289	0.0103969	0.209348	0.00222488
FJ_S06	FJ_S52	0.995021	0.00692513	0.212929	0.00148194
FJ_S08	FJ_S09	0.987203	0.00755768	0.211256	0.0016173
FJ_S08	FJ_S10	0.975251	0.012143	0.208698	0.00259853
FJ_S08	FJ_S11	0.992556	0.00739285	0.212401	0.00158203
FJ_S08	FJ_S12	0.996158	0.00733147	0.213172	0.00156889
FJ_S08	FJ_S13	0.997967	0.00995525	0.213559	0.00213037
FJ_S08	FJ_S14	0.971205	0.00713372	0.207832	0.00152658
FJ_S08	FJ_S15	1.04674	0.0216798	0.223997	0.00463934
FJ_S08	FJ_S16	0.927325	0.00772617	0.198442	0.00165336
FJ_S08	FJ_S17	0.986631	0.00835476	0.211133	0.00178787
FJ_S08	FJ_S18	0.992101	0.00739075	0.212304	0.00158158
FJ_S08	FJ_S19	0.929749	0.0146473	0.198961	0.00313444
FJ_S08	FJ_S20	0.969251	0.00728471	0.207414	0.00155889
FJ_S08	FJ_S21	1.00446	0.00748318	0.214948	0.00160136
FJ_S08	FJ_S22	0.987849	0.0117909	0.211394	0.00252319
FJ_S08	FJ_S23	0.990869	0.00709165	0.21204	0.00151757
FJ_S08	FJ_S24	0.970151	0.0109046	0.207607	0.00233353
FJ_S08	FJ_S25	0.990921	0.00774206	0.212051	0.00165676
FJ_S08	FJ_S26	0.991978	0.00698912	0.212278	0.00149563
FJ_S08	FJ_S27	0.997161	0.00771688	0.213387	0.00165137
FJ_S08	FJ_S29	0.986666	0.0104908	0.211141	0.00224497
FJ_S08	FJ_S30	0.982455	0.00747156	0.21024	0.00159887
FJ_S08	FJ_S32	0.979262	0.00769005	0.209557	0.00164563
FJ_S08	FJ_S33	0.975018	0.00898936	0.208648	0.00192367
FJ_S08	FJ_S34	0.968547	0.0073255	0.207264	0.00156762
FJ_S08	FJ_S35	1.00061	0.0070461	0.214125	0.00150783
FJ_S08	FJ_S36	0.998372	0.00721949	0.213646	0.00154493
FJ_S08	FJ_S37	0.982778	0.0159106	0.210309	0.00340477
FJ_S08	FJ_S39	1.00693	0.0203898	0.215478	0.00436329
FJ_S08	FJ_S40	0.971768	0.00876578	0.207953	0.00187583
FJ_S08	FJ_S41	1.00752	0.00752884	0.215602	0.00161113
FJ_S08	FJ_S42	0.988513	0.00743047	0.211536	0.00159008
FJ_S08	FJ_S43	0.958911	0.0147385	0.205201	0.00315395
FJ_S08	FJ_S44	0.977724	0.0081137	0.209227	0.00173628
FJ_S08	FJ_S45	0.999554	0.0075786	0.213899	0.00162178
FJ_S08	FJ_S46	0.990903	0.0071562	0.212048	0.00153139
FJ_S08	FJ_S47	0.992131	0.00723409	0.21231	0.00154805
FJ_S08	FJ_S49	1.00205	0.00714516	0.214433	0.00152902
FJ_S08	FJ_S51	0.984298	0.0108243	0.210634	0.00231634
FJ_S08	FJ_S52	0.987638	0.00704823	0.211349	0.00150828
FJ_S09	FJ_S10	0.982993	0.0126986	0.210355	0.00271743
FJ_S09	FJ_S11	0.976239	0.00759869	0.20891	0.00162608
FJ_S09	FJ_S12	0.988265	0.00718996	0.211483	0.00153861
FJ_S09	FJ_S13	0.997833	0.0106143	0.213531	0.00227139
FJ_S09	FJ_S14	0.987027	0.0071654	0.211218	0.00153335
FJ_S09	FJ_S15	1.04035	0.0230936	0.222629	0.0049419
FJ_S09	FJ_S16	0.991051	0.00722037	0.212079	0.00154512
FJ_S09	FJ_S17	0.998851	0.00903283	0.213748	0.00193297
FJ_S09	FJ_S18	1.01402	0.00765343	0.216995	0.00163779
FJ_S09	FJ_S19	1.02386	0.0167292	0.2191	0.00357994
FJ_S09	FJ_S20	0.995196	0.00742986	0.212966	0.00158995
FJ_S09	FJ_S21	1.01934	0.00709587	0.218133	0.00151848
FJ_S09	FJ_S22	0.995756	0.0130589	0.213086	0.00279452
FJ_S09	FJ_S23	1.00646	0.00704714	0.215377	0.00150805
FJ_S09	FJ_S24	0.996471	0.0113438	0.213239	0.00242751
FJ_S09	FJ_S25	0.999655	0.00759709	0.21392	0.00162573
FJ_S09	FJ_S26	0.953927	0.0073796	0.204135	0.00157919
FJ_S09	FJ_S27	0.999805	0.00743124	0.213952	0.00159024
FJ_S09	FJ_S29	1.02912	0.0112555	0.220226	0.00240862
FJ_S09	FJ_S30	0.991044	0.00800691	0.212078	0.00171343
FJ_S09	FJ_S32	0.973445	0.00759574	0.208312	0.00162545
FJ_S09	FJ_S33	0.983322	0.00816169	0.210425	0.00174655
FJ_S09	FJ_S34	0.991969	0.00763926	0.212276	0.00163476
FJ_S09	FJ_S35	0.994215	0.00709776	0.212756	0.00151888
FJ_S09	FJ_S36	0.844088	0.00697447	0.18063	0.0014925
FJ_S09	FJ_S37	1.00754	0.0175173	0.215608	0.00374861
FJ_S09	FJ_S39	1.0401	0.0229409	0.222575	0.00490921
FJ_S09	FJ_S40	0.984423	0.00882734	0.210661	0.001889
FJ_S09	FJ_S41	0.955953	0.00726344	0.204568	0.00155433
FJ_S09	FJ_S42	0.993978	0.00775071	0.212706	0.00165861
FJ_S09	FJ_S43	0.986912	0.0156373	0.211193	0.0033463
FJ_S09	FJ_S44	0.979342	0.00769229	0.209573	0.00164611
FJ_S09	FJ_S45	0.989906	0.00737304	0.211834	0.00157779
FJ_S09	FJ_S46	0.875762	0.0070853	0.187408	0.00151621
FJ_S09	FJ_S47	0.976879	0.00686367	0.209047	0.00146879
FJ_S09	FJ_S49	1.00066	0.00717054	0.214135	0.00153445
FJ_S09	FJ_S51	0.996073	0.0109044	0.213154	0.00233349
FJ_S09	FJ_S52	0.850031	0.0068256	0.181902	0.00146064
FJ_S10	FJ_S11	0.971676	0.0105263	0.207933	0.00225257
FJ_S10	FJ_S12	1.00036	0.0123895	0.214071	0.00265127
FJ_S10	FJ_S13	0.96209	0.0217698	0.205882	0.00465862
FJ_S10	FJ_S14	0.968704	0.0114138	0.207297	0.00244249
FJ_S10	FJ_S15	1.10237	0.0470558	0.235901	0.0100697
FJ_S10	FJ_S16	0.971715	0.0124866	0.207941	0.00267206
FJ_S10	FJ_S17	0.970528	0.0181893	0.207687	0.00389241
FJ_S10	FJ_S18	0.987363	0.0121402	0.21129	0.00259793
FJ_S10	FJ_S19	1.03261	0.0344299	0.220972	0.00736779
FJ_S10	FJ_S20	0.989389	0.0125827	0.211723	0.00269262
FJ_S10	FJ_S21	0.980683	0.0106741	0.209861	0.0022842
FJ_S10	FJ_S22	0.943586	0.0248459	0.201922	0.00531688
FJ_S10	FJ_S23	1.00361	0.0108266	0.214766	0.00231683
FJ_S10	FJ_S24	0.981722	0.0241346	0.210083	0.00516466
FJ_S10	FJ_S25	0.967983	0.0130855	0.207143	0.00280023
FJ_S10	FJ_S26	0.992671	0.0110832	0.212426	0.00237175
FJ_S10	FJ_S27	0.98723	0.014455	0.211262	0.00309329
FJ_S10	FJ_S29	1.05208	0.0255624	0.22514	0.0054702
FJ_S10	FJ_S30	0.970448	0.0132925	0.20767	0.00284452
FJ_S10	FJ_S32	0.930552	0.0133986	0.199133	0.00286723
FJ_S10	FJ_S33	0.943514	0.0172511	0.201907	0.00369163
FJ_S10	FJ_S34	0.991044	0.0125257	0.212078	0.00268043
FJ_S10	FJ_S35	0.994474	0.010369	0.212812	0.00221891
FJ_S10	FJ_S36	0.96978	0.0105886	0.207527	0.00226591
FJ_S10	FJ_S37	1.01896	0.0354917	0.218053	0.00759502
FJ_S10	FJ_S39	1.04961	0.0468635	0.224611	0.0100285
FJ_S10	FJ_S40	0.99259	0.017502	0.212408	0.00374533
FJ_S10	FJ_S41	1.00515	0.0127739	0.215096	0.00273355
FJ_S10	FJ_S42	0.978042	0.0120141	0.209295	0.00257095
FJ_S10	FJ_S43	0.93646	0.0302863	0.200397	0.00648109
FJ_S10	FJ_S44	0.940225	0.0119494	0.201203	0.0025571
FJ_S10	FJ_S45	0.996326	0.0112336	0.213208	0.00240393
FJ_S10	FJ_S46	0.989934	0.0113518	0.21184	0.00242923
FJ_S10	FJ_S47	0.969389	0.011793	0.207444	0.00252363
FJ_S10	FJ_S49	0.978704	0.0111426	0.209437	0.00238445
FJ_S10	FJ_S51	0.960494	0.0235125	0.20554	0.00503154
FJ_S10	FJ_S52	1.00094	0.0116089	0.214195	0.00248425
FJ_S11	FJ_S12	0.999225	0.00688537	0.213828	0.00147343
FJ_S11	FJ_S13	0.972574	0.00899914	0.208125	0.00192576
FJ_S11	FJ_S14	0.99571	0.00699477	0.213076	0.00149684
FJ_S11	FJ_S15	1.04746	0.0192576	0.224149	0.00412101
FJ_S11	FJ_S16	0.979529	0.00708198	0.209614	0.0015155
FJ_S11	FJ_S17	0.999443	0.00798647	0.213875	0.00170906
FJ_S11	FJ_S18	0.970796	0.00666012	0.207745	0.00142523
FJ_S11	FJ_S19	1.01255	0.0131164	0.216679	0.00280683
FJ_S11	FJ_S20	0.97179	0.00724432	0.207957	0.00155024
FJ_S11	FJ_S21	1.01118	0.00670907	0.216387	0.0014357
FJ_S11	FJ_S22	0.979515	0.0108751	0.209611	0.00232721
FJ_S11	FJ_S23	0.988454	0.00673131	0.211523	0.00144046
FJ_S11	FJ_S24	0.980853	0.00950145	0.209897	0.00203326
FJ_S11	FJ_S25	1.00193	0.00732548	0.214408	0.00156761
FJ_S11	FJ_S26	1.0119	0.00722631	0.216541	0.00154639
FJ_S11	FJ_S27	1.002	0.00707304	0.214423	0.00151359
FJ_S11	FJ_S29	1.02454	0.00958352	0.219245	0.00205082
FJ_S11	FJ_S30	0.988245	0.00728221	0.211479	0.00155835
FJ_S11	FJ_S32	0.966059	0.0072096	0.206731	0.00154281
FJ_S11	FJ_S33	1.00082	0.00812241	0.214171	0.00173815
FJ_S11	FJ_S34	0.983933	0.00691016	0.210556	0.00147874
FJ_S11	FJ_S35	0.996666	0.00687073	0.213281	0.0014703
FJ_S11	FJ_S36	0.912812	0.00715312	0.195336	0.00153073
FJ_S11	FJ_S37	0.99431	0.0145252	0.212776	0.0031083
FJ_S11	FJ_S39	1.05372	0.0186325	0.225489	0.00398726
FJ_S11	FJ_S40	0.910087	0.00794924	0.194753	0.00170109
FJ_S11	FJ_S41	0.750821	0.00625943	0.160671	0.00133948
FJ_S11	FJ_S42	0.996096	0.00694867	0.213159	0.00148697
FJ_S11	FJ_S43	0.983196	0.0131831	0.210398	0.00282112
FJ_S11	FJ_S44	0.982345	0.007077	0.210216	0.00151444
FJ_S11	FJ_S45	0.994936	0.00702472	0.212911	0.00150325
FJ_S11	FJ_S46	0.9495	0.00704617	0.203188	0.00150784
FJ_S11	FJ_S47	0.986175	0.00684419	0.211036	0.00146462
FJ_S11	FJ_S49	0.995167	0.00690431	0.21296	0.00147748
FJ_S11	FJ_S51	0.985829	0.0093515	0.210962	0.00200117
FJ_S11	FJ_S52	0.997651	0.00687227	0.213491	0.00147063
FJ_S12	FJ_S13	0.979145	0.00988781	0.209531	0.00211594
FJ_S12	FJ_S14	0.993465	0.00713092	0.212596	0.00152598
FJ_S12	FJ_S15	1.02585	0.0215753	0.219526	0.00461699
FJ_S12	FJ_S16	0.992837	0.00740067	0.212461	0.0015837
FJ_S12	FJ_S17	0.988345	0.00836592	0.2115	0.00179026
FJ_S12	FJ_S18	0.993103	0.00716183	0.212518	0.00153259
FJ_S12	FJ_S19	1.03953	0.0153661	0.222453	0.00328827
FJ_S12	FJ_S20	1.0048	0.00740923	0.215022	0.00158553
FJ_S12	FJ_S21	1.01472	0.00718532	0.217144	0.00153762
FJ_S12	FJ_S22	0.992267	0.011786	0.212339	0.00252215
FJ_S12	FJ_S23	1.00775	0.00685329	0.215653	0.00146657
FJ_S12	FJ_S24	0.989864	0.0107472	0.211825	0.00229983
FJ_S12	FJ_S25	0.876449	0.00745192	0.187555	0.00159467
FJ_S12	FJ_S26	1.01319	0.00690208	0.216816	0.00147701
FJ_S12	FJ_S27	0.932679	0.00725761	0.199588	0.00155309
FJ_S12	FJ_S29	1.01831	0.0107258	0.217913	0.00229526
FJ_S12	FJ_S30	0.97004	0.00728682	0.207583	0.00155934
FJ_S12	FJ_S32	0.983116	0.00767089	0.210381	0.00164153
FJ_S12	FJ_S33	1.00661	0.00854336	0.215408	0.00182823
FJ_S12	FJ_S34	0.992516	0.00766347	0.212393	0.00163994
FJ_S12	FJ_S35	1.0168	0.00687586	0.21759	0.00147139
FJ_S12	FJ_S36	1.0087	0.00735978	0.215856	0.00157495
FJ_S12	FJ_S37	1.02614	0.0163128	0.219587	0.00349084
FJ_S12	FJ_S39	1.04355	0.0212329	0.223313	0.00454372
FJ_S12	FJ_S40	0.990963	0.00844416	0.21206	0.001807
FJ_S12	FJ_S41	1.00248	0.00690175	0.214526	0.00147693
FJ_S12	FJ_S42	0.999024	0.00706495	0.213785	0.00151186
FJ_S12	FJ_S43	0.994189	0.0146744	0.212751	0.00314024
FJ_S12	FJ_S44	0.977607	0.00687507	0.209202	0.00147122
FJ_S12	FJ_S45	0.990632	0.00695898	0.21199	0.00148918
FJ_S12	FJ_S46	1.0111	0.00694213	0.21637	0.00148558
FJ_S12	FJ_S47	0.996016	0.00712034	0.213142	0.00152371
FJ_S12	FJ_S49	1.00226	0.00691843	0.214477	0.0014805
FJ_S12	FJ_S51	1	0.0107328	0.213994	0.00229675
FJ_S12	FJ_S52	0.98727	0.00684529	0.21127	0.00146485
FJ_S13	FJ_S14	0.990966	0.00924272	0.212061	0.00197789
FJ_S13	FJ_S15	1.03379	0.0381845	0.221225	0.00817127
FJ_S13	FJ_S16	1.00454	0.010524	0.214966	0.00225208
FJ_S13	FJ_S17	0.964594	0.0145251	0.206417	0.00310829
FJ_S13	FJ_S18	0.996438	0.0099022	0.213232	0.00211901
FJ_S13	FJ_S19	1.01813	0.0276262	0.217874	0.00591184
FJ_S13	FJ_S20	0.975745	0.00956146	0.208804	0.0020461
FJ_S13	FJ_S21	1.00773	0.00876527	0.215649	0.00187572
FJ_S13	FJ_S22	0.989054	0.0219285	0.211652	0.00469258
FJ_S13	FJ_S23	0.995463	0.00890015	0.213023	0.00190458
FJ_S13	FJ_S24	0.992733	0.0200169	0.212439	0.00428351
FJ_S13	FJ_S25	0.979445	0.0103913	0.209596	0.00222368
FJ_S13	FJ_S26	0.992002	0.00871996	0.212283	0.00186602
FJ_S13	FJ_S27	0.997945	0.0114537	0.213555	0.00245102
FJ_S13	FJ_S29	1.04014	0.0198672	0.222585	0.00425147
FJ_S13	FJ_S30	0.983933	0.0107715	0.210556	0.00230505
FJ_S13	FJ_S32	0.976812	0.0112614	0.209032	0.00240987
FJ_S13	FJ_S33	0.98433	0.0138844	0.210641	0.00297119
FJ_S13	FJ_S34	0.97483	0.0104498	0.208608	0.0022362
FJ_S13	FJ_S35	1.00425	0.00883977	0.214903	0.00189166
FJ_S13	FJ_S36	1.00336	0.00908307	0.214714	0.00194372
FJ_S13	FJ_S37	1.04656	0.0288591	0.223958	0.00617568
FJ_S13	FJ_S39	1.03483	0.0382528	0.221449	0.00818589
FJ_S13	FJ_S40	0.968365	0.0136209	0.207225	0.0029148
FJ_S13	FJ_S41	1.01617	0.0101653	0.217455	0.00217532
FJ_S13	FJ_S42	1.01499	0.00986126	0.217202	0.00211025
FJ_S13	FJ_S43	0.98131	0.0261674	0.209995	0.00559967
FJ_S13	FJ_S44	0.99073	0.00976131	0.21201	0.00208887
FJ_S13	FJ_S45	1.01221	0.00938988	0.216607	0.00200938
FJ_S13	FJ_S46	1.0142	0.00917589	0.217033	0.00196359
FJ_S13	FJ_S47	1.00361	0.00951696	0.214767	0.00203657
FJ_S13	FJ_S49	1.0049	0.00938475	0.215042	0.00200828
FJ_S13	FJ_S51	0.952823	0.0189764	0.203899	0.00406085
FJ_S13	FJ_S52	1.00117	0.00930973	0.214244	0.00199223
FJ_S14	FJ_S15	1.06508	0.0212576	0.22792	0.00454901
FJ_S14	FJ_S16	0.945009	0.00698642	0.202227	0.00149505
FJ_S14	FJ_S17	0.993254	0.00821471	0.212551	0.0017579
FJ_S14	FJ_S18	0.975678	0.00697148	0.208789	0.00149186
FJ_S14	FJ_S19	0.957778	0.0139236	0.204959	0.00297957
FJ_S14	FJ_S20	0.976047	0.00738425	0.208868	0.00158019
FJ_S14	FJ_S21	1.01062	0.00693988	0.216268	0.0014851
FJ_S14	FJ_S22	0.960358	0.0110231	0.205511	0.00235889
FJ_S14	FJ_S23	0.954999	0.00663345	0.204364	0.00141952
FJ_S14	FJ_S24	0.988762	0.0102027	0.211589	0.00218332
FJ_S14	FJ_S25	0.962248	0.00726989	0.205916	0.00155572
FJ_S14	FJ_S26	0.989366	0.00698587	0.211719	0.00149494
FJ_S14	FJ_S27	0.998447	0.00723113	0.213662	0.00154742
FJ_S14	FJ_S29	1.00753	0.00979377	0.215606	0.00209581
FJ_S14	FJ_S30	0.989453	0.00793483	0.211737	0.00169801
FJ_S14	FJ_S32	0.988065	0.00747837	0.21144	0.00160033
FJ_S14	FJ_S33	0.971265	0.00824071	0.207845	0.00176346
FJ_S14	FJ_S34	0.971787	0.00719626	0.207957	0.00153996
FJ_S14	FJ_S35	1.00606	0.0067739	0.215292	0.00144957
FJ_S14	FJ_S36	0.992257	0.00728032	0.212337	0.00155795
FJ_S14	FJ_S37	1.01421	0.0152824	0.217036	0.00327034
FJ_S14	FJ_S39	1.04293	0.0201698	0.223181	0.00431621
FJ_S14	FJ_S40	0.9722	0.00866014	0.208045	0.00185322
FJ_S14	FJ_S41	0.993552	0.00669289	0.212614	0.00143224
FJ_S14	FJ_S42	1.00453	0.00736823	0.214964	0.00157676
FJ_S14	FJ_S43	0.996358	0.0138818	0.213215	0.00297063
FJ_S14	FJ_S44	0.968838	0.00730827	0.207326	0.00156393
FJ_S14	FJ_S45	0.980425	0.00678884	0.209805	0.00145277
FJ_S14	FJ_S46	0.99847	0.00687184	0.213667	0.00147053
FJ_S14	FJ_S47	1.00161	0.00691598	0.21434	0.00147998
FJ_S14	FJ_S49	1.00811	0.00684867	0.21573	0.00146558
FJ_S14	FJ_S51	0.994649	0.00989986	0.212849	0.00211851
FJ_S14	FJ_S52	0.997139	0.0070491	0.213382	0.00150847
FJ_S15	FJ_S17	1.09031	0.0329022	0.233319	0.00704088
FJ_S15	FJ_S18	1.06403	0.0216196	0.227695	0.00462648
FJ_S15	FJ_S19	1.0714	0.0576241	0.229272	0.0123312
FJ_S15	FJ_S20	1.06895	0.0221996	0.228749	0.00475059
FJ_S15	FJ_S21	1.04169	0.0190709	0.222915	0.00408105
FJ_S15	FJ_S22	1.09955	0.0444814	0.235297	0.00951876
FJ_S15	FJ_S23	1.0511	0.0191344	0.22493	0.00409466
FJ_S15	FJ_S24	1.05427	0.0418084	0.225608	0.00894676
FJ_S15	FJ_S25	1.03401	0.0234185	0.221272	0.00501143
FJ_S15	FJ_S26	1.05363	0.018699	0.22547	0.00400147
FJ_S15	FJ_S27	1.053	0.0249548	0.225337	0.00534019
FJ_S15	FJ_S29	1.08521	0.0430399	0.232228	0.00921029
FJ_S15	FJ_S30	1.03295	0.023886	0.221046	0.00511146
FJ_S15	FJ_S32	1.02974	0.0255994	0.220359	0.00547812
FJ_S15	FJ_S33	1.04084	0.0310361	0.222735	0.00664155
FJ_S15	FJ_S34	1.0362	0.0228967	0.221741	0.00489977
FJ_S15	FJ_S35	1.04246	0.018375	0.223081	0.00393215
FJ_S15	FJ_S36	1.03728	0.0190643	0.221971	0.00407964
FJ_S15	FJ_S37	1.11979	0.0620544	0.239628	0.0132793
FJ_S15	FJ_S39	0.973187	0.0790732	0.208256	0.0169212
FJ_S15	FJ_S40	1.03284	0.0290306	0.221022	0.00621238
FJ_S15	FJ_S41	1.06182	0.0225656	0.227223	0.0048289
FJ_S15	FJ_S42	1.00033	0.0210541	0.214064	0.00450544
FJ_S15	FJ_S43	1.08733	0.0551089	0.232683	0.011793
FJ_S15	FJ_S44	1.05131	0.0219969	0.224974	0.00470721
FJ_S15	FJ_S45	1.00965	0.0205104	0.21606	0.00438911
FJ_S15	FJ_S46	1.03549	0.0200075	0.221589	0.0042815
FJ_S15	FJ_S47	1.06196	0.0211331	0.227253	0.00452235
FJ_S15	FJ_S49	0.991587	0.0199527	0.212194	0.00426976
FJ_S15	FJ_S51	1.11453	0.0418748	0.238503	0.00896097
FJ_S15	FJ_S52	1.01877	0.0204574	0.218012	0.00437776
FJ_S16	FJ_S15	1.0214	0.0220655	0.218573	0.00472189
FJ_S16	FJ_S17	0.996383	0.00853515	0.21322	0.00182647
FJ_S16	FJ_S18	0.988848	0.00717172	0.211608	0.00153471
FJ_S16	FJ_S19	0.892589	0.0148764	0.191009	0.00318347
FJ_S16	FJ_S20	0.972834	0.00725651	0.208181	0.00155285
FJ_S16	FJ_S21	1.00601	0.00665209	0.215281	0.00142351
FJ_S16	FJ_S22	0.943626	0.0119335	0.201931	0.0025537
FJ_S16	FJ_S23	0.979443	0.00654342	0.209595	0.00140025
FJ_S16	FJ_S24	0.949527	0.01075	0.203193	0.00230043
FJ_S16	FJ_S25	0.990097	0.00695259	0.211875	0.00148781
FJ_S16	FJ_S26	0.989259	0.00671804	0.211696	0.00143762
FJ_S16	FJ_S27	1.00033	0.00766596	0.214065	0.00164047
FJ_S16	FJ_S29	0.997432	0.0108051	0.213445	0.00231223
FJ_S16	FJ_S30	0.995011	0.0072402	0.212927	0.00154936
FJ_S16	FJ_S32	0.947628	0.00738967	0.202787	0.00158135
FJ_S16	FJ_S33	0.94465	0.00819866	0.20215	0.00175447
FJ_S16	FJ_S34	0.980696	0.00725742	0.209863	0.00155305
FJ_S16	FJ_S35	0.990234	0.00664396	0.211904	0.00142177
FJ_S16	FJ_S36	0.977953	0.00678477	0.209276	0.0014519
FJ_S16	FJ_S37	1.00441	0.0170903	0.214938	0.00365722
FJ_S16	FJ_S39	1.05139	0.022339	0.224992	0.00478042
FJ_S16	FJ_S40	0.966473	0.00868213	0.20682	0.00185793
FJ_S16	FJ_S41	0.984601	0.00739809	0.210699	0.00158315
FJ_S16	FJ_S42	0.955994	0.00711139	0.204577	0.0015218
FJ_S16	FJ_S43	0.986071	0.0154981	0.211013	0.00331651
FJ_S16	FJ_S44	0.949001	0.0075411	0.203081	0.00161375
FJ_S16	FJ_S45	0.963209	0.00692865	0.206121	0.00148269
FJ_S16	FJ_S46	0.969921	0.00681179	0.207558	0.00145768
FJ_S16	FJ_S47	0.979442	0.0070966	0.209595	0.00151863
FJ_S16	FJ_S49	0.965896	0.00686013	0.206696	0.00146803
FJ_S16	FJ_S51	0.952592	0.0105375	0.203849	0.00225496
FJ_S16	FJ_S52	0.991217	0.0070194	0.212115	0.00150211
FJ_S17	FJ_S18	0.977128	0.0088447	0.2091	0.00189272
FJ_S17	FJ_S19	0.997525	0.0227851	0.213465	0.00487587
FJ_S17	FJ_S20	0.992373	0.00865288	0.212362	0.00185167
FJ_S17	FJ_S21	0.980165	0.00790044	0.20975	0.00169065
FJ_S17	FJ_S22	1.00304	0.0178614	0.214645	0.00382223
FJ_S17	FJ_S23	0.999312	0.0084978	0.213847	0.00181848
FJ_S17	FJ_S24	0.973899	0.0160915	0.208409	0.0034435
FJ_S17	FJ_S25	0.992375	0.00877235	0.212362	0.00187723
FJ_S17	FJ_S26	1.00292	0.0080202	0.214618	0.00171628
FJ_S17	FJ_S27	0.926421	0.0091553	0.198249	0.00195918
FJ_S17	FJ_S29	1.02659	0.0166281	0.219683	0.00355831
FJ_S17	FJ_S30	0.984546	0.00911454	0.210687	0.00195046
FJ_S17	FJ_S32	0.958416	0.00935495	0.205095	0.00200191
FJ_S17	FJ_S33	0.991143	0.0113189	0.212099	0.00242217
FJ_S17	FJ_S34	0.956511	0.00899524	0.204688	0.00192493
FJ_S17	FJ_S35	1.0034	0.00818577	0.214721	0.00175171
FJ_S17	FJ_S36	0.98296	0.00824399	0.210348	0.00176417
FJ_S17	FJ_S37	1.01081	0.0248987	0.216308	0.00532817
FJ_S17	FJ_S39	1.06929	0.0321826	0.228821	0.00688689
FJ_S17	FJ_S40	1.01299	0.0117455	0.216773	0.00251347
FJ_S17	FJ_S41	1.02176	0.00882149	0.218651	0.00188775
FJ_S17	FJ_S42	1.00061	0.00842133	0.214126	0.00180212
FJ_S17	FJ_S43	0.983755	0.0216772	0.210518	0.0046388
FJ_S17	FJ_S44	0.967711	0.00850203	0.207085	0.00181939
FJ_S17	FJ_S45	1.00065	0.00812127	0.214133	0.0017379
FJ_S17	FJ_S46	1.00831	0.00840968	0.215772	0.00179962
FJ_S17	FJ_S47	0.991612	0.00845135	0.212199	0.00180854
FJ_S17	FJ_S49	0.999593	0.00829231	0.213907	0.00177451
FJ_S17	FJ_S51	0.989877	0.0160322	0.211828	0.0034308
FJ_S17	FJ_S52	1.00452	0.00831359	0.214962	0.00177906
FJ_S18	FJ_S19	1.02676	0.0151416	0.219721	0.00324021
FJ_S18	FJ_S20	0.92293	0.00735856	0.197502	0.00157469
FJ_S18	FJ_S21	1.0056	0.0069279	0.215193	0.00148253
FJ_S18	FJ_S22	0.984215	0.0119401	0.210616	0.0025551
FJ_S18	FJ_S23	0.891448	0.00704815	0.190765	0.00150826
FJ_S18	FJ_S24	0.981304	0.0106632	0.209993	0.00228186
FJ_S18	FJ_S25	0.964001	0.00732494	0.206291	0.0015675
FJ_S18	FJ_S26	1.01094	0.0072361	0.216336	0.00154848
FJ_S18	FJ_S27	0.994312	0.00754605	0.212777	0.00161481
FJ_S18	FJ_S29	0.981161	0.0105309	0.209963	0.00225355
FJ_S18	FJ_S30	0.998624	0.00718987	0.2137	0.00153859
FJ_S18	FJ_S32	0.947638	0.00746377	0.202789	0.0015972
FJ_S18	FJ_S33	0.990317	0.00837382	0.211922	0.00179195
FJ_S18	FJ_S34	0.986339	0.0068637	0.211071	0.00146879
FJ_S18	FJ_S35	0.97735	0.00714838	0.209147	0.00152971
FJ_S18	FJ_S36	0.999776	0.00700882	0.213946	0.00149985
FJ_S18	FJ_S37	0.970934	0.0159498	0.207774	0.00341317
FJ_S18	FJ_S39	1.05702	0.0211944	0.226197	0.00453549
FJ_S18	FJ_S40	0.972957	0.00863542	0.208207	0.00184793
FJ_S18	FJ_S41	0.997778	0.00695497	0.213519	0.00148832
FJ_S18	FJ_S42	0.96661	0.00704042	0.206849	0.00150661
FJ_S18	FJ_S43	0.975854	0.0145846	0.208827	0.00312101
FJ_S18	FJ_S44	0.984755	0.00707022	0.210732	0.00151299
FJ_S18	FJ_S45	0.990399	0.0071476	0.21194	0.00152955
FJ_S18	FJ_S46	1.00936	0.00708222	0.215997	0.00151555
FJ_S18	FJ_S47	1.00051	0.00698816	0.214103	0.00149543
FJ_S18	FJ_S49	0.998353	0.00688562	0.213642	0.00147348
FJ_S18	FJ_S51	0.981697	0.0104236	0.210078	0.0022306
FJ_S18	FJ_S52	0.981797	0.00700591	0.210099	0.00149922
FJ_S19	FJ_S20	1.0248	0.0150244	0.219302	0.00321514
FJ_S19	FJ_S21	1.02222	0.0129509	0.218749	0.00277142
FJ_S19	FJ_S22	0.921737	0.0310441	0.197246	0.00664325
FJ_S19	FJ_S23	1.01222	0.0133577	0.216609	0.00285846
FJ_S19	FJ_S24	0.98867	0.0303788	0.21157	0.00650088
FJ_S19	FJ_S25	0.995518	0.0159338	0.213035	0.00340973
FJ_S19	FJ_S26	1.00631	0.0134048	0.215345	0.00286855
FJ_S19	FJ_S27	0.996779	0.0169069	0.213305	0.00361797
FJ_S19	FJ_S29	1.06419	0.0311052	0.22773	0.00665634
FJ_S19	FJ_S30	1.0279	0.0169393	0.219965	0.00362491
FJ_S19	FJ_S32	1.01117	0.0182343	0.216384	0.00390205
FJ_S19	FJ_S33	0.949258	0.0220876	0.203136	0.00472662
FJ_S19	FJ_S34	1.0222	0.0161469	0.218746	0.00345535
FJ_S19	FJ_S35	1.01576	0.0125141	0.217367	0.00267795
FJ_S19	FJ_S36	1.00737	0.0133931	0.215572	0.00286604
FJ_S19	FJ_S37	1.07195	0.0455193	0.229391	0.00974087
FJ_S19	FJ_S39	1.06328	0.0607922	0.227535	0.0130092
FJ_S19	FJ_S40	1.01213	0.0215376	0.216589	0.00460893
FJ_S19	FJ_S41	1.01156	0.0156511	0.216469	0.00334924
FJ_S19	FJ_S42	0.991141	0.0149044	0.212098	0.00318945
FJ_S19	FJ_S43	1.00564	0.0394714	0.215202	0.00844665
FJ_S19	FJ_S44	0.942312	0.0142192	0.201649	0.00304284
FJ_S19	FJ_S45	1.00288	0.0141645	0.21461	0.00303113
FJ_S19	FJ_S46	1.00935	0.0136416	0.215995	0.00291923
FJ_S19	FJ_S47	1.01834	0.0145837	0.217918	0.00312082
FJ_S19	FJ_S49	1.01194	0.014012	0.21655	0.00299849
FJ_S19	FJ_S51	1.04306	0.0303516	0.223209	0.00649506
FJ_S19	FJ_S52	1.04597	0.0146737	0.223832	0.00314008
FJ_S20	FJ_S21	0.992001	0.00708718	0.212282	0.00151662
FJ_S20	FJ_S22	0.987322	0.0118526	0.211281	0.00253639
FJ_S20	FJ_S23	0.851403	0.00697168	0.182195	0.0014919
FJ_S20	FJ_S24	0.971679	0.0106726	0.207934	0.00228388
FJ_S20	FJ_S25	0.993459	0.00730828	0.212595	0.00156393
FJ_S20	FJ_S26	1.00552	0.00716707	0.215175	0.00153371
FJ_S20	FJ_S27	1.00172	0.00782155	0.214362	0.00167377
FJ_S20	FJ_S29	1.00545	0.0107089	0.215161	0.00229164
FJ_S20	FJ_S30	0.98533	0.00768245	0.210855	0.001644
FJ_S20	FJ_S32	0.970906	0.007805	0.207768	0.00167023
FJ_S20	FJ_S33	0.992354	0.00889335	0.212358	0.00190313
FJ_S20	FJ_S34	0.987073	0.00732545	0.211228	0.0015676
FJ_S20	FJ_S35	1.00268	0.00698249	0.214567	0.00149421
FJ_S20	FJ_S36	0.979231	0.00719521	0.20955	0.00153973
FJ_S20	FJ_S37	1.00617	0.0162468	0.215314	0.00347672
FJ_S20	FJ_S39	1.07933	0.0219282	0.230971	0.00469251
FJ_S20	FJ_S40	0.962635	0.00869298	0.205998	0.00186025
FJ_S20	FJ_S41	0.993592	0.00722568	0.212623	0.00154625
FJ_S20	FJ_S42	1.00396	0.00744762	0.214841	0.00159375
FJ_S20	FJ_S43	1.00239	0.015115	0.214507	0.00323453
FJ_S20	FJ_S44	0.974311	0.00738414	0.208497	0.00158016
FJ_S20	FJ_S45	0.987838	0.007175	0.211392	0.00153541
FJ_S20	FJ_S46	0.999435	0.00737989	0.213873	0.00157925
FJ_S20	FJ_S47	1.00028	0.00707612	0.214053	0.00151425
FJ_S20	FJ_S49	0.99845	0.0069864	0.213662	0.00149505
FJ_S20	FJ_S51	0.97492	0.0104265	0.208627	0.00223121
FJ_S20	FJ_S52	1.00498	0.00747454	0.215059	0.00159951
FJ_S21	FJ_S22	0.993955	0.0109329	0.212701	0.00233958
FJ_S21	FJ_S23	1.01314	0.00711591	0.216806	0.00152276
FJ_S21	FJ_S24	1.00441	0.00986642	0.214937	0.00211136
FJ_S21	FJ_S25	1.00993	0.00701146	0.21612	0.00150041
FJ_S21	FJ_S26	1.00905	0.00674168	0.215931	0.00144268
FJ_S21	FJ_S27	1.02322	0.00700231	0.218964	0.00149845
FJ_S21	FJ_S29	1.0303	0.00987487	0.220479	0.00211316
FJ_S21	FJ_S30	0.86281	0.00686207	0.184636	0.00146844
FJ_S21	FJ_S32	1.00449	0.00766868	0.214954	0.00164105
FJ_S21	FJ_S33	1.0194	0.00826584	0.218146	0.00176884
FJ_S21	FJ_S34	1.01158	0.0070551	0.216473	0.00150975
FJ_S21	FJ_S35	1.00918	0.00673915	0.215959	0.00144214
FJ_S21	FJ_S36	1.00647	0.00674514	0.215379	0.00144342
FJ_S21	FJ_S37	1.01932	0.0147614	0.218129	0.00315886
FJ_S21	FJ_S39	1.06644	0.018541	0.228211	0.00396766
FJ_S21	FJ_S40	1.00813	0.00843498	0.215735	0.00180504
FJ_S21	FJ_S41	1.02419	0.00696723	0.219171	0.00149095
FJ_S21	FJ_S42	1.01085	0.00708536	0.216316	0.00151623
FJ_S21	FJ_S43	1.00276	0.0131216	0.214586	0.00280794
FJ_S21	FJ_S44	1.00124	0.00678527	0.21426	0.00145201
FJ_S21	FJ_S45	1.01443	0.00713354	0.217083	0.00152654
FJ_S21	FJ_S46	1.01001	0.00696388	0.216136	0.00149023
FJ_S21	FJ_S47	1.02886	0.00723365	0.22017	0.00154796
FJ_S21	FJ_S49	1.01911	0.00708723	0.218083	0.00151663
FJ_S21	FJ_S51	0.996679	0.00931007	0.213283	0.0019923
FJ_S21	FJ_S52	1.01783	0.00687696	0.217809	0.00147163
FJ_S22	FJ_S23	1.00152	0.0107263	0.21432	0.00229538
FJ_S22	FJ_S24	0.987673	0.0233948	0.211356	0.00500635
FJ_S22	FJ_S25	0.983784	0.0126007	0.210524	0.00269648
FJ_S22	FJ_S26	0.989972	0.0104965	0.211848	0.00224618
FJ_S22	FJ_S27	0.981376	0.0132248	0.210009	0.00283002
FJ_S22	FJ_S29	1.00187	0.0235691	0.214395	0.00504364
FJ_S22	FJ_S30	0.989217	0.0129906	0.211687	0.00277991
FJ_S22	FJ_S32	0.96998	0.0138164	0.20757	0.00295663
FJ_S22	FJ_S33	0.780561	0.0161283	0.167036	0.00345135
FJ_S22	FJ_S34	0.959528	0.0123232	0.205333	0.0026371
FJ_S22	FJ_S35	0.994073	0.0101108	0.212726	0.00216366
FJ_S22	FJ_S36	0.95092	0.0105328	0.203491	0.00225395
FJ_S22	FJ_S37	0.993205	0.0332036	0.21254	0.00710538
FJ_S22	FJ_S39	1.02352	0.0434966	0.219027	0.00930801
FJ_S22	FJ_S40	0.982734	0.0169717	0.210299	0.00363185
FJ_S22	FJ_S41	0.984792	0.0122972	0.21074	0.00263154
FJ_S22	FJ_S42	0.975791	0.0120708	0.208814	0.00258307
FJ_S22	FJ_S43	0.962809	0.0289351	0.206036	0.00619195
FJ_S22	FJ_S44	0.965041	0.0117629	0.206513	0.00251719
FJ_S22	FJ_S45	0.98466	0.0112113	0.210711	0.00239915
FJ_S22	FJ_S46	0.991647	0.0111573	0.212207	0.0023876
FJ_S22	FJ_S47	0.999446	0.0116081	0.213876	0.00248407
FJ_S22	FJ_S49	0.986075	0.0110613	0.211014	0.00236705
FJ_S22	FJ_S51	0.952594	0.0223235	0.20385	0.00477709
FJ_S22	FJ_S52	1.01552	0.0117631	0.217316	0.00251724
FJ_S23	FJ_S24	0.980344	0.00975178	0.209788	0.00208682
FJ_S23	FJ_S25	0.99997	0.00718895	0.213988	0.00153839
FJ_S23	FJ_S26	0.995715	0.00675641	0.213077	0.00144583
FJ_S23	FJ_S27	1.01012	0.00760948	0.216159	0.00162839
FJ_S23	FJ_S29	1.00546	0.0092945	0.215163	0.00198897
FJ_S23	FJ_S30	1.01625	0.00753937	0.217471	0.00161338
FJ_S23	FJ_S32	0.971571	0.00743875	0.207911	0.00159185
FJ_S23	FJ_S33	0.992228	0.00812713	0.212331	0.00173916
FJ_S23	FJ_S34	0.992415	0.00736084	0.212371	0.00157518
FJ_S23	FJ_S35	1.00197	0.00676343	0.214415	0.00144733
FJ_S23	FJ_S36	0.994575	0.00713487	0.212833	0.00152682
FJ_S23	FJ_S37	0.99603	0.0145028	0.213145	0.00310352
FJ_S23	FJ_S39	1.04429	0.0187474	0.223473	0.00401184
FJ_S23	FJ_S40	0.984663	0.0081019	0.210712	0.00173376
FJ_S23	FJ_S41	0.998923	0.00649968	0.213764	0.00139089
FJ_S23	FJ_S42	0.994921	0.00716369	0.212907	0.00153299
FJ_S23	FJ_S43	0.973851	0.0127881	0.208399	0.00273658
FJ_S23	FJ_S44	0.991762	0.00733136	0.212231	0.00156887
FJ_S23	FJ_S45	0.987737	0.00676332	0.21137	0.00144731
FJ_S23	FJ_S46	1.0015	0.00659214	0.214316	0.00141068
FJ_S23	FJ_S47	0.998125	0.00665602	0.213593	0.00142435
FJ_S23	FJ_S49	0.996515	0.00650239	0.213249	0.00139148
FJ_S23	FJ_S51	0.996264	0.009411	0.213195	0.0020139
FJ_S23	FJ_S52	1.00103	0.00647692	0.214215	0.00138602
FJ_S24	FJ_S25	0.983613	0.0111568	0.210487	0.00238749
FJ_S24	FJ_S26	0.979628	0.00966271	0.209635	0.00206777
FJ_S24	FJ_S27	0.983298	0.0120771	0.21042	0.00258443
FJ_S24	FJ_S29	1.01627	0.0227001	0.217476	0.00485768
FJ_S24	FJ_S30	0.98093	0.0118228	0.209913	0.00253
FJ_S24	FJ_S32	0.925137	0.0122247	0.197974	0.002616
FJ_S24	FJ_S33	0.992566	0.0156164	0.212403	0.00334181
FJ_S24	FJ_S34	0.901207	0.0109352	0.192853	0.00234006
FJ_S24	FJ_S35	0.970058	0.00941325	0.207587	0.00201438
FJ_S24	FJ_S36	0.981311	0.00965273	0.209995	0.00206563
FJ_S24	FJ_S37	0.960758	0.0315329	0.205597	0.00674785
FJ_S24	FJ_S39	1.10381	0.0427154	0.23621	0.00914084
FJ_S24	FJ_S40	0.951367	0.0150159	0.203587	0.00321331
FJ_S24	FJ_S41	0.96561	0.0106709	0.206635	0.00228352
FJ_S24	FJ_S42	0.993001	0.0113199	0.212497	0.00242239
FJ_S24	FJ_S43	0.980677	0.0278758	0.209859	0.00596527
FJ_S24	FJ_S44	0.969641	0.010902	0.207497	0.00233296
FJ_S24	FJ_S45	0.991155	0.0102218	0.212101	0.0021874
FJ_S24	FJ_S46	0.976874	0.0100432	0.209045	0.00214918
FJ_S24	FJ_S47	0.977305	0.0100335	0.209138	0.00214712
FJ_S24	FJ_S49	0.988725	0.0101351	0.211581	0.00216886
FJ_S24	FJ_S51	0.96634	0.0218395	0.206791	0.00467353
FJ_S24	FJ_S52	0.967397	0.00998979	0.207017	0.00213776
FJ_S25	FJ_S26	0.984491	0.00661264	0.210675	0.00141507
FJ_S25	FJ_S27	0.991355	0.00766876	0.212144	0.00164107
FJ_S25	FJ_S29	1.01581	0.0115451	0.217377	0.00247059
FJ_S25	FJ_S30	0.963498	0.00741192	0.206183	0.00158611
FJ_S25	FJ_S32	0.983761	0.00802422	0.210519	0.00171714
FJ_S25	FJ_S33	0.980745	0.00892562	0.209874	0.00191003
FJ_S25	FJ_S34	0.968484	0.00712485	0.20725	0.00152468
FJ_S25	FJ_S35	0.997227	0.00674696	0.213401	0.00144381
FJ_S25	FJ_S36	1.00044	0.00726511	0.214089	0.00155469
FJ_S25	FJ_S37	0.996715	0.0174024	0.213291	0.00372402
FJ_S25	FJ_S39	1.02245	0.0228348	0.218799	0.00488652
FJ_S25	FJ_S40	0.979141	0.00892601	0.209531	0.00191012
FJ_S25	FJ_S41	1.01228	0.00729932	0.216622	0.00156201
FJ_S25	FJ_S42	1.00051	0.00738699	0.214104	0.00158077
FJ_S25	FJ_S43	0.988678	0.0153136	0.211571	0.00327703
FJ_S25	FJ_S44	0.967054	0.0073553	0.206944	0.00157399
FJ_S25	FJ_S45	0.975457	0.00686795	0.208742	0.0014697
FJ_S25	FJ_S46	0.98898	0.00721597	0.211636	0.00154418
FJ_S25	FJ_S47	1.00563	0.00727486	0.2152	0.00155678
FJ_S25	FJ_S49	0.987618	0.00694703	0.211345	0.00148662
FJ_S25	FJ_S51	0.98004	0.0110149	0.209723	0.00235713
FJ_S25	FJ_S52	0.988971	0.00700913	0.211634	0.00149991
FJ_S26	FJ_S27	1.00467	0.00704918	0.214994	0.00150848
FJ_S26	FJ_S29	1.03146	0.00991066	0.220726	0.00212082
FJ_S26	FJ_S30	0.979659	0.0073555	0.209641	0.00157404
FJ_S26	FJ_S32	0.989626	0.00750451	0.211774	0.00160592
FJ_S26	FJ_S33	0.99861	0.00808158	0.213697	0.00172941
FJ_S26	FJ_S34	0.978952	0.00692671	0.20949	0.00148228
FJ_S26	FJ_S35	0.894966	0.00636663	0.191517	0.00136242
FJ_S26	FJ_S36	0.991782	0.00709806	0.212236	0.00151894
FJ_S26	FJ_S37	0.954595	0.0145096	0.204278	0.00310498
FJ_S26	FJ_S39	1.03021	0.0185323	0.220459	0.00396581
FJ_S26	FJ_S40	0.991964	0.00814524	0.212275	0.00174303
FJ_S26	FJ_S41	1.00592	0.00671219	0.215261	0.00143637
FJ_S26	FJ_S42	0.996872	0.00730619	0.213325	0.00156348
FJ_S26	FJ_S43	1.00377	0.0132675	0.214801	0.00283917
FJ_S26	FJ_S44	0.989518	0.00687636	0.211751	0.0014715
FJ_S26	FJ_S45	0.992673	0.00640199	0.212426	0.00136999
FJ_S26	FJ_S46	0.989718	0.00676189	0.211794	0.00144701
FJ_S26	FJ_S47	1.0068	0.00687982	0.215449	0.00147224
FJ_S26	FJ_S49	0.987567	0.00670313	0.211334	0.00143443
FJ_S26	FJ_S51	0.998862	0.00942223	0.213751	0.0020163
FJ_S26	FJ_S52	0.900489	0.006579	0.192699	0.00140787
FJ_S27	FJ_S29	1.02648	0.0122348	0.219661	0.00261818
FJ_S27	FJ_S30	0.993817	0.00782755	0.212671	0.00167505
FJ_S27	FJ_S32	0.984084	0.00766431	0.210588	0.00164012
FJ_S27	FJ_S33	0.988646	0.0091591	0.211564	0.00195999
FJ_S27	FJ_S34	0.98347	0.00779863	0.210457	0.00166886
FJ_S27	FJ_S35	1.0191	0.00701042	0.218081	0.00150019
FJ_S27	FJ_S36	1.0151	0.00711624	0.217225	0.00152283
FJ_S27	FJ_S37	1.01336	0.0185641	0.216853	0.00397261
FJ_S27	FJ_S39	1.0908	0.0256927	0.233426	0.00549809
FJ_S27	FJ_S40	0.997337	0.00970667	0.213424	0.00207717
FJ_S27	FJ_S41	1.03475	0.00756253	0.22143	0.00161834
FJ_S27	FJ_S42	1.01073	0.00756139	0.21629	0.00161809
FJ_S27	FJ_S43	0.970375	0.0160971	0.207655	0.00344469
FJ_S27	FJ_S44	0.991101	0.00771607	0.21209	0.00165119
FJ_S27	FJ_S45	1.00455	0.00748409	0.214968	0.00160155
FJ_S27	FJ_S46	1.01295	0.0072867	0.216766	0.00155931
FJ_S27	FJ_S47	1.01418	0.00720398	0.21703	0.00154161
FJ_S27	FJ_S49	1.01992	0.00730485	0.218257	0.0015632
FJ_S27	FJ_S51	0.975709	0.0121881	0.208796	0.00260818
FJ_S27	FJ_S52	1.00643	0.00706504	0.215371	0.00151188
FJ_S29	FJ_S30	0.991056	0.0116152	0.21208	0.00248558
FJ_S29	FJ_S32	0.995482	0.0121747	0.213027	0.00260533
FJ_S29	FJ_S33	1.00873	0.0154223	0.215861	0.00330028
FJ_S29	FJ_S34	1.0184	0.0111605	0.217931	0.00238828
FJ_S29	FJ_S35	1.01647	0.00973663	0.217518	0.00208358
FJ_S29	FJ_S36	1.01328	0.00956943	0.216835	0.0020478
FJ_S29	FJ_S37	1.06748	0.0330517	0.228435	0.00707286
FJ_S29	FJ_S39	1.0678	0.0430885	0.228504	0.00922069
FJ_S29	FJ_S40	0.994483	0.0154792	0.212814	0.00331247
FJ_S29	FJ_S41	1.02326	0.0107982	0.218971	0.00231075
FJ_S29	FJ_S42	0.935765	0.010395	0.200248	0.00222448
FJ_S29	FJ_S43	1.03666	0.0302034	0.22184	0.00646336
FJ_S29	FJ_S44	1.00748	0.0105505	0.215595	0.00225774
FJ_S29	FJ_S45	1.0032	0.0103179	0.214678	0.00220798
FJ_S29	FJ_S46	1.02597	0.00999316	0.219552	0.00213848
FJ_S29	FJ_S47	1.02821	0.010151	0.220031	0.00217225
FJ_S29	FJ_S49	1.00588	0.00995303	0.215253	0.00212989
FJ_S29	FJ_S51	0.969086	0.0214761	0.207379	0.00459575
FJ_S29	FJ_S52	1.0021	0.0102515	0.214443	0.00219377
FJ_S30	FJ_S32	0.962518	0.00799079	0.205973	0.00170998
FJ_S30	FJ_S33	0.98613	0.00936911	0.211026	0.00200494
FJ_S30	FJ_S34	0.973393	0.0075477	0.208301	0.00161516
FJ_S30	FJ_S35	0.985785	0.00726849	0.210952	0.00155542
FJ_S30	FJ_S36	0.991309	0.00726096	0.212134	0.0015538
FJ_S30	FJ_S37	1.00821	0.0181592	0.21575	0.00388597
FJ_S30	FJ_S39	1.04961	0.0235163	0.22461	0.00503235
FJ_S30	FJ_S40	0.97555	0.00933122	0.208762	0.00199683
FJ_S30	FJ_S41	1.00731	0.00753223	0.215558	0.00161185
FJ_S30	FJ_S42	1.01155	0.00776705	0.216465	0.0016621
FJ_S30	FJ_S43	0.973534	0.0157929	0.208331	0.00337959
FJ_S30	FJ_S44	0.960872	0.00759088	0.205621	0.0016244
FJ_S30	FJ_S45	0.99843	0.00756	0.213658	0.0016178
FJ_S30	FJ_S46	0.992021	0.0076287	0.212287	0.0016325
FJ_S30	FJ_S47	0.997602	0.00749	0.213481	0.00160282
FJ_S30	FJ_S49	1.01471	0.00750792	0.217141	0.00160665
FJ_S30	FJ_S51	0.969803	0.0116729	0.207532	0.00249794
FJ_S30	FJ_S52	1.00784	0.0074446	0.215673	0.0015931
FJ_S32	FJ_S33	0.969528	0.00917752	0.207473	0.00196394
FJ_S32	FJ_S34	0.975796	0.00767736	0.208815	0.00164291
FJ_S32	FJ_S35	0.970329	0.00700695	0.207645	0.00149945
FJ_S32	FJ_S36	0.967014	0.00752956	0.206935	0.00161128
FJ_S32	FJ_S37	0.97988	0.0187613	0.209689	0.00401481
FJ_S32	FJ_S39	1.05252	0.025083	0.225233	0.00536761
FJ_S32	FJ_S40	0.940904	0.00898564	0.201348	0.00192288
FJ_S32	FJ_S41	0.968511	0.00788447	0.207256	0.00168723
FJ_S32	FJ_S42	0.969348	0.00764555	0.207435	0.0016361
FJ_S32	FJ_S43	0.997925	0.0172653	0.21355	0.00369468
FJ_S32	FJ_S44	0.969689	0.00809786	0.207508	0.0017329
FJ_S32	FJ_S45	0.984869	0.00747338	0.210756	0.00159926
FJ_S32	FJ_S46	0.987199	0.00777172	0.211255	0.0016631
FJ_S32	FJ_S47	0.960468	0.00733813	0.205535	0.00157032
FJ_S32	FJ_S49	0.989459	0.00725125	0.211739	0.00155173
FJ_S32	FJ_S51	0.970596	0.0123554	0.207702	0.00264399
FJ_S32	FJ_S52	0.979501	0.00744108	0.209607	0.00159235
FJ_S33	FJ_S34	0.983435	0.00864591	0.210449	0.00185018
FJ_S33	FJ_S35	1.00427	0.00776218	0.214907	0.00166106
FJ_S33	FJ_S36	0.983686	0.00828189	0.210503	0.00177228
FJ_S33	FJ_S37	1.01042	0.0242459	0.216224	0.00518849
FJ_S33	FJ_S39	1.07909	0.0321694	0.23092	0.00688406
FJ_S33	FJ_S40	0.974084	0.011452	0.208448	0.00245067
FJ_S33	FJ_S41	0.99984	0.0090043	0.21396	0.00192687
FJ_S33	FJ_S42	0.987835	0.00819833	0.211391	0.0017544
FJ_S33	FJ_S43	0.962931	0.0213321	0.206062	0.00456494
FJ_S33	FJ_S44	0.973273	0.00872268	0.208275	0.0018666
FJ_S33	FJ_S45	0.980599	0.00833532	0.209843	0.00178371
FJ_S33	FJ_S46	0.990172	0.00836735	0.211891	0.00179057
FJ_S33	FJ_S47	0.984756	0.00829399	0.210732	0.00177487
FJ_S33	FJ_S49	0.986061	0.00790048	0.211011	0.00169066
FJ_S33	FJ_S51	0.982504	0.0157963	0.21025	0.00338031
FJ_S33	FJ_S52	0.997486	0.00817834	0.213456	0.00175012
FJ_S34	FJ_S35	0.982545	0.00714958	0.210259	0.00152997
FJ_S34	FJ_S36	0.984374	0.00719239	0.21065	0.00153913
FJ_S34	FJ_S37	0.987125	0.017112	0.211239	0.00366187
FJ_S34	FJ_S39	1.02449	0.0224564	0.219234	0.00480554
FJ_S34	FJ_S40	0.985794	0.00909535	0.210954	0.00194635
FJ_S34	FJ_S41	1.00634	0.00739356	0.215352	0.00158218
FJ_S34	FJ_S42	0.996857	0.00758605	0.213322	0.00162337
FJ_S34	FJ_S43	0.953292	0.015107	0.203999	0.00323282
FJ_S34	FJ_S44	0.989866	0.00745875	0.211826	0.00159613
FJ_S34	FJ_S45	0.979822	0.00683486	0.209676	0.00146262
FJ_S34	FJ_S46	1.00575	0.00720372	0.215226	0.00154155
FJ_S34	FJ_S47	0.986875	0.00704295	0.211185	0.00150715
FJ_S34	FJ_S49	0.993973	0.00712308	0.212704	0.0015243
FJ_S34	FJ_S51	0.972123	0.010821	0.208029	0.00231562
FJ_S34	FJ_S52	0.99074	0.00694478	0.212013	0.00148614
FJ_S35	FJ_S36	0.992372	0.00672059	0.212362	0.00143817
FJ_S35	FJ_S37	0.966647	0.0136167	0.206857	0.0029139
FJ_S35	FJ_S39	1.0446	0.0176099	0.223537	0.00376841
FJ_S35	FJ_S40	0.993088	0.0077962	0.212515	0.00166834
FJ_S35	FJ_S41	1.00752	0.00675026	0.215603	0.00144452
FJ_S35	FJ_S42	0.947903	0.00699132	0.202846	0.0014961
FJ_S35	FJ_S43	0.988079	0.0122865	0.211443	0.00262923
FJ_S35	FJ_S44	1.01324	0.00719707	0.216828	0.00154013
FJ_S35	FJ_S45	1.00685	0.00681003	0.215459	0.00145731
FJ_S35	FJ_S46	1.00779	0.00663096	0.21566	0.00141899
FJ_S35	FJ_S47	1.00974	0.00693896	0.216078	0.0014849
FJ_S35	FJ_S49	0.981945	0.00685511	0.210131	0.00146695
FJ_S35	FJ_S51	0.987358	0.00923101	0.211289	0.00197538
FJ_S35	FJ_S52	0.763122	0.0058283	0.163304	0.00124722
FJ_S36	FJ_S37	1.01382	0.0147578	0.216952	0.00315809
FJ_S36	FJ_S39	1.06022	0.0186477	0.226882	0.0039905
FJ_S36	FJ_S40	0.973562	0.00824544	0.208337	0.00176448
FJ_S36	FJ_S41	0.887941	0.00716939	0.190014	0.00153421
FJ_S36	FJ_S42	0.996436	0.00756651	0.213232	0.00161919
FJ_S36	FJ_S43	0.966727	0.0130577	0.206874	0.00279427
FJ_S36	FJ_S44	0.980626	0.00728405	0.209848	0.00155875
FJ_S36	FJ_S45	0.991078	0.00728207	0.212085	0.00155832
FJ_S36	FJ_S46	0.84432	0.00723269	0.18068	0.00154775
FJ_S36	FJ_S47	0.985319	0.00683423	0.210853	0.00146249
FJ_S36	FJ_S49	1.00358	0.00704989	0.214759	0.00150864
FJ_S36	FJ_S51	0.989209	0.00972026	0.211685	0.00208008
FJ_S36	FJ_S52	0.985626	0.00721593	0.210918	0.00154417
FJ_S37	FJ_S39	1.06258	0.0618685	0.227385	0.0132395
FJ_S37	FJ_S40	0.95509	0.0219746	0.204384	0.00470244
FJ_S37	FJ_S41	0.994382	0.0172172	0.212792	0.00368439
FJ_S37	FJ_S42	0.977874	0.0163719	0.209259	0.00350348
FJ_S37	FJ_S43	1.0016	0.040988	0.214337	0.0087712
FJ_S37	FJ_S44	1.01967	0.0167324	0.218204	0.00358063
FJ_S37	FJ_S45	0.976506	0.01574	0.208967	0.00336826
FJ_S37	FJ_S46	1.00748	0.0153794	0.215594	0.0032911
FJ_S37	FJ_S47	1.01171	0.0154951	0.216499	0.00331586
FJ_S37	FJ_S49	0.941271	0.0152052	0.201426	0.00325382
FJ_S37	FJ_S51	1.02301	0.0311191	0.218918	0.0066593
FJ_S37	FJ_S52	0.970484	0.0153095	0.207678	0.00327616
FJ_S39	FJ_S40	1.03599	0.0292937	0.221696	0.00626868
FJ_S39	FJ_S41	1.07408	0.0223727	0.229846	0.00478762
FJ_S39	FJ_S42	1.05648	0.0213493	0.226081	0.00456864
FJ_S39	FJ_S43	0.998767	0.0530747	0.21373	0.0113577
FJ_S39	FJ_S44	1.04743	0.02125	0.224144	0.00454737
FJ_S39	FJ_S45	1.03977	0.0200929	0.222505	0.00429977
FJ_S39	FJ_S46	1.04242	0.019758	0.223073	0.00422809
FJ_S39	FJ_S47	1.05672	0.0209832	0.226132	0.00449029
FJ_S39	FJ_S49	1.04978	0.0207383	0.224646	0.00443787
FJ_S39	FJ_S51	1.0168	0.0402542	0.21759	0.00861417
FJ_S39	FJ_S52	1.02326	0.0200746	0.218971	0.00429585
FJ_S40	FJ_S41	0.896244	0.00855002	0.191791	0.00182965
FJ_S40	FJ_S42	0.981476	0.00873958	0.21003	0.00187022
FJ_S40	FJ_S43	0.975499	0.0200508	0.208751	0.00429076
FJ_S40	FJ_S44	0.976842	0.00885051	0.209039	0.00189396
FJ_S40	FJ_S45	0.986901	0.00864531	0.211191	0.00185005
FJ_S40	FJ_S46	0.978866	0.00882073	0.209472	0.00188759
FJ_S40	FJ_S47	0.980184	0.0084271	0.209754	0.00180335
FJ_S40	FJ_S49	0.989934	0.0081433	0.21184	0.00174262
FJ_S40	FJ_S51	0.978567	0.0151833	0.209408	0.00324914
FJ_S40	FJ_S52	0.991857	0.00860502	0.212252	0.00184142
FJ_S41	FJ_S42	1.00892	0.00753465	0.215902	0.00161237
FJ_S41	FJ_S43	0.974242	0.0144329	0.208482	0.00308856
FJ_S41	FJ_S44	0.987219	0.00695155	0.211259	0.00148759
FJ_S41	FJ_S45	0.99337	0.0070104	0.212575	0.00150018
FJ_S41	FJ_S46	0.916767	0.00691277	0.196183	0.00147929
FJ_S41	FJ_S47	0.992817	0.00703289	0.212457	0.001505
FJ_S41	FJ_S49	0.992893	0.00682648	0.212473	0.00146083
FJ_S41	FJ_S51	0.99317	0.0107673	0.212533	0.00230414
FJ_S41	FJ_S52	0.998469	0.00697432	0.213667	0.00149246
FJ_S42	FJ_S43	0.96684	0.0146065	0.206898	0.0031257
FJ_S42	FJ_S44	0.979671	0.00700971	0.209644	0.00150004
FJ_S42	FJ_S45	0.94996	0.00707458	0.203286	0.00151392
FJ_S42	FJ_S46	1.0136	0.0075096	0.216904	0.00160701
FJ_S42	FJ_S47	0.986481	0.00742601	0.211101	0.00158912
FJ_S42	FJ_S49	0.967638	0.00710045	0.207069	0.00151946
FJ_S42	FJ_S51	0.954464	0.0106534	0.20425	0.00227977
FJ_S42	FJ_S52	0.976466	0.00731258	0.208958	0.00156485
FJ_S43	FJ_S44	0.962423	0.0143615	0.205953	0.00307327
FJ_S43	FJ_S45	0.947218	0.0133483	0.202699	0.00285646
FJ_S43	FJ_S46	1.00197	0.0134753	0.214415	0.00288364
FJ_S43	FJ_S47	0.988203	0.014334	0.21147	0.00306739
FJ_S43	FJ_S49	0.98847	0.0136957	0.211527	0.0029308
FJ_S43	FJ_S51	0.986787	0.0274407	0.211167	0.00587215
FJ_S43	FJ_S52	0.97309	0.0137369	0.208236	0.00293963
FJ_S44	FJ_S45	0.967306	0.00720898	0.206998	0.00154268
FJ_S44	FJ_S46	0.983064	0.00729948	0.21037	0.00156205
FJ_S44	FJ_S47	0.985531	0.00741858	0.210898	0.00158753
FJ_S44	FJ_S49	0.999289	0.00729874	0.213842	0.00156189
FJ_S44	FJ_S51	0.945221	0.0104595	0.202272	0.00223828
FJ_S44	FJ_S52	1.01112	0.00718624	0.216373	0.00153782
FJ_S45	FJ_S46	1.00361	0.00696963	0.214767	0.00149146
FJ_S45	FJ_S47	0.972641	0.00666583	0.20814	0.00142645
FJ_S45	FJ_S49	0.996485	0.00678234	0.213242	0.00145138
FJ_S45	FJ_S51	0.961534	0.0100292	0.205763	0.0021462
FJ_S45	FJ_S52	0.998819	0.006971	0.213741	0.00149175
FJ_S46	FJ_S47	0.980551	0.00683571	0.209832	0.0014628
FJ_S46	FJ_S49	1.00406	0.00674307	0.214863	0.00144298
FJ_S46	FJ_S51	1.00256	0.0102274	0.214542	0.0021886
FJ_S46	FJ_S52	0.992381	0.00675439	0.212364	0.0014454
FJ_S47	FJ_S49	1.00484	0.00697017	0.21503	0.00149158
FJ_S47	FJ_S51	0.985585	0.0101589	0.210909	0.00217395
FJ_S47	FJ_S52	0.994149	0.00692704	0.212742	0.00148235
FJ_S49	FJ_S51	0.979616	0.00990381	0.209632	0.00211936
FJ_S49	FJ_S52	0.981247	0.00683672	0.209981	0.00146302
FJ_S51	FJ_S52	0.998155	0.0102796	0.213599	0.00219977
