# Supplementary material for: Ancient DNA reveals a two-clanned matrilineal community in Neolithic China
Source: Nature. 2025 Jun 4;643(8074):1304–11. doi: 10.1038/s41586-025-09103-x (PMC12310535; doi:10.1038/s41586-025-09103-x)
Supplement: Supplementary file 7 — ROH of Fujia individuals. [file 41586_2025_9103_MOESM7_ESM.xlsx]

## Sheet: Fujia_S_burials_distance
	FJ_S01	FJ_S02	FJ_S03	FJ_S04	FJ_S05	FJ_S06	FJ_S08	FJ_S09	FJ_S10	FJ_S11	FJ_S12	FJ_S13	FJ_S14	FJ_S15	FJ_S16	FJ_S17	FJ_S18	FJ_S19	FJ_S20	FJ_S21	FJ_S22	FJ_S23	FJ_S24	FJ_S25	FJ_S26	FJ_S27	FJ_S28	FJ_S29	FJ_S30	FJ_S31	FJ_S32	FJ_S33	FJ_S34	FJ_S35	FJ_S36	FJ_S37	FJ_S39	FJ_S40	FJ_S41	FJ_S42	FJ_S43	FJ_S44	FJ_S45	FJ_S46	FJ_S47	FJ_S48	FJ_S49	FJ_S51	FJ_S52
FJ_S01	NA	9.69378	3.63742	10.4865	10.4865	6.50025	7.47341	4.40967	3.47427	4.76107	2.94268	3.63742	23.4985	7.55491	22.8797	28.4249	22.9916	26.9353	28.2443	31.1004	20.1317	27.4184	35.1578	24.9652	24.3741	23.9423	24.6063	25.1501	25.1501	25.1501	32.1522	22.1403	35.485	25.0493	27.0701	7.791	2.45258	9.71682	6.9566	7.19473	7.6298	4.66991	4.55333	2.90235	3.211	2.04333	1.41891	1.09789	0.891248
FJ_S02	9.69378	NA	8.18733	10.0526	10.0526	13.3311	3.92694	12.702	11.2005	12.7964	7.50826	8.18733	32.7703	11.299	32.3414	37.881	32.3826	36.3958	37.6585	40.5635	29.552	36.7454	44.7823	34.4033	34.0557	33.6042	34.2965	34.83	34.83	34.83	41.829	31.8209	45.1771	34.6942	36.7191	4.67711	10.9578	1.55445	2.85693	10.3223	2.09772	5.21776	5.15389	12.5725	10.403	10.4268	10.9258	10.7914	9.79257
FJ_S03	3.63742	8.18733	NA	12.4616	12.4616	10.0525	4.86449	4.59184	3.09146	4.63536	1.30542	0	24.6671	10.4836	24.3505	29.8658	24.3411	28.3885	29.6146	32.5468	21.5431	28.6557	36.9506	26.3858	26.7727	25.913	26.9316	27.554	27.554	27.554	34.5378	24.2217	37.7347	27.5941	29.5903	8.23099	3.20119	8.78495	5.36673	9.89485	6.4689	3.20883	3.68808	5.57089	2.28531	2.80916	3.97221	4.33904	2.9915
FJ_S04	10.4865	10.0526	12.4616	NA	0	7.99408	11.9478	14.8897	13.8868	15.2475	11.1564	12.4616	32.2895	4.39699	31.2245	36.6103	31.5289	35.1491	36.5578	39.195	28.7048	35.9752	42.4431	33.3074	30.5972	31.2676	31.0196	31.3093	31.3093	31.3093	38.0135	29.3219	41.6185	30.7894	32.7641	5.55064	12.9302	8.63255	9.8703	3.92077	9.01494	10.0446	9.3306	12.5095	13.4314	12.472	11.7598	11.1038	11.2901
FJ_S05	10.4865	10.0526	12.4616	0	NA	7.99408	11.9478	14.8897	13.8868	15.2475	11.1564	12.4616	32.2895	4.39699	31.2245	36.6103	31.5289	35.1491	36.5578	39.195	28.7048	35.9752	42.4431	33.3074	30.5972	31.2676	31.0196	31.3093	31.3093	31.3093	38.0135	29.3219	41.6185	30.7894	32.7641	5.55064	12.9302	8.63255	9.8703	3.92077	9.01494	10.0446	9.3306	12.5095	13.4314	12.472	11.7598	11.1038	11.2901
FJ_S06	6.50025	13.3311	10.0525	7.99408	7.99408	NA	12.73	9.79501	9.53298	10.2361	9.07034	10.0525	24.4802	3.59713	23.3173	28.6559	23.6594	27.2029	28.6208	31.2249	20.8683	28.084	34.4575	25.3883	22.6822	23.2736	23.0822	23.4077	23.4077	23.4077	30.2014	21.3282	33.7694	22.956	24.9546	9.31102	8.43332	12.5972	11.348	4.23151	11.3585	9.77512	9.25065	6.59966	9.54102	8.26237	6.94757	6.25159	7.32905
FJ_S08	7.47341	3.92694	4.86449	11.9478	11.9478	12.73	NA	9.44357	7.9515	9.45245	4.67057	4.86449	29.4747	11.7412	29.2021	34.7088	29.1789	33.2343	34.4483	37.3882	26.3924	33.4685	41.815	31.2299	31.5492	30.7682	31.7285	32.3298	32.3298	32.3298	39.3251	29.0631	42.5571	32.3217	34.3294	6.50531	7.98877	5.0929	2.09951	10.8697	3.19967	2.98363	3.48288	10.0865	7.14757	7.52284	8.39186	8.49284	7.24492
FJ_S09	4.40967	12.702	4.59184	14.8897	14.8897	9.79501	9.44357	NA	1.50629	0.444636	5.22683	4.59184	20.0867	11.7026	19.7603	25.2739	19.7496	23.7969	25.0236	27.955	16.952	24.0718	32.3836	21.7941	22.4452	21.4028	22.5625	23.2256	23.2256	23.2256	30.1731	19.7549	33.2973	23.3561	25.3248	11.8796	2.02554	13.1383	9.84914	11.473	10.8523	7.53204	7.79704	3.25499	2.31233	2.55782	3.16856	3.87717	3.66826
FJ_S10	3.47427	11.2005	3.09146	13.8868	13.8868	9.53298	7.9515	1.50629	NA	1.62184	3.74772	3.09146	21.593	11.0085	21.2592	26.7762	21.2534	25.2982	26.528	29.4575	18.4523	25.578	33.8656	23.2961	23.8128	22.854	23.9485	24.594	24.594	24.594	31.5595	21.1846	34.7161	24.6858	26.6672	10.5447	1.1045	11.6626	8.34972	10.6689	9.36799	6.04585	6.34121	3.45564	0.807156	1.43216	2.58831	3.30206	2.61355
FJ_S11	4.76107	12.7964	4.63536	15.2475	15.2475	10.2361	9.45245	0.444636	1.62184	NA	5.36812	4.63536	20.0348	12.1109	19.7564	25.257	19.7264	23.7837	24.9961	27.936	16.9449	24.0253	32.4139	21.7787	22.5905	21.4773	22.6948	23.3701	23.3701	23.3701	30.3027	19.8522	33.4003	23.5252	25.4855	12.1268	2.33335	13.2817	9.95153	11.8657	10.984	7.66218	7.96294	3.69947	2.39782	2.84034	3.56408	4.28066	3.98701
FJ_S12	2.94268	7.50826	1.30542	11.1564	11.1564	9.07034	4.67057	5.22683	3.74772	5.36812	NA	1.30542	25.2636	9.25618	24.8442	30.3801	24.8766	28.8962	30.1529	33.0629	22.0502	29.2373	37.345	26.9013	26.9041	26.224	27.0959	27.684	27.684	27.684	34.6835	24.4849	37.9436	27.6585	29.6688	7.03334	3.45836	7.91516	4.65174	8.63532	5.62553	2.30697	2.61183	5.41609	2.98327	2.94156	3.7225	3.87448	2.58226
FJ_S13	3.63742	8.18733	0	12.4616	12.4616	10.0525	4.86449	4.59184	3.09146	4.63536	1.30542	NA	24.6671	10.4836	24.3505	29.8658	24.3411	28.3885	29.6146	32.5468	21.5431	28.6557	36.9506	26.3858	26.7727	25.913	26.9316	27.554	27.554	27.554	34.5378	24.2217	37.7347	27.5941	29.5903	8.23099	3.20119	8.78495	5.36673	9.89485	6.4689	3.20883	3.68808	5.57089	2.28531	2.80916	3.97221	4.33904	2.9915
FJ_S14	23.4985	32.7703	24.6671	32.2895	32.2895	24.4802	29.4747	20.0867	21.593	20.0348	25.2636	24.6671	NA	27.9841	2.17653	5.49946	1.33208	4.18919	5.1015	8.07943	3.62625	3.99685	13.2078	2.43853	9.79761	6.05625	9.22889	10.1359	10.1359	10.1359	14.3337	6.70085	16.0644	11.395	12.1227	31.2278	21.8292	33.09	29.9134	28.3694	30.8564	27.5644	27.7379	20.6659	22.3982	22.3704	22.1105	22.4617	23.152
FJ_S15	7.55491	11.299	10.4836	4.39699	4.39699	3.59713	11.7412	11.7026	11.0085	12.1109	9.25618	10.4836	27.9841	NA	26.8709	32.234	27.1938	30.7768	32.1903	34.8109	24.3844	31.6305	38.0497	28.9483	26.236	26.8707	26.6481	26.9545	26.9545	26.9545	33.7033	24.925	37.2912	26.4663	28.4531	6.77328	9.93722	10.2579	9.95523	0.985176	9.58907	9.07627	8.40518	8.87178	10.7553	9.58853	8.55208	7.83073	8.44258
FJ_S16	22.8797	32.3414	24.3505	31.2245	31.2245	23.3173	29.2021	19.7603	21.2592	19.7564	24.8442	24.3505	2.17653	26.8709	NA	5.54649	0.856405	4.0577	5.38279	8.22618	2.81334	4.77523	12.7892	2.098	7.68541	4.00812	7.14704	8.07115	8.07115	8.07115	12.8362	4.5246	14.9419	9.28958	10.1455	30.51	21.387	32.5617	29.4903	27.3172	30.374	27.1237	27.2427	19.9995	22.066	21.9148	21.5251	21.8141	22.6093
FJ_S17	28.4249	37.881	29.8658	36.6103	36.6103	28.6559	34.7088	25.2739	26.7762	25.257	30.3801	29.8658	5.49946	32.234	5.54649	NA	5.53649	1.48974	0.647637	2.68276	8.33	2.04691	7.7534	3.48025	9.22099	6.13489	8.51456	9.12015	9.12015	9.12015	10.4445	7.94509	11.2806	10.5049	10.2635	36.0403	26.9244	38.1081	35.0284	32.7195	35.9183	32.6633	32.7873	25.5425	27.5833	27.4542	27.0715	27.3578	28.1553
FJ_S18	22.9916	32.3826	24.3411	31.5289	31.5289	23.6594	29.1789	19.7496	21.2534	19.7264	24.8766	24.3411	1.33208	27.1938	0.856405	5.53649	NA	4.08143	5.27659	8.21087	2.86634	4.46191	13.0203	2.0803	8.53368	4.83348	7.98708	8.90685	8.90685	8.90685	13.4802	5.3729	15.4492	10.1367	10.9556	30.6683	21.4251	32.6433	29.5276	27.6143	30.4358	27.1665	27.3077	20.1278	22.0605	21.959	21.6218	21.9368	22.6897
FJ_S19	26.9353	36.3958	28.3885	35.1491	35.1491	27.2029	33.2343	23.7969	25.2982	23.7837	28.8962	28.3885	4.18919	30.7768	4.0577	1.48974	4.08143	NA	1.44972	4.16872	6.8477	1.81767	9.0262	2.00713	8.4452	5.04482	7.75013	8.46	8.46	8.46	10.82	6.72573	12.0878	9.84957	9.88747	34.5518	25.4399	36.6193	33.5437	31.2544	34.431	31.178	31.2999	24.0528	26.1053	25.969	25.5823	25.8681	26.667
FJ_S20	28.2443	37.6585	29.6146	36.5578	36.5578	28.6208	34.4483	25.0236	26.528	24.9961	30.1529	29.6146	5.1015	32.1903	5.38279	0.647637	5.27659	1.44972	NA	2.97927	8.11668	1.42892	8.26153	3.28569	9.63677	6.40399	8.93262	9.57559	9.57559	9.57559	11.0894	8.14412	11.9113	10.9649	10.8013	35.8905	26.7008	37.9105	34.8037	32.6586	35.7084	32.442	32.5793	25.3706	27.335	27.234	26.8817	27.1833	27.9562
FJ_S21	31.1004	40.5635	32.5468	39.195	39.195	31.2249	37.3882	27.955	29.4575	27.936	33.0629	32.5468	8.07943	34.8109	8.22618	2.68276	8.21087	4.16872	2.97927	NA	11.0128	4.21847	5.56035	6.16257	10.8264	8.29922	10.1326	10.5563	10.5563	10.5563	10.0529	10.2174	9.9966	11.8793	11.2017	38.7024	29.6071	40.7873	37.7111	35.3144	38.5997	35.3458	35.4686	28.2155	30.2647	30.1367	29.7496	30.0315	30.8354
FJ_S22	20.1317	29.552	21.5431	28.7048	28.7048	20.8683	26.3924	16.952	18.4523	16.9449	22.0502	21.5431	3.62625	24.3844	2.81334	8.33	2.86634	6.8477	8.11668	11.0128	NA	7.32343	15.5762	4.85129	8.77827	5.70028	8.41214	9.34929	9.34929	9.34929	15.0346	5.18197	17.4381	10.3362	11.6115	27.8022	18.5948	29.7939	26.6989	24.787	27.5946	24.3345	24.4646	17.2643	19.2593	19.1254	18.7659	19.0744	19.8395
FJ_S23	27.4184	36.7454	28.6557	35.9752	35.9752	28.084	33.4685	24.0718	25.578	24.0253	29.2373	28.6557	3.99685	31.6305	4.77523	2.04691	4.46191	1.81767	1.42892	4.21847	7.32343	NA	9.64336	2.77644	10.225	6.71218	9.53558	10.2645	10.2645	10.2645	12.3885	8.24732	13.3273	11.6523	11.7018	35.1154	25.7961	37.0431	33.8885	32.0632	34.8198	31.5352	31.6968	24.5655	26.3839	26.3349	26.0401	26.3704	27.0953
FJ_S24	35.1578	44.7823	36.9506	42.4431	42.4431	34.4575	41.815	32.3836	33.8656	32.4139	37.345	36.9506	13.2078	38.0497	12.7892	7.7534	13.0203	9.0262	8.26153	5.56035	15.5762	9.64336	NA	10.9574	12.1878	11.2725	11.6371	11.6064	11.6064	11.6064	7.43027	13.173	5.52183	12.585	11.1017	42.5342	33.8946	44.8722	41.9548	38.6528	42.7614	39.5842	39.6377	32.2556	34.668	34.4035	33.8666	34.0669	34.9911
FJ_S25	24.9652	34.4033	26.3858	33.3074	33.3074	25.3883	31.2299	21.7941	23.2961	21.7787	26.9013	26.3858	2.43853	28.9483	2.098	3.48025	2.0803	2.00713	3.28569	6.16257	4.85129	2.77644	10.9574	NA	8.12925	4.3909	7.48768	8.32912	8.32912	8.32912	11.9437	5.64434	13.6274	9.67062	10.1173	32.6051	23.4461	34.6392	31.5502	29.4028	32.4442	29.1857	29.3138	22.0885	24.1032	23.9767	23.6061	23.9021	24.6853
FJ_S26	24.3741	34.0557	26.7727	30.5972	30.5972	22.6822	31.5492	22.4452	23.8128	22.5905	26.9041	26.7727	9.79761	26.236	7.68541	9.22099	8.53368	8.4452	9.63677	10.8264	8.77827	10.225	12.1878	8.12925	NA	3.77248	0.706779	0.781369	0.781369	0.781369	7.78139	3.60627	11.1673	1.60589	3.01815	31.2633	23.5819	33.9237	31.3263	26.9125	31.9732	28.9996	28.9274	21.5406	24.5716	24.0295	23.2283	23.2802	24.3848
FJ_S27	23.9423	33.6042	25.913	31.2676	31.2676	23.2736	30.7682	21.4028	22.854	21.4773	26.224	25.913	6.05625	26.8707	4.00812	6.13489	4.83348	5.04482	6.40399	8.29922	5.70028	6.71218	11.2725	4.3909	3.77248	NA	3.1757	4.08011	4.08011	4.08011	9.37647	1.95865	12.037	5.35304	6.14451	31.2642	22.7959	33.6448	30.7958	27.4416	31.5641	28.4302	28.4514	21.044	23.646	23.2888	22.6784	22.8474	23.8152
FJ_S28	24.6063	34.2965	26.9316	31.0196	31.0196	23.0822	31.7285	22.5625	23.9485	22.6948	27.0959	26.9316	9.22889	26.6481	7.14704	8.51456	7.98708	7.75013	8.93262	10.1326	8.41214	9.53558	11.6371	7.48768	0.706779	3.1757	NA	0.942674	0.942674	0.942674	7.61129	3.31086	10.8835	2.18566	3.21566	31.579	23.749	34.1944	31.5504	27.309	32.2195	29.2142	29.1585	21.7556	24.7148	24.2057	23.4374	23.5102	24.5926
FJ_S29	25.1501	34.83	27.554	31.3093	31.3093	23.4077	32.3298	23.2256	24.594	23.3701	27.684	27.554	10.1359	26.9545	8.07115	9.12015	8.90685	8.46	9.57559	10.5563	9.34929	10.2645	11.6064	8.32912	0.781369	4.08011	0.942674	NA	0	0	7.00319	4.22343	10.41	1.39106	2.30859	32.0207	24.3631	34.6925	32.103	27.6389	32.7467	29.7776	29.7034	22.3188	25.3529	24.8103	24.007	24.0565	25.1636
FJ_S30	25.1501	34.83	27.554	31.3093	31.3093	23.4077	32.3298	23.2256	24.594	23.3701	27.684	27.554	10.1359	26.9545	8.07115	9.12015	8.90685	8.46	9.57559	10.5563	9.34929	10.2645	11.6064	8.32912	0.781369	4.08011	0.942674	0	NA	0	7.00319	4.22343	10.41	1.39106	2.30859	32.0207	24.3631	34.6925	32.103	27.6389	32.7467	29.7776	29.7034	22.3188	25.3529	24.8103	24.007	24.0565	25.1636
FJ_S31	25.1501	34.83	27.554	31.3093	31.3093	23.4077	32.3298	23.2256	24.594	23.3701	27.684	27.554	10.1359	26.9545	8.07115	9.12015	8.90685	8.46	9.57559	10.5563	9.34929	10.2645	11.6064	8.32912	0.781369	4.08011	0.942674	0	0	NA	7.00319	4.22343	10.41	1.39106	2.30859	32.0207	24.3631	34.6925	32.103	27.6389	32.7467	29.7776	29.7034	22.3188	25.3529	24.8103	24.007	24.0565	25.1636
FJ_S32	32.1522	41.829	34.5378	38.0135	38.0135	30.2014	39.3251	30.1731	31.5595	30.3027	34.6835	34.5378	14.3337	33.7033	12.8362	10.4445	13.4802	10.82	11.0894	10.0529	15.0346	12.3885	7.43027	11.9437	7.78139	9.37647	7.61129	7.00319	7.00319	7.00319	NA	10.5956	3.6806	7.24788	5.25028	38.9594	31.3516	41.6759	39.1058	34.4282	39.744	36.7808	36.7052	29.3218	32.3249	31.8036	31.0097	31.059	32.1662
FJ_S33	22.1403	31.8209	24.2217	29.3219	29.3219	21.3282	29.0631	19.7549	21.1846	19.8522	24.4849	24.2217	6.70085	24.925	4.5246	7.94509	5.3729	6.72573	8.14412	10.2174	5.18197	8.24732	13.173	5.64434	3.60627	1.95865	3.31086	4.22343	4.22343	4.22343	10.5956	NA	13.5499	5.15429	6.5241	29.3921	21.0772	31.825	29.0272	25.5037	29.7691	26.6675	26.6671	19.2495	21.9687	21.5593	20.9001	21.0433	22.0441
FJ_S34	35.485	45.1771	37.7347	41.6185	41.6185	33.7694	42.5571	33.2973	34.7161	33.4003	37.9436	37.7347	16.0644	37.2912	14.9419	11.2806	15.4492	12.0878	11.9113	9.9966	17.4381	13.3273	5.52183	13.6274	11.1673	12.037	10.8835	10.41	10.41	10.41	3.6806	13.5499	NA	10.8293	8.87399	42.4301	34.569	45.0764	42.4237	37.9999	43.1017	40.0816	40.0359	32.6265	35.4947	35.0374	34.3033	34.3883	35.4567
FJ_S35	25.0493	34.6942	27.5941	30.7894	30.7894	22.956	32.3217	23.3561	24.6858	23.5252	27.6585	27.5941	11.395	26.4663	9.28958	10.5049	10.1367	9.84957	10.9649	11.8793	10.3362	11.6523	12.585	9.67062	1.60589	5.35304	2.18566	1.39106	1.39106	1.39106	7.24788	5.15429	10.8293	NA	2.02713	31.7329	24.394	34.4952	32.0049	27.1842	32.6026	29.7027	29.5952	22.2603	25.4282	24.8222	23.9556	23.963	25.112
FJ_S36	27.0701	36.7191	29.5903	32.7641	32.7641	24.9546	34.3294	25.3248	26.6672	25.4855	29.6688	29.5903	12.1227	28.4531	10.1455	10.2635	10.9556	9.88747	10.8013	11.2017	11.6115	11.7018	11.1017	10.1173	3.01815	6.14451	3.21566	2.30859	2.30859	2.30859	5.25028	6.5241	8.87399	2.02713	NA	33.7566	26.3916	36.5223	34.0263	29.1801	34.6279	31.721	31.6173	24.2749	27.4146	26.8243	25.9695	25.9827	27.1262
FJ_S37	7.791	4.67711	8.23099	5.55064	5.55064	9.31102	6.50531	11.8796	10.5447	12.1268	7.03334	8.23099	31.2278	6.77328	30.51	36.0403	30.6683	34.5518	35.8905	38.7024	27.8022	35.1154	42.5342	32.6051	31.2633	31.2642	31.579	32.0207	32.0207	32.0207	38.9594	29.3921	42.4301	31.7329	33.7566	NA	9.86996	3.49224	4.4059	5.78816	3.46774	5.21166	4.58773	10.5636	9.87886	9.32572	9.20793	8.78268	8.30042
FJ_S39	2.45258	10.9578	3.20119	12.9302	12.9302	8.43332	7.98877	2.02554	1.1045	2.33335	3.45836	3.20119	21.8292	9.93722	21.387	26.9244	21.4251	25.4399	26.7008	29.6071	18.5948	25.7961	33.8946	23.4461	23.5819	22.7959	23.749	24.3631	24.3631	24.3631	31.3516	21.0772	34.569	24.394	26.3916	9.86996	NA	11.2786	8.10405	9.62635	9.02792	5.74144	5.91915	2.57198	1.2873	0.552484	1.486	2.19757	1.65369
FJ_S40	9.71682	1.55445	8.78495	8.63255	8.63255	12.5972	5.0929	13.1383	11.6626	13.2817	7.91516	8.78495	33.09	10.2579	32.5617	38.1081	32.6433	36.6193	37.9105	40.7873	29.7939	37.0431	44.8722	34.6392	33.9237	33.6448	34.1944	34.6925	34.6925	34.6925	41.6759	31.825	45.0764	34.4952	36.5223	3.49224	11.2786	NA	3.48763	9.27285	2.31623	5.62295	5.35946	12.6189	10.889	10.7315	11.0405	10.8055	9.95434
FJ_S41	6.9566	2.85693	5.36673	9.8703	9.8703	11.348	2.09951	9.84914	8.34972	9.95153	4.65174	5.36673	29.9134	9.95523	29.4903	35.0284	29.5276	33.5437	34.8037	37.7111	26.6989	33.8885	41.9548	31.5502	31.3263	30.7958	31.5504	32.103	32.103	32.103	39.1058	29.0272	42.4237	32.0049	34.0263	4.4059	8.10405	3.48763	NA	9.04108	1.24138	2.37118	2.41582	9.79742	7.55526	7.57581	8.12875	8.04726	6.98315
FJ_S42	7.19473	10.3223	9.89485	3.92077	3.92077	4.23151	10.8697	11.473	10.6689	11.8657	8.63532	9.89485	28.3694	0.985176	27.3172	32.7195	27.6143	31.2544	32.6586	35.3144	24.787	32.0632	38.6528	29.4028	26.9125	27.4416	27.309	27.6389	27.6389	27.6389	34.4282	25.5037	37.9999	27.1842	29.1801	5.78816	9.62635	9.27285	9.04108	NA	8.63574	8.27904	7.59208	8.8098	10.3514	9.23789	8.30463	7.60055	8.06697
FJ_S43	7.6298	2.09772	6.4689	9.01494	9.01494	11.3585	3.19967	10.8523	9.36799	10.984	5.62553	6.4689	30.8564	9.58907	30.374	35.9183	30.4358	34.431	35.7084	38.5997	27.5946	34.8198	42.7614	32.4442	31.9732	31.5641	32.2195	32.7467	32.7467	32.7467	39.744	29.7691	43.1017	32.6026	34.6279	3.46774	9.02792	2.31623	1.24138	8.63574	NA	3.32215	3.1319	10.5212	8.58806	8.48604	8.89478	8.72751	7.77744
FJ_S44	4.66991	5.21776	3.20883	10.0446	10.0446	9.77512	2.98363	7.53204	6.04585	7.66218	2.30697	3.20883	27.5644	9.07627	27.1237	32.6633	27.1665	31.178	32.442	35.3458	24.3345	31.5352	39.5842	29.1857	28.9996	28.4302	29.2142	29.7776	29.7776	29.7776	36.7808	26.6675	40.0816	29.7027	31.721	5.21166	5.74144	5.62295	2.37118	8.27904	3.32215	NA	0.718174	7.45952	5.26708	5.2091	5.77842	5.74359	4.62656
FJ_S45	4.55333	5.15389	3.68808	9.3306	9.3306	9.25065	3.48288	7.79704	6.34121	7.96294	2.61183	3.68808	27.7379	8.40518	27.2427	32.7873	27.3077	31.2999	32.5793	35.4686	24.4646	31.6968	39.6377	29.3138	28.9274	28.4514	29.1585	29.7034	29.7034	29.7034	36.7052	26.6671	40.0359	29.5952	31.6173	4.58773	5.91915	5.35946	2.41582	7.59208	3.1319	0.718174	NA	7.41968	5.59098	5.37247	5.77371	5.64841	4.64803
FJ_S46	2.90235	12.5725	5.57089	12.5095	12.5095	6.59966	10.0865	3.25499	3.45564	3.69947	5.41609	5.57089	20.6659	8.87178	19.9995	25.5425	20.1278	24.0528	25.3706	28.2155	17.2643	24.5655	32.2556	22.0885	21.5406	21.044	21.7556	22.3188	22.3188	22.3188	29.3218	19.2495	32.6265	22.2603	24.2749	10.5636	2.57198	12.6189	9.79742	8.8098	10.5212	7.45952	7.41968	NA	3.85572	2.79418	1.69662	1.81748	2.85197
FJ_S47	3.211	10.403	2.28531	13.4314	13.4314	9.54102	7.14757	2.31233	0.807156	2.39782	2.98327	2.28531	22.3982	10.7553	22.066	27.5833	22.0605	26.1053	27.335	30.2647	19.2593	26.3839	34.668	24.1032	24.5716	23.646	24.7148	25.3529	25.3529	25.3529	32.3249	21.9687	35.4947	25.4282	27.4146	9.87886	1.2873	10.889	7.55526	10.3514	8.58806	5.26708	5.59098	3.85572	NA	1.28184	2.65465	3.30172	2.31976
FJ_S48	2.04333	10.4268	2.80916	12.472	12.472	8.26237	7.52284	2.55782	1.43216	2.84034	2.94156	2.80916	22.3704	9.58853	21.9148	27.4542	21.959	25.969	27.234	30.1367	19.1254	26.3349	34.4035	23.9767	24.0295	23.2888	24.2057	24.8103	24.8103	24.8103	31.8036	21.5593	35.0374	24.8222	26.8243	9.32572	0.552484	10.7315	7.57581	9.23789	8.48604	5.2091	5.37247	2.79418	1.28184	NA	1.38977	2.0199	1.18463
FJ_S49	1.41891	10.9258	3.97221	11.7598	11.7598	6.94757	8.39186	3.16856	2.58831	3.56408	3.7225	3.97221	22.1105	8.55208	21.5251	27.0715	21.6218	25.5823	26.8817	29.7496	18.7659	26.0401	33.8666	23.6061	23.2283	22.6784	23.4374	24.007	24.007	24.007	31.0097	20.9001	34.3033	23.9556	25.9695	9.20793	1.486	11.0405	8.12875	8.30463	8.89478	5.77842	5.77371	1.69662	2.65465	1.38977	NA	0.728696	1.15701
FJ_S51	1.09789	10.7914	4.33904	11.1038	11.1038	6.25159	8.49284	3.87717	3.30206	4.28066	3.87448	4.33904	22.4617	7.83073	21.8141	27.3578	21.9368	25.8681	27.1833	30.0315	19.0744	26.3704	34.0669	23.9021	23.2802	22.8474	23.5102	24.0565	24.0565	24.0565	31.059	21.0433	34.3883	23.963	25.9827	8.78268	2.19757	10.8055	8.04726	7.60055	8.72751	5.74359	5.64841	1.81748	3.30172	2.0199	0.728696	NA	1.35092
FJ_S52	0.891248	9.79257	2.9915	11.2901	11.2901	7.32905	7.24492	3.66826	2.61355	3.98701	2.58226	2.9915	23.152	8.44258	22.6093	28.1553	22.6897	26.667	27.9562	30.8354	19.8395	27.0953	34.9911	24.6853	24.3848	23.8152	24.5926	25.1636	25.1636	25.1636	32.1662	22.0441	35.4567	25.112	27.1262	8.30042	1.65369	9.95434	6.98315	8.06697	7.77744	4.62656	4.64803	2.85197	2.31976	1.18463	1.15701	1.35092	NA

## Sheet: Fujia_N_burials_distance
	FJ_N01	FJ_N02	FJ_N03	FJ_N04	FJ_N05	FJ_N06	FJ_N07	FJ_N09	FJ_N10	FJ_N11	FJ_N12	FJ_N13	FJ_N15	FJ_N16	FJ_N17
FJ_N01	NA	5.00519	5.14021	2.80567	1.63345	1.78543	0.633202	5.96384	0.714842	6.10745	3.92714	2.70136	7.54315	8.19526	3.84222
FJ_N02	5.00519	NA	2.47144	2.2622	3.78978	3.80322	4.8251	1.84457	5.61984	2.21058	3.4261	3.72308	3.0911	4.19462	1.23153
FJ_N03	5.14021	2.47144	NA	2.68344	4.64393	4.75983	5.26715	1.38746	5.52341	1.25598	1.68056	2.72316	2.71493	3.08221	2.86857
FJ_N04	2.80567	2.2622	2.68344	NA	1.9675	2.07686	2.74549	3.21573	3.37909	3.41086	2.28683	1.83075	4.78537	5.5617	1.28855
FJ_N05	1.63345	3.78978	4.64393	1.9675	NA	0.199884	1.17019	5.11752	2.34782	5.34571	3.93436	2.95825	6.65627	7.50692	2.55977
FJ_N06	1.78543	3.80322	4.75983	2.07686	0.199884	NA	1.27995	5.18626	2.49663	5.42516	4.09964	3.14444	6.7127	7.58834	2.57181
FJ_N07	0.633202	4.8251	5.26715	2.74549	1.17019	1.27995	NA	5.95938	1.27776	6.13937	4.21505	3.04017	7.53084	8.26931	3.61691
FJ_N09	5.96384	1.84457	1.38746	3.21573	5.11752	5.18626	5.95938	NA	6.45266	0.38325	3.00842	3.87824	1.57933	2.43378	2.79329
FJ_N10	0.714842	5.61984	5.52341	3.37909	2.34782	2.49663	1.27776	6.45266	NA	6.56541	4.16105	2.91644	8.02814	8.60267	4.48877
FJ_N11	6.10745	2.21058	1.25598	3.41086	5.34571	5.42516	6.13937	0.38325	6.56541	NA	2.9311	3.89544	1.49263	2.16351	3.10108
FJ_N12	3.92714	3.4261	1.68056	2.28683	3.93436	4.09964	4.21505	3.00842	4.16105	2.9311	NA	1.24502	4.39431	4.64064	3.18131
FJ_N13	2.70136	3.72308	2.72316	1.83075	2.95825	3.14444	3.04017	3.87824	2.91644	3.89544	1.24502	NA	5.388	5.78781	3.05395
FJ_N15	7.54315	3.0911	2.71493	4.78537	6.65627	6.7127	7.53084	1.57933	8.02814	1.49263	4.39431	5.388	NA	1.28111	4.22431
FJ_N16	8.19526	4.19462	3.08221	5.5617	7.50692	7.58834	8.26931	2.43378	8.60267	2.16351	4.64064	5.78781	1.28111	NA	5.22527
FJ_N17	3.84222	1.23153	2.86857	1.28855	2.55977	2.57181	3.61691	2.79329	4.48877	3.10108	3.18131	3.05395	4.22431	5.22527	NA
