# Supplementary material for: Ancient DNA reveals a two-clanned matrilineal community in Neolithic China
Source: Nature. 2025 Jun 4;643(8074):1304–11. doi: 10.1038/s41586-025-09103-x (PMC12310535; doi:10.1038/s41586-025-09103-x)
Supplement: Supplementary file 8 — Burial distance for Fujia cemeteries. [file 41586_2025_9103_MOESM8_ESM.xlsx]

## Sheet: Fujia_all_ROH_output
max_roh	iid	pop	sum_roh>4	n_roh>4	sum_roh>8	n_roh>8	sum_roh>12	n_roh>12	sum_roh>20	n_roh>20	sum_roh4-8	sum_roh8-12	sum_roh12-20	roh4-8_ratio	roh8-12_ratio	roh12-20_ratio	roh20_ratio	roh4-20_ratio
9.1449	FJ_S21	FuJia_S	56.8143	9	9.1449	1	0	0	0	0	47.6694	9.1449	0	0.839	0.160961	0	0	1
14.5982	FJ_S03	FuJia_S	96.2628	15	25.5449	2	14.5982	1	0	0	70.7179	10.9467	14.5982	0.7346	0.113717	0.151649	0	1
23.996	FJ_S02	FuJia_S	103.57	14	42.7937	3	23.996	1	23.996	1	60.776	18.7977	0	0.5868	0.181498	0	0.231689	0.768311
16.7252	FJ_S18	FuJia_S	150.378	21	71.7398	7	16.7252	1	0	0	78.6382	55.0146	16.7252	0.5229	0.365842	0.111221	0	1
11.2832	FJ_S42	FuJia_S	95.7453	14	47.0132	5	0	0	0	0	48.7321	47.0132	0	0.509	0.491024	0	0	1
15.472	FJ_S01	FuJia_S	148.193	19	72.801	6	45.1178	3	0	0	75.3919	27.6832	45.1178	0.5087	0.186805	0.304453	0	1
11.6209	FJ_S27	FuJia_S	60.5967	9	29.7903	3	0	0	0	0	30.8064	29.7903	0	0.5084	0.491616	0	0	1
20.0255	FJ_S14	FuJia_S	256.558	31	128.684	10	81.6067	5	20.0255	1	127.874	47.0777	61.5812	0.4984	0.183497	0.240028	0.0780545	0.921946
27.2445	FJ_S49	FuJia_S	168.663	19	90.8594	6	58.0215	3	27.2445	1	77.804	32.8379	30.777	0.4613	0.194695	0.182476	0.161532	0.838468
14.5898	FJ_S45	FuJia_S	200.971	26	110.369	10	41.2158	3	0	0	90.6018	69.1533	41.2158	0.4508	0.344096	0.205083	0	1
22.6496	FJ_S20	FuJia_S	245.744	30	138.491	10	86.7801	5	45.0401	2	107.253	51.7108	41.74	0.4364	0.210426	0.169852	0.183281	0.816719
26.763	FJ_S09	FuJia_S	186.801	21	105.414	7	85.677	5	26.763	1	81.3869	19.7374	58.914	0.4357	0.10566	0.315383	0.14327	0.85673
15.0052	FJ_S52	FuJia_S	148.49	19	86.9882	8	41.853	3	0	0	61.5016	45.1352	41.853	0.4142	0.303962	0.281858	0	1
30.7503	FJ_S06	FuJia_S	224.207	26	132.465	9	99.0966	5	53.7042	2	91.7416	33.3688	45.3924	0.4092	0.14883	0.202458	0.23953	0.76047
28.1716	FJ_S44	FuJia_S	254.265	30	151.215	11	90.9269	5	28.1716	1	103.05	60.2881	62.7553	0.4053	0.237107	0.24681	0.110796	0.889204
30.0948	FJ_S08	FuJia_S	225.089	24	140.099	9	94.3148	4	80.0215	3	84.9902	45.784	14.2933	0.3776	0.203404	0.0635007	0.35551	0.64449
18.5851	FJ_S11	FuJia_S	130.46	15	83.2017	7	34.8482	2	0	0	47.2586	48.3535	34.8482	0.3622	0.370638	0.267117	0	1
17.2076	FJ_S26	FuJia_S	109.115	12	72.7105	6	44.5166	3	0	0	36.4049	28.1939	44.5166	0.3336	0.258386	0.407977	0	1
41.1689	FJ_S32	FuJia_S	365.83	35	247.454	16	176.761	9	87.8305	3	118.377	70.6928	88.9302	0.3236	0.193239	0.243091	0.240085	0.759915
30.5171	FJ_S34	FuJia_S	191.997	20	131.832	9	104.495	6	51.0599	2	60.165	27.3375	53.4347	0.3134	0.142385	0.27831	0.265941	0.734059
17.3881	FJ_S33	FuJia_S	111.03	12	76.387	6	47.0571	3	0	0	34.6428	29.3299	47.0571	0.312	0.264162	0.423824	0	1
18.9754	FJ_S35	FuJia_S	78.9868	8	55.3387	4	35.8443	2	0	0	23.6481	19.4944	35.8443	0.2994	0.246806	0.453801	0	1
34.2413	FJ_S16	FuJia_S	227.38	23	160.53	10	109.354	5	66.8148	2	66.8498	51.1759	42.539	0.294	0.225068	0.187084	0.293847	0.706153
22.0859	FJ_S41	FuJia_S	178.549	18	133.167	10	82.9398	5	22.0859	1	45.3816	50.2274	60.8539	0.2542	0.281309	0.340825	0.123697	0.876303
34.6649	FJ_S12	FuJia_S	243.289	23	182.168	13	113.993	6	34.6649	1	61.1211	68.1754	79.3277	0.2512	0.280224	0.326063	0.142484	0.857516
41.0487	FJ_S25	FuJia_S	253.473	23	194.339	13	136.178	7	62.1386	2	59.1341	58.1612	74.0393	0.2333	0.229457	0.292099	0.245149	0.754851
24.2126	FJ_S23	FuJia_S	250.209	26	193.372	16	91.1865	6	24.2126	1	56.836	102.186	66.9739	0.2272	0.408403	0.267672	0.0967697	0.90323
43.8122	FJ_S30	FuJia_S	305.046	26	235.784	14	166.131	7	120.223	4	69.2618	69.653	45.9082	0.2271	0.228336	0.150496	0.394115	0.605885
17.3774	FJ_S47	FuJia_S	106.899	12	82.8562	7	42.7651	3	0	0	24.0428	40.0911	42.7651	0.2249	0.375037	0.400052	0	1
20.895	FJ_S40	FuJia_S	180.721	17	142.197	10	112.972	7	20.895	1	38.5233	29.2251	92.0772	0.2132	0.161714	0.5095	0.11562	0.88438
44.3035	FJ_S05	FuJia_S	475.868	34	389.369	19	332.275	13	238.6	7	86.4993	57.0943	93.6745	0.1818	0.119979	0.19685	0.5014	0.4986
45.4357	FJ_S36	FuJia_S	316.992	26	265.082	16	188.173	8	106.423	3	51.91	76.9094	81.7503	0.1638	0.242622	0.257894	0.335726	0.664274
55.7083	FJ_S46	FuJia_S	446.915	34	377.218	21	289.139	12	190.451	6	69.6967	88.079	98.6885	0.156	0.197082	0.220822	0.426146	0.573854
20.8505	FJ_S17	FuJia_S	69.992	6	59.7697	4	48.495	3	20.8505	1	10.2223	11.2747	27.6445	0.146	0.161085	0.394967	0.297898	0.702102
13.9359	FJ_N11	FuJia_N	90.0436	12	39.3763	3	27.4425	2	0	0	50.6673	11.9338	27.4425	0.5627	0.132534	0.304769	0	1
16.7176	FJ_N17	FuJia_N	114.314	14	54.0776	4	44.5125	3	0	0	60.2365	9.5651	44.5125	0.5269	0.0836738	0.389388	0	1
15.236	FJ_N15	FuJia_N	136.669	18	65.3151	5	44.0069	3	0	0	71.3541	21.3082	44.0069	0.5221	0.155911	0.321996	0	1
18.0653	FJ_N10	FuJia_N	108.958	14	58.2034	5	18.0653	1	0	0	50.7547	40.1381	18.0653	0.4658	0.368381	0.1658	0	1
32.8816	FJ_N05	FuJia_N	269.869	31	145.41	9	96.683	4	65.42	2	124.46	48.7266	31.263	0.4612	0.180556	0.115845	0.242414	0.757586
19.9964	FJ_N03	FuJia_N	137.655	18	75.4565	6	47.5482	3	0	0	62.1989	27.9083	47.5482	0.4518	0.20274	0.345415	0	1
28.9796	FJ_N07	FuJia_N	165.516	17	94.1286	5	83.1827	4	50.5725	2	71.3875	10.9459	32.6102	0.4313	0.0661319	0.197021	0.305544	0.694456
15.3762	FJ_N16	FuJia_N	163.081	19	100.439	8	70.1501	5	0	0	62.6419	30.2887	70.1501	0.3841	0.185728	0.430156	0	1
32.9811	FJ_N13	FuJia_N	264.143	29	165.518	11	109.485	5	80.6335	3	98.6251	56.033	28.8513	0.3734	0.212131	0.109226	0.305265	0.694735
46.2935	FJ_N02	FuJia_N	134.278	14	90.7656	6	46.2935	1	46.2935	1	43.5123	44.4721	0	0.324	0.331194	0	0.344759	0.655241
17.4465	FJ_N12	FuJia_N	140.961	16	98.3295	8	46.8785	3	0	0	42.6313	51.451	46.8785	0.3024	0.365002	0.332564	0	1
53.0894	FJ_N01	FuJia_N	319.107	30	223.106	13	164.016	7	99.6934	3	96.001	59.0898	64.3227	0.3008	0.185172	0.201571	0.312414	0.687586
17.4844	FJ_N06	FuJia_N	181.978	19	132.721	11	62.1573	4	0	0	49.2566	70.5639	62.1573	0.2707	0.387761	0.341565	0	1
