# Supplementary material for: Ancient DNA reveals a two-clanned matrilineal community in Neolithic China
Source: Nature. 2025 Jun 4;643(8074):1304–11. doi: 10.1038/s41586-025-09103-x (PMC12310535; doi:10.1038/s41586-025-09103-x)
Supplement: Supplementary file 9 — Grave values of Fujia and other sites relevant to this study. [file 41586_2025_9103_MOESM9_ESM.xlsx]

## Sheet: Xixiahou
ID	Type Value of Pottery	Type Value of Coffin	Type Value of Jade	Type Value of Stone，Bone or Horn	Type Value of Carved Cylinder	Grave value
1	59.28	0	0	2.82	0	62.1
2	59.28	0	0	2.82	0	62.1
3	20.92	0	0	2.82	0	23.74
4	59.28	0	0	2.82	0	62.1
5	20.92	0	0	2.82	0	23.74
6	59.28	0	0	2.82	0	62.1
7	2.95	0	0	2.82	0	5.77
8	8.89	0	0	2.82	0	11.71
9	8.89	0	0	2.82	0	11.71
10	8.89	0	0	2.82	0	11.71
11	59.28	0	0	2.82	0	62.1
12	59.28	0	0	2.82	0	62.1
13	8.89	0	0	2.82	0	11.71
14	8.89	0	0	2.82	0	11.71
15	2.95	0	0	0	0	2.95
16	1.48	0	0	2.82	0	4.3
17	1.48	0	0	0	0	1.48
18	0	0	0	0	0	0
19	1.48	0	0	2.82	0	4.3
20	1.48	0	0	0	0	1.48
21	1.48	0	0	0	0	1.48
22	8.89	0	0	2.82	0	11.71
23	1.48	0	0	2.82	0	4.3
24	0	0	0	0	0	0
25	0	0	0	0	0	0
26	20.92	0	0	2.82	0	23.74
27	2.95	0	0	2.82	0	5.77
28	0	0	0	0	0	0
29	0	0	0	0	0	0
30	0	0	0	0	0	0
31	0	0	0	0	0	0
101	8.89	0	0	0	0	8.89
Reference
* Gao, G. & Ren, S. Report on the First Excavation of the Xixiahou Site in Qufu, Shandong. Acta Archaeologica Sinica 02, 57-106+223-234+257-258 (1964).
* Shandong Archaeological Team, Institute of Archaeology, Chinese Academy of Social Sciences. Report on the Second Excavation of the Xixiahou Site. Acta Archaeologica Sinica 03, 307-338+391-396 (1986).

## Sheet: Qianbuxia
ID	Type Value of Pottery	Type Value of Coffin	Type Value of Jade	Type Value of Stone，Bone or Horn	Type Value of Carved Cylinder	Grave value
3	8.89	0	35.57	2.82	0	47.28
4	2.95	0	0	2.82	0	5.77
5	1.48	0	0	0	0	1.48
6	2.95	0	0	0	0	2.95
7	2.95	0	0	2.82	0	5.77
8	1.48	0	0	0	0	1.48
9	1.48	0	0	0	0	1.48
10	1.48	0	0	2.82	0	4.3
11	2.95	0	0	2.82	0	5.77
12	2.95	0	0	2.82	0	5.77
14	0	0	0	0	0	0
15	0	0	0	0	0	0
16	1.48	0	0	0	0	1.48
18	2.95	0	14.23	2.82	0	20
19	1.48	0	0	2.82	0	4.3
20	1.48	0	0	2.82	0	4.3
21	0	0	0	2.82	0	2.82
22	2.95	0	0	2.82	0	5.77
23	1.48	0	0	2.82	0	4.3
24	1.48	0	0	2.82	0	4.3
25	1.48	0	0	2.82	0	4.3
26	0	0	0	0	0	0
27	1.48	0	0	2.82	0	4.3
28	2.95	0	0	0	0	2.95
29	1.48	0	0	0	0	1.48
30	2.95	0	0	0	0	2.95
31	1.48	0	0	0	0	1.48
32	0	0	0	0	0	0
33	2.95	0	14.23	2.82	0	20
34	2.95	0	0	0	0	2.95
35	1.48	0	0	0	0	1.48
36	0	0	0	0	0	0
37	0	0	0	0	0	0
Reference
* Shandong Provincial Institute of Cultural Relics and Archaeology, Cultural Relics Management Office of Hanting District. Report on the Excavation of the Qianbuxia Site in Weifang, Shandong. In Collection of Archaeological Reports on Shandong Highways (1997) (Science Press, 2000)

## Sheet: Liulijing
ID	Type Value of Pottery	Type Value of Coffin	Type Value of Jade	Type Value of Stone，Bone or Horn	Type Value of Carved Cylinder	Grave value
1	1.48	0	0	0	0	1.48
2	1.48	0	0	0	0	1.48
3	0	0	0	0	0	0
4	1.48	0	0	0	0	1.48
5	1.48	0	0	0	0	1.48
6	1.48	0	0	0	0	1.48
7	1.48	0	0	0	0	1.48
8	1.48	0	0	0	0	1.48
9	1.48	0	0	0	0	1.48
10	0	0	0	0	0	0
11	0	0	0	0	0	0
12	0	0	0	0	0	0
13	2.95	0	0	0	0	2.95
14	1.48	0	0	0	0	1.48
16	2.95	0	0	0	0	2.95
17	1.48	0	0	0	0	1.48
Reference
* Training Class for Archaeological Team Leaders, State Administration of Cultural Heritage. Yanzhou Liulijing. Science Press, (1999).

## Sheet: Jianxin
ID	Type Value of Pottery	Type Value of Coffin	Type Value of Jade	Type Value of Stone，Bone or Horn	Type Value of Carved Cylinder	Grave value
1	2.95	0	0	2.82	0	5.77
2	0	0	0	0	0	0
3	2.95	0	0	2.82	0	5.77
4	2.95	0	0	0	0	2.95
5	1.48	0	0	0	0	1.48
6	2.95	7.73	0	2.82	0	13.5
7	2.95	0	0	2.82	0	5.77
8	8.89	0	0	2.82	0	11.71
9	2.95	0	0	2.82	0	5.77
10	2.95	0	0	0	0	2.95
11	2.95	0	0	2.82	0	5.77
12	1.48	0	0	0	0	1.48
13	2.95	0	0	0	0	2.95
14	0	0	0	0	0	0
15	2.95	0	0	2.82	0	5.77
16	2.95	0	0	2.82	0	5.77
17	2.95	0	0	2.82	0	5.77
18	2.95	0	0	0	0	2.95
19	2.95	0	0	0	0	2.95
20	1.48	0	0	0	0	1.48
21	2.95	0	0	0	0	2.95
22	1.48	0	0	0	0	1.48
23	1.48	0	0	0	0	1.48
24	2.95	0	0	0	0	2.95
25	1.48	0	0	0	0	1.48
26	0	0	0	0	0	0
27	8.89	0	0	0	0	8.89
28	2.95	0	0	0	0	2.95
29	2.95	7.73	0	2.82	0	13.5
30	2.95	0	0	2.82	0	5.77
31	1.48	0	0	0	0	1.48
32	1.48	0	0	0	0	1.48
33	20.92	0	0	2.82	0	23.74
34	8.89	0	0	2.82	0	11.71
35	8.89	0	0	2.82	0	11.71
36	20.92	0	0	0	0	20.92
37	8.89	0	0	0	0	8.89
38	8.89	0	0	0	0	8.89
39	20.92	7.73	0	0	0	28.65
40	20.92	0	0	0	0	20.92
41	8.89	0	0	2.82	0	11.71
42	20.92	0	0	2.82	0	23.74
43	0	0	0	0	0	0
44	20.92	0	0	2.82	0	23.74
45	8.89	0	0	2.82	0	11.71
46	59.28	0	0	2.82	0	62.1
47	8.89	0	0	2.82	0	11.71
48	1.48	0	0	0	0	1.48
49	2.95	0	0	0	0	2.95
50	2.95	0	0	0	0	2.95
51	2.95	0	0	2.82	0	5.77
52	8.89	0	0	0	0	8.89
53	1.48	0	0	0	0	1.48
54	1.48	0	0	0	0	1.48
55	59.28	0	0	2.82	0	62.1
56	1.48	0	0	0	0	1.48
57	2.95	0	0	0	0	2.95
58	1.48	0	0	2.82	0	4.3
59	1.48	0	0	0	0	1.48
60	2.95	7.73	0	2.82	0	13.5
61	2.95	7.73	0	0	0	10.68
62	1.48	0	0	0	0	1.48
63	1.48	0	0	0	0	1.48
64	1.48	0	0	2.82	0	4.3
65	1.48	0	0	0	0	1.48
66	1.48	0	0	0	0	1.48
67	2.95	0	0	2.82	0	5.77
68	1.48	0	0	0	0	1.48
69	8.89	7.73	0	2.82	0	19.44
70	2.95	0	0	0	0	2.95
71	2.95	0	0	0	0	2.95
72	8.89	0	0	0	0	8.89
73	0	0	0	0	0	0
74	1.48	0	0	0	0	1.48
75	1.48	0	0	0	0	1.48
76	1.48	0	0	0	0	1.48
77	8.89	7.73	0	0	0	16.62
78	8.89	7.73	0	0	0	16.62
79	2.95	0	0	0	0	2.95
80	1.48	0	0	2.82	0	4.3
81	0	0	0	0	0	0
82	2.95	0	0	0	0	2.95
83	1.48	0	0	2.82	0	4.3
84	1.48	0	0	2.82	0	4.3
85	2.95	0	0	0	0	2.95
86	0	0	0	0	0	0
87	0	0	0	0	0	0
88	1.48	0	0	0	0	1.48
89	1.48	0	0	0	0	1.48
90	1.48	0	0	0	0	1.48
91	2.95	0	0	0	0	2.95
92	2.95	0	0	0	0	2.95
02	0	0	0	0	0	0
03	0	0	0	0	0	0
04	2.95	0	0	0	0	2.95
05	0	0	0	0	0	0
06	2.95	0	0	0	0	2.95
07	1.48	0	0	2.82	0	4.3
08	2.95	0	0	0	0	2.95
09	1.48	0	0	0	0	1.48
010	2.95	0	0	0	0	2.95
011	2.95	0	0	0	0	2.95
012	2.95	0	0	2.82	0	5.77
013	0	0	0	0	0	0
014	1.48	0	0	0	0	1.48
Reference
* Shandong Provincial Institute of Cultural Relics and Archaeology, Zaozhuang Municipal Bureau of Culture. Report on the Excavation of the Neolithic Site at Jianxin, Zaozhuang. Science Press, (1996).
* Shandong Provincial Institute of Cultural Relics and Archaeology, Zaozhuang Municipal Cultural Relics Management Committee Office, Zaozhuang Museum. Report on the 2006 Excavation of the Jianxin Site in Zaozhuang. Haidai Archaeology (Volume 3) 162-226+462-470 (2010).

## Sheet: Shangzhuang
ID	Type Value of Pottery	Type Value of Coffin	Type Value of Jade	Type Value of Stone, Bone or Horn	Type Value of Carved Cylinder	Grave value
4	0	0	0	0	0	0
5	2.95	0	0	2.82	0	5.77
6	0	0	0	2.82	0	2.82
7	1.48	0	0	0	0	1.48
8	0	0	0	0	0	0
17	2.95	7.73188	0	2.82	0	13.5019
18	1.48	0	0	0	0	1.48
22	2.95	7.73188	0	2.82	0	13.5019
23	2.95	7.73188	14.23	2.82	0	27.7319
24	1.48	0	0	0	0	1.48
25	2.95	7.73188	0	2.82	0	13.5019
26	2.95	7.73188	0	2.82	0	13.5019
27	1.48	7.73188	14.23	2.82	0	26.2619
28	1.48	0	0	2.82	0	4.3
30	1.48	0	0	0	41.04	42.52
31	1.48	0	0	0	0	1.48
33	0	0	0	0	0	0
Reference
* Wu, S. & Wu, W. The Neolithic Site at Shangzhuang, Chiping. Acta Archaeologica Sinica 04, 465-505+547-554 (1985).

## Sheet: Sanlihe
ID	Type Value of Pottery	Type Value of Coffin	Type Value of Jade	Type Value of Stone, Bone or Horn	Type Value of Carved Cylinder	Grave value
103	2.95	0	14.23	2.82	0	20
104	2.95	0	0	2.82	0	5.77
105	2.95	0	14.23	2.82	0	20
108	2.95	0	0	2.82	0	5.77
109	1.48	0	0	0	0	1.48
111	2.95	0	0	2.82	0	5.77
113	2.95	0	14.23	2.82	0	20
114	2.95	0	0	2.82	0	5.77
116	2.95	0	0	2.82	0	5.77
117	1.48	0	14.23	0	0	15.71
120	2.95	0	0	2.82	0	5.77
121	2.95	0	0	2.82	0	5.77
122	2.95	0	0	0	0	2.95
123	2.95	0	0	0	0	2.95
124	2.95	0	0	2.82	0	5.77
125	2.95	0	14.23	2.82	0	20
126	2.95	0	14.23	2.82	0	20
127	2.95	0	0	2.82	0	5.77
128	1.48	0	0	0	0	1.48
129	2.95	0	0	2.82	0	5.77
130	2.95	0	0	2.82	0	5.77
131	0	0	0	0	0	0
133	0	0	0	2.82	0	2.82
136	1.48	0	0	0	0	1.48
215	2.95	7.73	35.57	2.82	0	49.07
216	2.95	0	0	2.82	0	5.77
219	2.95	0	0	0	0	2.95
221	1.48	0	0	0	0	1.48
229	2.95	7.73	35.57	2.82	0	49.07
232	2.95	7.73	14.23	2.82	0	27.73
233	1.48	0	0	0	0	1.48
236	0	7.73	0	2.82	0	10.55
248	2.95	7.73	0	2.82	0	13.5
249	2.95	7.73	35.57	2.82	0	49.07
250	8.89	7.73	14.23	2.82	0	33.67
256	1.48	0	0	2.82	0	4.3
259	2.95	0	35.57	2.82	0	41.34
265	8.89	7.73	0	2.82	0	19.44
266	0	0	0	2.82	0	2.82
267	2.95	7.73	35.57	2.82	0	49.07
269	2.95	7.73	14.23	2.82	0	27.73
270	0	0	0	0	0	0
273	2.95	0	14.23	2.82	0	20
275	2.95	7.73	14.23	2.82	0	27.73
276	2.95	7.73	0	2.82	0	13.5
277	0	0	0	0	0	0
279	2.95	7.73	35.57	2.82	0	49.07
281	0	0	0	0	0	0
282	2.95	0	0	2.82	0	5.77
286	2.95	0	14.23	2.82	0	20
288	2.95	7.73	35.57	2.82	0	49.07
290	0	0	0	2.82	0	2.82
295	2.95	0	35.57	2.82	0	41.34
296	2.95	7.73	14.23	2.82	0	27.73
297	2.95	7.73	0	2.82	0	13.5
2101	2.95	0	14.23	2.82	0	20
2103	1.48	0	0	0	0	1.48
2107	2.95	0	0	0	0	2.95
2110	8.89	7.73	14.23	2.82	0	33.67
2112	8.89	0	0	2.82	0	11.71
2118	0	0	0	0	0	0
2120	0	0	0	0	0	0
2121	0	0	0	0	0	0
2125	0	0	0	0	0	0
301	2.95	7.73	0	2.82	0	13.5
302	2.95	0	35.57	2.82	0	41.34
Reference
* Institute of Archaeology, Chinese Academy of Social Sciences. Jiaoxian Sanlihe. Cultural Relics Publishing House, (1988)

## Sheet: Xigongqiao
ID	Type Value of Pottery	Type Value of Coffin	Type Value of Jade	Type Value of Stone, Bone or Horn	Type Value of Carved Cylinder	Grave value
2	1.48	0	0	0	0	1.48
3	1.48	0	0	0	0	1.48
4	0	0	0	0	0	0
5	2.95	0	0	0	0	2.95
6	1.48	0	0	0	0	1.48
7	1.48	0	0	0	0	1.48
8	2.95	0	0	0	0	2.95
9	2.95	0	0	0	0	2.95
10	2.95	0	0	0	0	2.95
11	1.48	0	0	0	0	1.48
12	1.48	0	0	0	0	1.48
13	1.48	0	0	0	0	1.48
14	2.95	0	0	2.82108	0	5.77108
15	1.48	0	0	0	0	1.48
16	2.95	0	0	0	0	2.95
17	1.48	0	0	0	0	1.48
18	1.48	0	0	2.82108	0	4.30108
19	0	0	0	0	0	0
20	0	0	0	0	0	0
21	2.95	0	0	0	0	2.95
22	0	0	0	0	0	0
23	2.95	0	0	0	0	2.95
24	1.48	0	0	0	0	1.48
25	2.95	0	0	0	0	2.95
26	2.95	0	0	2.82108	0	5.77108
27	0	0	0	0	0	0
28	2.95	0	0	2.82108	0	5.77108
29	0	0	0	0	0	0
30	0	0	0	0	0	0
31	2.95	0	0	0	0	2.95
32	1.48	0	0	0	0	1.48
33	1.48	0	0	0	0	1.48
34	1.48	0	0	0	0	1.48
35	1.48	0	0	0	0	1.48
36	2.95	0	0	0	0	2.95
37	2.95	0	0	0	0	2.95
38		7.73	0	2.82108	0	10.5511
39	2.95	0	0	0	0	2.95
40	1.48	0	0	0	0	1.48
41	2.95	0	0	2.82108	0	5.77108
42	8.89	7.73	0	0	0	16.62
43	2.95	0	0	0	0	2.95
44	0	0	0	0	0	0
45	2.95	0	0	0	0	2.95
46	2.95	0	0	2.82108	0	5.77108
47	8.89	0	0	0	0	8.89
48	1.48	0	0	0	0	1.48
49	1.48	0	0	0	0	1.48
Reference
* He, D., Gao, M., & Lan, Y. Brief Report on the Excavation of the Dawenkou Culture Site at Xigongqiao in Tengzhou, Shandong. Kaogu 10, 29-45+99-100 (2000).

## Sheet: Dazhujiacun
ID	Type Value of Pottery	Type Value of Coffin	Type Value of Jade	Type Value of Stone, Bone or Horn	Type Value of Carved Cylinder	Grave value
1	0	0	0	0	0	0
2	8.89	0	0	0	0	8.89
3	2.95	0	0	2.82	0	5.77
4	2.95	0	0	0	0	2.95
5	2.95	0	0	2.82	0	5.77
8	8.89	0	0	0	0	8.89
9	2.95	0	0	2.82	0	5.77
10	2.95	0	0	2.82	0	5.77
13	0	0	0	0	0	0
15	59.28	7.73	0	2.82	0	69.83
16	8.89	0	0	2.82	0	11.71
17	59.28	7.73	0	2.82	0	69.83
18	59.28	7.73	0	0	0	67.01
19	2.95	0	0	0	0	2.95
20	8.89	0	0	2.82	0	11.71
21	2.95	7.73	0	0	0	10.68
22	8.89	7.73	0	2.82	0	19.44
23	20.92	7.73	0	0	0	28.65
24	59.28	7.73	0	2.82	0	69.83
25	2.95	7.73	0	0	0	10.68
26	20.92	7.73	0	2.82	0	31.47
27	8.89	7.73	0	2.82	0	19.44
28	0	0	0	0	0	0
29	0	0	0	0	0	0
30	1.48	0	0	0	0	1.48
31	2.95	7.73	0	2.82	0	13.5
32	2.95	0	0	2.82	0	5.77
33	8.89	7.73	0	0	0	16.62
34	2.95	7.73	0	0	0	10.68
35	8.89	0	0	2.82	0	11.71
36	8.89	0	0	0	0	8.89
Reference
* He, D. Burials of the Dawenkou Culture at Dazhujia Village in Juxian. Acta Archaeologica Sinica 02, 167-206+265-272 (1991).

## Sheet: Dawenkou
ID	Type Value of Pottery	Type Value of Coffin	Type Value of Jade	Type Value of Stone, Bone or Horn	Type Value of Carved Cylinder	Grave value
1001	1.48	0	0	0	0	1.48
1002	1.48	0	0	0	0	1.48
1003	0	0	0	2.82	0	2.82
1004	0	0	0	0	0	0
1005	1.48	0	0	2.82	0	4.3
1006	1.48	0	0	2.82	0	4.3
1007	1.48	0	0	2.82	0	4.3
1008	2.95	0	0	2.82	0	5.77
1009	1.48	0	0	0	0	1.48
1010	1.48	7.73	0	0	0	9.21
1011	0	7.73	0	0	0	7.73
1012	2.95	0	0	2.82	0	5.77
1013	2.95	0	0	2.82	0	5.77
1014	20.92	0	0	2.82	0	23.74
1015	0	0	0	2.82	0	2.82
1016	2.95	0	0	2.82	0	5.77
1017	0	0	0	0	0	0
1018	8.89	7.73	0	2.82	0	19.44
1019	0	0	0	0	0	0
1020	0	0	0	0	0	0
1021	2.95	0	0	2.82	0	5.77
1022	0	0	0	0	0	0
1023	0	0	0	0	0	0
1024	0	0	0	0	0	0
1025	1.48	0	0	0	0	1.48
1026	0	0	0	0	0	0
1027	2.95	0	0	0	0	2.95
1028	0	0	0	0	0	0
1029	1.48	0	0	0	0	1.48
1030	1.48	0	0	0	0	1.48
1031	1.48	0	0	0	0	1.48
1032	0	0	0	0	0	0
1033	1.48	7.73	0	2.82	0	12.03
2001	1.48	0	0	2.82	0	4.3
2002	8.89	0	0	2.82	0	11.71
2003	0	0	0	0	0	0
2004	2.95	0	0	2.82	0	5.77
2005	59.28	7.73	0	2.82	41.04	110.87
2006	2.95	0	0	2.82	0	5.77
2007	20.92	7.73	14.23	2.82	0	45.7
2008	1.48	0	0	2.82	0	4.3
2009	20.92	0	0	2.82	0	23.74
2010	0	0	0	0	0	0
2011	2.95	0	0	2.82	0	5.77
2012	2.95	0	0	2.82	0	5.77
2013	1.48	0	0	0	0	1.48
2014	2.95	0	0	2.82	0	5.77
2015	2.95	0	0	2.82	0	5.77
2016	1.48	0	0	0	0	1.48
2017	1.48	0	0	2.82	0	4.3
2018	20.92	0	0	2.82	0	23.74
2019	20.92	0	14.23	2.82	0	37.97
2020	8.89	0	0	2.82	0	11.71
2021	1.48	0	0	2.82	0	4.3
2022	2.95	0	0	2.82	0	5.77
2023	1.48	0	0	0	0	1.48
6	2.95	0	0	2.82	0	5.77
7	2.95	0	0	2.82	0	5.77
8	2.95	0	0	2.82	0	5.77
9	8.89	0	0	2.82	0	11.71
11	1.48	0	0	2.82	0	4.3
12	2.95	0	0	2.82	0	5.77
13	8.89	7.73	0	2.82	41.04	60.48
14	1.48	0	0	0	0	1.48
16	2.95	0	0	2.82	0	5.77
17	2.95	0	0	2.82	41.04	46.81
18	2.95	0	0	0	0	2.95
20	1.48	0	0	0	0	1.48
21	1.48	0	0	0	0	1.48
23	1.48	0	0	2.82	0	4.3
26	2.95	0	0	2.82	41.04	46.81
27	1.48	0	0	2.82	0	4.3
28	2.95	0	0	0	0	2.95
29	1.48	0	0	0	0	1.48
30	1.48	0	0	2.82	0	4.3
31	0	0	0	0	0	0
32	2.95	0	0	2.82	0	5.77
33	2.95	0	0	2.82	0	5.77
34	1.48	0	0	2.82	0	4.3
36	1.48	0	0	0	0	1.48
37	0	0	0	0	0	0
38	2.95	0	0	2.82	41.04	46.81
39	0	0	0	0	0	0
40	0	0	0	2.82	0	2.82
41	1.48	0	0	0	0	1.48
42	1.48	0	0	2.82	0	4.3
43	1.48	0	0	0	0	1.48
44	1.48	0	0	0	0	1.48
45	2.95	0	0	0	0	2.95
46	1.48	0	0	0	0	1.48
48	1.48	0	0	2.82	0	4.3
49	2.95	0	0	2.82	0	5.77
50	0	0	0	0	0	0
51	1.48	0	0	0	0	1.48
52	1.48	0	0	2.82	0	4.3
53	2.95	7.73	0	2.82	0	13.5
54	8.89	0	0	2.82	0	11.71
55	1.48	0	0	2.82	0	4.3
56	2.95	0	0	2.82	0	5.77
57	1.48	0	0	0	0	1.48
58	2.95	0	0	2.82	0	5.77
59	8.89	0	0	2.82	41.04	52.75
61	1.48	0	0	2.82	0	4.3
62	0	0	0	0	0	0
63	2.95	0	0	2.82	41.04	46.81
65	1.48	0	0	2.82	0	4.3
66	1.48	0	0	2.82	0	4.3
67	2.95	0	0	2.82	0	5.77
68	0	0	0	2.82	0	2.82
69	1.48	0	0	2.82	0	4.3
70	0	0	0	2.82	0	2.82
71	1.48	0	0	0	0	1.48
73	1.48	0	0	2.82	0	4.3
74	0	0	0	0	0	0
75	8.89	0	0	2.82	0	11.71
76	2.95	0	0	0	0	2.95
78	2.95	0	0	2.82	0	5.77
79	1.48	0	0	2.82	0	4.3
80	1.48	0	0	0	0	1.48
81	2.95	7.73	0	2.82	0	13.5
82	1.48	0	0	0	0	1.48
83	0	0	0	0	0	0
84	1.48	0	0	0	0	1.48
85	0	0	0	2.82	0	2.82
86	1.48	0	0	0	0	1.48
87	1.48	0	0	2.82	0	4.3
88	1.48	0	0	0	0	1.48
89	1.48	0	0	0	0	1.48
90	1.48	0	0	0	0	1.48
91	1.48	0	0	2.82	0	4.3
92	0	0	0	0	0	0
93	1.48	0	0	2.82	0	4.3
94	2.95	7.73	0	0	0	10.68
95	0	0	0	0	0	0
96	1.48	0	0	2.82	0	4.3
97	2.95	0	0	0	0	2.95
98	8.89	0	0	2.82	0	11.71
99	2.95	7.73	0	2.82	0	13.5
101	1.48	0	0	2.82	0	4.3
102	2.95	0	0	2.82	0	5.77
103	2.95	0	0	2.82	0	5.77
106	2.95	0	0	2.82	0	5.77
107	1.48	0	0	2.82	0	4.3
108	1.48	0	0	0	0	1.48
109	1.48	0	0	2.82	41.04	45.34
110	1.48	0	0	2.82	0	4.3
111	2.95	0	0	2.82	0	5.77
112	2.95	0	0	2.82	41.04	46.81
113	0	0	0	2.82	0	2.82
114	1.48	0	0	0	0	1.48
115	1.48	0	0	2.82	0	4.3
116	2.95	7.73	0	2.82	0	13.5
118	2.95	0	0	2.82	0	5.77
119	1.48	0	0	2.82	0	4.3
120	1.48	0	0	0	0	1.48
121	2.95	0	0	2.82	0	5.77
128	0	0	0	0	0	0
129	2.95	0	0	2.82	0	5.77
130	2.95	0	0	2.82	0	5.77
131	2.95	0	0	2.82	0	5.77
132	1.48	0	0	0	0	1.48
133	0	0	0	2.82	0	2.82
1	2.95	0	14.23	2.82	0	20
2	2.95	0	0	2.82	0	5.77
3	8.89	0	0	2.82	0	11.71
4	2.95	0	0	2.82	41.04	46.81
5	2.95	0	0	2.82	0	5.77
10	59.28	7.73	35.57	2.82	41.04	146.44
15	2.95	0	0	2.82	0	5.77
19	2.95	0	0	2.82	0	5.77
22	2.95	0	0	2.82	0	5.77
24	8.89	0	0	2.82	0	11.71
25	20.92	7.73	14.23	2.82	41.04	86.74
35	2.95	0	0	2.82	0	5.77
47	20.92	7.73	0	2.82	0	31.47
60	20.92	7.73	0	2.82	0	31.47
64	2.95	0	0	2.82	0	5.77
72	8.89	0	0	2.82	0	11.71
77	1.48	0	0	2.82	41.04	45.34
100	2.95	0	0	0	0	2.95
104	2.95	7.73	0	2.82	41.04	54.54
105	1.48	0	0	2.82	0	4.3
117	20.92	7.73	35.5667	2.82	41.04	108.077
122	2.95	0	0	2.82	0	5.77
123	2.95	0	0	2.82	0	5.77
124	2.95	0	0	2.82	0	5.77
125	8.89	0	0	2.82	0	11.71
126	59.28	7.73	0	2.82	41.04	110.87
127	2.95	0	0	2.82	0	5.77
Reference
* Shandong Provincial Cultural Relics Management Office, Jinan Museum. Dawenkou: Excavation Report of Neolithic Tombs. Cultural Relics Publishing House, (1974).
* Shandong Provincial Institute of Cultural Relics and Archaeology. Dawenkou Sequel: Second and Third Excavation Reports of the Dawenkou Site. Science Press, (1997).

## Sheet: Fujia
ID	Type Value of Pottery	Type Value of Coffin	Type Value of Jade	Type Value of Stone, Bone or Horn	Type Value of Carved Cylinder	Grave value
01	0	0	0	0	0	0
02	0	0	0	0	0	0
03	0	0	0	2.82	0	2.82
04	0	0	0	0	0	0
05	0	0	0	0	0	0
06	1.48	0	0	0	0	1.48
07	1.48	0	0	0	0	1.48
08	0	0	0	0	0	0
09	1.48	0	0	0	0	1.48
10	0	0	0	2.82	0	2.82
11	0	0	0	0	0	0
12	0	0	0	2.82	0	2.82
13	0	0	0	0	0	0
14	1.48	0	0	0	0	1.48
15	0	0	0	0	0	0
16	1.48	0	0	0	0	1.48
17	1.48	0	0	0	0	1.48
18	0	0	0	0	0	0
19	0	0	0	0	0	0
20	0	0	0	0	0	0
21	1.48	0	0	0	0	1.48
22	1.48	0	0	0	0	1.48
23	0	0	0	0	0	0
24	1.48	0	0	2.82	0	4.3
25	0	0	0	0	0	0
26	0	0	0	0	0	0
27	0	0	0	0	0	0
28	0	0	0	0	0	0
29	1.48	0	0	0	0	1.48
30	0	0	0	2.82	0	2.82
31	0	0	0	0	0	0
32	0	0	0	0	0	0
33	1.48	0	0	0	0	1.48
34	1.48	0	0	0	0	1.48
35	1.48	0	0	2.82	0	4.3
36	1.48	0	0	2.82	0	4.3
37	0	0	0	0	0	0
38	0	0	0	2.82	0	2.82
39	0	0	0	0	0	0
40	1.48	0	0	0	0	1.48
1	0	0	0	2.82	0	2.82
2	0	0	0	0	0	0
3	0	0	0	0	0	0
4	0	0	0	0	0	0
5	1.48	0	0	0	0	1.48
6	0	0	0	2.82	0	2.82
7	1.48	0	0	0	0	1.48
8	0	0	0	0	0	0
9	0	0	0	0	0	0
10	0	0	0	0	0	0
11	0	0	0	0	0	0
12	2.95	0	0	0	0	2.95
13	0	0	0	0	0	0
14	1.48	0	0	0	0	1.48
15	1.48	0	0	0	0	1.48
16	0	0	0	0	0	0
17	0	0	0	0	0	0
18	0	0	0	0	0	0
19	1.48	0	0	0	0	1.48
20	0	0	0	0	0	0
21	0	0	0	0	0	0
22	0	0	0	0	0	0
23	0	0	0	0	0	0
24	0	0	0	0	0	0
25	1.48	0	0	0	0	1.48
26	0	0	0	0	0	0
27	1.48	0	0	0	0	1.48
28	1.48	0	0	0	0	1.48
29	0	0	0	0	0	0
30	1.48	0	0	0	0	1.48
31	0	0	0	0	0	0
32	0	0	0	0	0	0
33	0	0	0	0	0	0
34	0	0	0	0	0	0
35	0	0	0	0	0	0
36	0	0	0	0	0	0
37	1.48	0	0	2.82	0	4.3
38	0	0	0	0	0	0
39	0	0	0	0	0	0
40	0	0	0	0	0	0
41	0	0	0	0	0	0
42	0	0	0	0	0	0
43	0	0	0	0	0	0
44	0	0	0	0	0	0
45	0	0	0	0	0	0
46	0	0	0	0	0	0
47	0	0	0	0	0	0
48	1.48	0	0	0	0	1.48
49	0	0	0	0	0	0
50	1.48	0	0	0	0	1.48
51	0	0	0	0	0	0
52	0	0	0	0	0	0
53	0	0	0	0	0	0
54	0	0	0	0	0	0
55	0	0	0	0	0	0
56	0	0	0	0	0	0
57	1.48	0	0	0	0	1.48
58	0	0	0	0	0	0
59	0	0	0	0	0	0
60	0	0	0	0	0	0
61	0	0	0	0	0	0
62	1.48	0	0	0	0	1.48
63	1.48	0	0	0	0	1.48
64	1.48	0	0	0	0	1.48
65	1.48	0	0	0	0	1.48
66	0	0	0	0	0	0
67	0	0	0	0	0	0
68	1.48	0	0	0	0	1.48
69	0	0	0	0	0	0
70	0	0	0	0	0	0
71	0	0	0	0	0	0
72	0	0	0	0	0	0
73	1.48	0	0	0	0	1.48
74	0	0	0	0	0	0
75	1.48	0	0	0	0	1.48
76	0	0	0	0	0	0
77	0	0	0	0	0	0
78	0	0	0	0	0	0
79	0	0	0	0	0	0
80	0	0	0	0	0	0
81	1.48	0	0	0	0	1.48
82	1.48	0	0	0	0	1.48
83	0	0	0	0	0	0
84	1.48	0	0	0	0	1.48
85	1.48	0	0	0	0	1.48
86	1.48	0	0	0	0	1.48
87	0	0	0	0	0	0
88	0	0	0	0	0	0
89	0	0	0	0	0	0
90	0	0	0	0	0	0
91	1.48	0	0	0	0	1.48
92	0	0	0	0	0	0
93	0	0	0	0	0	0
94	0	0	0	0	0	0
95	0	0	0	0	0	0
96	0	0	0	0	0	0
97	0	0	0	0	0	0
98	1.48	0	0	0	0	1.48
99	0	0	0	0	0	0
100	1.48	0	0	0	0	1.48
101	0	0	0	0	0	0
102	0	14.23	0	0	0	14.23
103	0	0	0	0	0	0
104	0	0	0	2.82	0	2.82
105	0	0	0	0	0	0
106	0	0	0	0	0	0
107	1.48	0	0	2.82	0	4.3
108	0	0	0	0	0	0
109	0	0	0	0	0	0
110	0	0	0	0	0	0
111	0	0	0	0	0	0
112	1.48	0	0	0	0	1.48
113	0	0	0	0	0	0
114	0	0	0	0	0	0
115	0	0	0	0	0	0
116	1.48	0	0	0	0	1.48
117	0	0	0	0	0	0
118	0	0	0	0	0	0
119	1.48	0	0	0	0	1.48
120	0	0	0	2.82	0	2.82
121	0	14.23	0	2.82	0	17.05
122	0	0	0	0	0	0
123	0	0	0	0	0	0
124	0	0	0	0	0	0
125	0	0	0	0	0	0
126	0	0	0	0	0	0
127	1.48	0	0	2.82	0	4.3
128	2.95	0	0	0	0	2.95
129	1.48	0	0	2.82	0	4.3
130	0	0	0	0	0	0
131	1.48	0	0	0	0	1.48
132	0	0	0	0	0	0
133	0	0	0	2.82	0	2.82
134	0	0	0	0	0	0
135	0	0	0	0	0	0
136	1.48	35.57	7.73	0	0	44.78
137	1.48	0	0	0	0	1.48
138	0	0	0	0	0	0
139	0	0	0	0	0	0
140	1.48	0	0	0	0	1.48
141	1.48	0	0	0	0	1.48
142	0	0	0	0	0	0
143	1.48	0	7.73	0	0	9.21
144	0	0	0	0	0	0
145	0	0	0	0	0	0
146	0	0	0	0	0	0
147	0	0	0	0	0	0
148	0	0	0	0	0	0
149	1.48	0	7.73	0	0	9.21
150	1.48	0	0	0	0	1.48
151	1.48	14.23	7.73	0	0	23.44
152	0	14.23	0	0	0	14.23
153	0	0	0	0	0	0
154	0	0	0	0	0	0
155	1.48	0	0	0	0	1.48
156	1.48	14.23	0	0	0	15.71
157	2.95	0	0	0	0	2.95
158	0	0	0	0	0	0
159	1.48	0	0	0	0	1.48
M1	0	0	0	0	0	0
301	1.48	0	0	0	0	1.48
302	0	0	0	0	0	0
303	1.48	0	0	0	0	1.48
304	1.48	0	0	0	0	1.48
305	0	0	0	0	0	0
306	0	0	0	0	0	0
307	0	0	0	0	0	0
308	0	0	0	0	0	0
309	1.48	0	0	0	0	1.48
310	0	0	0	0	0	0
311	1.48	0	0	0	0	1.48
312	0	0	0	0	0	0
313	0	14.23	0	0	0	14.23
314	0	0	0	0	0	0
315	1.48	0	0	0	0	1.48
316	1.48	0	0	0	0	1.48
317	0	0	0	0	0	0
318	1.48	0	0	0	0	1.48
319	1.48	0	0	0	0	1.48
320	1.48	0	0	0	0	1.48
321	0	0	0	0	0	0
322	0	0	0	0	0	0
323	0	0	0	0	0	0
324	0	0	0	0	0	0
325	0	0	0	0	0	0
326	0	0	0	0	0	0
327	0	0	0	0	0	0
328	0	0	0	0	0	0
329	0	0	0	0	0	0
330	0	0	0	0	0	0
331	0	0	0	0	0	0
332	1.48	0	0	0	0	1.48
333	1.48	0	0	0	0	1.48
334	1.48	0	0	0	0	1.48
335	1.48	0	0	0	0	1.48
336	0	0	0	0	0	0
337	1.48	0	0	0	0	1.48
338	1.48	0	0	0	0	1.48
339	0	0	0	0	0	0
340	1.48	0	0	0	0	1.48
341	1.48	0	0	0	0	1.48
342	0	0	0	0	0	0
343	1.48	0	0	0	0	1.48
344	0	0	0	0	0	0
345	1.48	0	0	0	0	1.48
346	1.48	0	0	0	0	1.48
347	0	0	0	0	0	0
348	0	0	0	0	0	0
349	1.48	0	0	0	0	1.48
350	0	0	0	0	0	0
351	0	0	0	0	0	0
352	0	0	0	0	0	0
353	1.48	0	0	0	0	1.48
354	0	0	0	0	0	0
355	0	0	0	0	0	0
356	1.48	0	0	0	0	1.48
357	0	0	0	0	0	0
358	1.48	14.23	0	0	0	15.71
359	1.48	0	0	0	0	1.48
360	1.48	0	0	0	0	1.48
361	1.48	0	0	0	0	1.48
362	0	0	0	0	0	0
363	0	0	0	0	0	0
364	0	0	0	0	0	0
365	0	0	0	0	0	0
366	0	0	0	0	0	0
367	1.48	0	0	0	0	1.48
368	1.48	0	0	2.82	0	4.3
369	1.48	0	0	0	0	1.48
370	1.48	0	0	0	0	1.48
371	1.48	0	0	0	0	1.48
372	1.48	0	0	0	0	1.48
373	0	0	0	0	0	0
374	0	0	0	0	0	0
375	0	0	0	0	0	0
376	0	0	0	0	0	0
377	0	0	0	0	0	0
378	0	0	0	0	0	0
379	1.48	0	0	0	0	1.48
380	0	0	0	0	0	0
381	0	0	0	0	0	0
382	1.48	0	0	0	0	1.48
383	0	0	7.73	0	0	7.73
384	1.48	0	0	0	0	1.48
385	0	0	0	0	0	0
386	0	0	0	0	0	0
387	0	0	0	0	0	0
388	0	0	0	2.82	0	2.82
389	0	0	0	0	0	0
390	1.48	0	7.73	2.82	0	12.03
391	0	0	0	0	0	0
392	1.48	0	7.73	0	0	9.21
393	0	0	0	0	0	0
394	1.48	0	0	0	0	1.48
395	1.48	0	7.73	0	0	9.21
396	0	0	0	0	0	0
397	1.48	0	0	0	0	1.48
398	1.48	0	0	0	0	1.48
399	1.48	0	0	0	0	1.48
400	0	0	0	0	0	0
401	0	0	0	0	0	0
402	0	0	0	0	0	0
403	1.48	0	7.73	2.82	0	12.03
404	1.48	0	0	0	0	1.48
405	1.48	0	7.73	0	0	9.21
406	0	0	0	0	0	0
407	1.48	0	7.73	2.82	0	12.03
408	0	0	7.73	0	0	7.73
409	0	0	0	0	0	0
410	1.48	0	7.73	0	0	9.21
411	0	0	0	0	0	0
412	1.48	14.23	0	0	0	15.71
413	1.48	0	0	0	0	1.48
414	0	14.23	0	0	0	14.23
415	0	0	7.73	0	0	7.73
416	0	0	0	0	0	0
417	0	0	0	0	0	0
418	0	0	0	0	0	0
419	0	0	0	0	0	0
420	1.48	0	7.73	0	0	9.21
421	1.48	0	7.73	0	0	9.21
422	1.48	0	7.73	2.82	0	12.03
423	1.48	0	7.73	0	0	9.21
424	0	0	0	0	0	0
425	0	0	7.73	0	0	7.73
426	1.48	0	0	0	0	1.48
427	1.48	0	0	0	0	1.48
428	1.48	0	7.73	0	0	9.21
429	1.48	0	0	0	0	1.48
430	1.48	0	0	0	0	1.48
431	0	0	0	0	0	0
432	1.48	0	0	0	0	1.48
433	1.48	0	7.73	0	0	9.21
434	1.48	0	7.73	0	0	9.21
435	1.48	0	0	0	0	1.48
436	1.48	0	0	0	0	1.48
437	0	0	7.73	0	0	7.73
438	0	0	7.73	0	0	7.73
439	0	0	0	0	0	0
440	1.48	0	7.73	0	0	9.21
441	0	0	0	0	0	0
442	0	0	0	0	0	0
443	1.48	0	0	2.82	0	4.3
444	1.48	0	0	0	0	1.48
445	0	0	0	0	0	0
446	1.48	0	0	0	0	1.48
447	1.48	0	0	0	0	1.48
448	0	0	0	0	0	0
449	0	0	0	0	0	0
450	0	0	0	0	0	0
451	0	0	0	2.82	0	2.82
452	0	0	0	2.82	0	2.82
453	1.48	0	0	0	0	1.48
454	1.48	0	0	0	0	1.48
455	0	0	7.73	0	0	7.73
456	0	0	0	0	0	0
457	1.48	0	0	0	0	1.48
458	0	0	0	0	0	0
459	1.48	0	0	0	0	1.48
460	1.48	0	0	0	0	1.48
461	1.48	0	7.73	0	0	9.21
462	0	0	0	0	0	0
463	1.48	14.23	7.73	2.82	0	26.26
464	0	0	0	0	0	0
465	0	0	0	0	0	0
466	0	0	0	0	0	0
467	0	0	0	0	0	0
468	0	0	0	0	0	0
469	0	0	0	2.82	0	2.82
470	0	0	0	0	0	0
471	1.48	0	0	0	0	1.48
472	0	14.23	0	0	0	14.23
473	1.48	0	7.73	2.82	0	12.03
474	0	0	0	0	0	0
475	1.48	0	7.73	0	0	9.21
476	1.48	0	7.73	0	0	9.21
477	1.48	35.57	0	0	0	37.05
478	1.48	0	7.73	2.82	0	12.03
479	0	0	0	0	0	0
480	1.48	0	0	0	0	1.48
481	1.48	0	7.73	2.82	0	12.03
482	1.48	0	7.73	2.82	0	12.03
483	0	0	0	0	0	0
484	0	0	7.73	0	0	7.73
485	1.48	0	0	0	0	1.48
486	1.48	14.23	0	2.82	0	18.53
487	1.48	0	0	0	0	1.48
488	0	0	0	0	0	0
489	0	0	0	0	0	0
490	1.48	0	7.73	0	0	9.21
491	1.48	0	7.73	2.82	0	12.03
492	1.48	0	0	0	0	1.48
493	1.48	0	7.73	2.82	0	12.03
494	1.48	35.57	7.73	0	0	44.78
495	1.48	0	7.73	2.82	0	12.03
496	1.48	0	7.73	0	0	9.21
497	0	0	7.73	0	0	7.73
498	0	0	0	0	0	0
499	0	0	0	0	0	0
500	1.48	0	0	2.82	0	4.3
501	1.48	0	0	0	0	1.48
502	1.48	0	0	0	0	1.48
503	0	0	0	0	0	0
504	1.48	0	0	0	0	1.48
505	0	0	0	0	0	0

[truncated: 2 more sheets: Yedian, Jiaojia]
